# Supplementary material for: Immune-related miRNA-mRNA regulation network in the livers of DHAV-3-infected ducklings
Source: BMC Genomics. 2020 Feb 4;21:123. doi: 10.1186/s12864-020-6539-7 (PMC7001231; doi:10.1186/s12864-020-6539-7)
Supplement: Supplementary file 1 — Additional file 1: Known miRNAs identified in this study. [file 12864_2020_6539_MOESM1_ESM.xlsx]

## Sheet: known_mirna.table
Additional file 1. Known miRNAs identified in this study.
mature id	genomic id	hairpin start	hairpin end	hairpin strand	hairpin length (nt)	hairpin energe (kcal/mol)	hairpin GC	hairpin MFEI	mature sequence	mature length (nt)	mature arm	hairpin sequence	hairpin structure	miRNA IDs of aligned known miRNAs in miRBase	Number of aligned known miRNAs in miRBase
apl-miR-200-5p	NW_004676297.1	145960	146038	+	79	-31.9	37.97	1.06	CATCTTACTGGGCAGCATTGGA	22	5p	atgccattacCATCTTACTGGGCAGCATTGGAtgttttctgtttttctaatactgcctggtaatgatgattatggtgtt	(((((((...(((((((((((((((.((((((.............)))))).))))))))))).))))...))))))).	aca-mir-200a,aca-mir-200b,bbe-mir-200a,bbe-mir-200b,bbe-mir-200c,bfl-mir-200a,bfl-mir-200b,bfl-mir-200c,bta-mir-200a,bta-mir-200b,bta-mir-200c,ccr-mir-200a,ccr-mir-200b,cfa-mir-200a,cfa-mir-200b,cfa-mir-200c,cgr-mir-200b,cgr-mir-200c,chi-mir-200a,chi-mir-200b,chi-mir-200c,cin-mir-200,csa-mir-200,dre-mir-200a,dre-mir-200b,dre-mir-200c,eca-mir-200a,eca-mir-200b,eca-mir-200c,efu-mir-200a,efu-mir-200…	90
apl-miR-141-3p	NW_004676297.1	148439	148521	+	83	-34.4	44.58	0.93	TAACACTGTCTGGTAACGATG	21	3p	gtcctctgtgggcatcttactagacagtgctggatttcttggatctactcTAACACTGTCTGGTAACGATGtttaaagggtga	.((((((.(((((((((((((((((((((.((((..............)))).))))))))))))).)))))))).)))).))	bta-mir-141,cfa-mir-141,cgr-mir-141,chi-mir-141,cin-mir-141,csa-mir-141,dre-mir-141,eca-mir-141,efu-mir-141,ggo-mir-141,hsa-mir-141,ipu-mir-141,mdo-mir-141,mml-mir-141,mmu-mir-141,ppa-mir-141,ppy-mir-141,ptr-mir-141,rno-mir-141,sha-mir-141,tch-mir-141	21
apl-miR-200-3p	NW_004676297.1	148439	148521	+	83	-34.4	44.58	0.93	TAACACTGTCTGGTAACGATGTT	23	3p	gtcctctgtgggcatcttactagacagtgctggatttcttggatctactcTAACACTGTCTGGTAACGATGTTtaaagggtga	.((((((.(((((((((((((((((((((.((((..............)))).))))))))))))).)))))))).)))).))	aca-mir-200a,aca-mir-200b,bbe-mir-200a,bbe-mir-200b,bbe-mir-200c,bfl-mir-200a,bfl-mir-200b,bfl-mir-200c,bta-mir-200a,bta-mir-200b,bta-mir-200c,ccr-mir-200a,ccr-mir-200b,cfa-mir-200a,cfa-mir-200b,cfa-mir-200c,cgr-mir-200b,cgr-mir-200c,chi-mir-200a,chi-mir-200b,chi-mir-200c,cin-mir-200,csa-mir-200,dre-mir-200a,dre-mir-200b,dre-mir-200c,eca-mir-200a,eca-mir-200b,eca-mir-200c,efu-mir-200a,efu-mir-200…	90
apl-miR-429-5p	NW_004676297.1	151179	151257	+	79	-27.8	43.04	0.82	GTCTTACCAGGCAAAGTTAGA	21	5p	gctgattgctGTCTTACCAGGCAAAGTTAGAtctagctagttttgtctaatactgtctggtaatgccgtcaatcgcatc	((.((((((.((.((((((((((..(((((((............)))))))..)))))))))).)).).)))))))...	aca-mir-429,bta-mir-429,ccr-mir-429,cfa-mir-429,cgr-mir-429,chi-mir-429,dre-mir-429a,dre-mir-429b,eca-mir-429,efu-mir-429,fru-mir-429,gga-mir-429,ggo-mir-429,hsa-mir-429,ipu-mir-429a,ipu-mir-429b,mdo-mir-429,mml-mir-429,mmu-mir-429,oan-mir-429,oha-mir-429,pma-mir-429,ppy-mir-429,rno-mir-429,ssa-mir-429,ssc-mir-429,tni-mir-429,xla-mir-429,xtr-mir-429	29
apl-miR-429-3p	NW_004676297.1	151179	151257	+	79	-27.8	43.04	0.82	TAATACTGTCTGGTAATGCCGT	22	3p	gctgattgctgtcttaccaggcaaagttagatctagctagttttgtcTAATACTGTCTGGTAATGCCGTcaatcgcatc	((.((((((.((.((((((((((..(((((((............)))))))..)))))))))).)).).)))))))...	aca-mir-429,bta-mir-429,ccr-mir-429,cfa-mir-429,cgr-mir-429,chi-mir-429,dre-mir-429a,dre-mir-429b,eca-mir-429,efu-mir-429,fru-mir-429,gga-mir-429,ggo-mir-429,hsa-mir-429,ipu-mir-429a,ipu-mir-429b,mdo-mir-429,mml-mir-429,mmu-mir-429,oan-mir-429,oha-mir-429,pma-mir-429,ppy-mir-429,rno-mir-429,ssa-mir-429,ssc-mir-429,tni-mir-429,xla-mir-429,xtr-mir-429	29
apl-miR-3120-5p	NW_004676298.1	405381	405459	+	79	-43.8	53.16	1.04	CCTGTCTGTGCCTGCTGTAC	20	5p	catgtgactgCCTGTCTGTGCCTGCTGTACaggtgagaggatgttctgcacagcaagtgtagacaggcagacacatgac	((((((.((((((((((((((.((((((.((((...........)))).)))))).)))))))))))))).))))))..	aja-mir-3120,bta-mir-3120,hsa-mir-3120,oha-mir-3120,rno-mir-3120	5
apl-miR-3120-3p	NW_004676298.1	405381	405459	+	79	-43.8	53.16	1.04	CACAGCAAGTGTAGACAGGCA	21	3p	catgtgactgcctgtctgtgcctgctgtacaggtgagaggatgttctgCACAGCAAGTGTAGACAGGCAgacacatgac	((((((.((((((((((((((.((((((.((((...........)))).)))))).)))))))))))))).))))))..	aja-mir-3120,bta-mir-3120,hsa-mir-3120,oha-mir-3120,rno-mir-3120	5
apl-miR-214-5p	NW_004676298.1	405377	405459	-	83	-52	51.81	1.21	TGCCTGTCTACACTTGCTGTGC	22	5p	gtcatgtgtcTGCCTGTCTACACTTGCTGTGCagaacatcctctcacctgtacagcaggcacagacaggcagtcacatgacaa	((((((((.((((((((((...((((((((((((.............))))))))))))...)))))))))).))))))))..	aca-mir-214,age-mir-214,aja-mir-214,bta-mir-214,ccr-mir-214,cfa-mir-214,cgr-mir-214,chi-mir-214,dre-mir-214,eca-mir-214,efu-mir-214,fru-mir-214,gga-mir-214,ggo-mir-214,hsa-mir-214,ipu-mir-214,mdo-mir-214,mml-mir-214,mmu-mir-214,mne-mir-214,oan-mir-214,ola-mir-214,ppa-mir-214,ppy-mir-214,ptr-mir-214,rno-mir-214,sla-mir-214,ssa-mir-214-1,ssa-mir-214-2,ssa-mir-214-3,ssc-mir-214,tgu-mir-214,tni-mir-2…	34
apl-miR-214-3p	NW_004676298.1	405377	405459	-	83	-52	51.81	1.21	ACAGCAGGCACAGACAGGCAGT	22	3p	gtcatgtgtctgcctgtctacacttgctgtgcagaacatcctctcacctgtACAGCAGGCACAGACAGGCAGTcacatgacaa	((((((((.((((((((((...((((((((((((.............))))))))))))...)))))))))).))))))))..	aca-mir-214,age-mir-214,aja-mir-214,bta-mir-214,ccr-mir-214,cfa-mir-214,cgr-mir-214,chi-mir-214,dre-mir-214,eca-mir-214,efu-mir-214,fru-mir-214,gga-mir-214,ggo-mir-214,hsa-mir-214,ipu-mir-214,mdo-mir-214,mml-mir-214,mmu-mir-214,mne-mir-214,oan-mir-214,ola-mir-214,ppa-mir-214,ppy-mir-214,ptr-mir-214,rno-mir-214,sla-mir-214,ssa-mir-214-1,ssa-mir-214-2,ssa-mir-214-3,ssc-mir-214,tgu-mir-214,tni-mir-2…	34
apl-miR-199-5p	NW_004676298.1	411329	411408	-	80	-36.2	52.5	0.86	CCCAGTGTTCAGACTACCTGTTC	23	5p	gctccgtcgcCCCAGTGTTCAGACTACCTGTTCaggacaatgctgttgtacagtagtctgcacattggttagactgggca	((((.(((...(((((((.((((((((.(((....((((....))))..))))))))))).)))))))...))).)))).	aca-mir-199a-1,aca-mir-199a-2,aca-mir-199b,bta-mir-199a-1,bta-mir-199a-2,bta-mir-199b,bta-mir-199c,ccr-mir-199,cfa-mir-199-1,cfa-mir-199-2,cfa-mir-199-3,cgr-mir-199a,cgr-mir-199b,chi-mir-199a,chi-mir-199b,chi-mir-199c,cin-mir-199,dre-mir-199-1,dre-mir-199-2,dre-mir-199-3,eca-mir-199a,eca-mir-199b,efu-mir-199-1,efu-mir-199-2,efu-mir-199-3,fru-mir-199-1,fru-mir-199-2,fru-mir-199-3,gga-mir-199-1,gga…	90
apl-miR-199-3p	NW_004676298.1	411329	411408	-	80	-36.2	52.5	0.86	ACAGTAGTCTGCACATTGGTT	21	3p	gctccgtcgccccagtgttcagactacctgttcaggacaatgctgttgtACAGTAGTCTGCACATTGGTTagactgggca	((((.(((...(((((((.((((((((.(((....((((....))))..))))))))))).)))))))...))).)))).	aca-mir-199a-1,aca-mir-199a-2,aca-mir-199b,bta-mir-199a-1,bta-mir-199a-2,bta-mir-199b,bta-mir-199c,ccr-mir-199,cfa-mir-199-1,cfa-mir-199-2,cfa-mir-199-3,cgr-mir-199a,cgr-mir-199b,chi-mir-199a,chi-mir-199b,chi-mir-199c,cin-mir-199,dre-mir-199-1,dre-mir-199-2,dre-mir-199-3,eca-mir-199a,eca-mir-199b,efu-mir-199-1,efu-mir-199-2,efu-mir-199-3,fru-mir-199-1,fru-mir-199-2,fru-mir-199-3,gga-mir-199-1,gga…	90
apl-miR-138-5p	NW_004676314.1	312972	313059	+	88	-29.2	51.14	0.65	AGCTGGTGTTGTGAATCAGGCCG	23	5p	ttgttgctgcAGCTGGTGTTGTGAATCAGGCCGacgacaagcgcatcctactatccggctatttcactacaccagggttgcatcatac	.((.(((.((..(((((((.(((((...(((((......................)))))..))))).))))))).)).))).))...	aca-mir-138-1,aca-mir-138-2,bta-mir-138-1,bta-mir-138-2,ccr-mir-138,cfa-mir-138a,cfa-mir-138b,cgr-mir-138,dre-mir-138,eca-mir-138-1,eca-mir-138-2,efu-mir-138a,efu-mir-138b,fru-mir-138,gga-mir-138-1,gga-mir-138-2,ggo-mir-138,hsa-mir-138-1,hsa-mir-138-2,ipu-mir-138-1,ipu-mir-138-2,mdo-mir-138,mml-mir-138,mmu-mir-138-1,mmu-mir-138-2,oan-mir-138-1,oan-mir-138-2,oha-mir-138-1,oha-mir-138-2,ola-mir-138…	47
apl-miR-138-3p	NW_004676314.1	312972	313059	+	88	-29.2	51.14	0.65	GCTATTTCACTACACCAGGGT	21	3p	ttgttgctgcagctggtgttgtgaatcaggccgacgacaagcgcatcctactatccgGCTATTTCACTACACCAGGGTtgcatcatac	.((.(((.((..(((((((.(((((...(((((......................)))))..))))).))))))).)).))).))...	aca-mir-138-1,aca-mir-138-2,bta-mir-138-1,bta-mir-138-2,ccr-mir-138,cfa-mir-138a,cfa-mir-138b,cgr-mir-138,dre-mir-138,eca-mir-138-1,eca-mir-138-2,efu-mir-138a,efu-mir-138b,fru-mir-138,gga-mir-138-1,gga-mir-138-2,ggo-mir-138,hsa-mir-138-1,hsa-mir-138-2,ipu-mir-138-1,ipu-mir-138-2,mdo-mir-138,mml-mir-138,mmu-mir-138-1,mmu-mir-138-2,oan-mir-138-1,oan-mir-138-2,oha-mir-138-1,oha-mir-138-2,ola-mir-138…	47
apl-miR-184-3p	NW_004676325.1	64214	64297	-	84	-34.4	48.81	0.84	TGGACGGAGAACTGATAAGGGT	22	3p	ccattctcatccccttatcacttttccagcccagcttctccactgtaactgtTGGACGGAGAACTGATAAGGGTatgcgagtga	.(((((.(((.(((((((((.((((((.(.(((((...............))))).))))))).))))))))).))).))))).	aae-mir-184,aca-mir-184,aga-mir-184,ame-mir-184,api-mir-184a,api-mir-184b,asu-mir-184,bbe-mir-184,bfl-mir-184,bmo-mir-184,bta-mir-184,ccr-mir-184,cfa-mir-184,cgr-mir-184,chi-mir-184,cin-mir-184,cqu-mir-184,cte-mir-184a,cte-mir-184b,dan-mir-184,der-mir-184,dgr-mir-184,dme-mir-184,dmo-mir-184,dpe-mir-184,dps-mir-184,dre-mir-184-1,dre-mir-184-2,dse-mir-184,dsi-mir-184,dvi-mir-184,dwi-mir-184,dya-mir…	74
apl-miR-458-3p	NW_004676329.1	491140	491220	-	81	-41.8	43.21	1.19	ATAGCTCTTTGAATGGTACTGC	22	3p	tggtgcagatggcagcgccattttcagagctataaacagtatcattgtcATAGCTCTTTGAATGGTACTGCcatatgtacc	.((((((.(((((((.(((((((..((((((((..(((((...))))).))))))))..))))))).))))))).))))))	aca-mir-458,dre-mir-458,fru-mir-458,gga-mir-458a,gga-mir-458b,ipu-mir-458,oan-mir-458,oha-mir-458,ola-mir-458,ssa-mir-458,tgu-mir-458,tni-mir-458	12
apl-miR-145-5p	NW_004676329.1	800061	800140	-	80	-37.6	55	0.85	GTCCAGTTTTCCCAGGAATCCCT	23	5p	tgctctcaggGTCCAGTTTTCCCAGGAATCCCTtaggcgctctgttggggattcctggaaatactgttcttggggccacg	.((((.(((((..((((.((.(((((((((((((((.....)))..)))))))))))).)).)))).)))))))))....	aca-mir-145,aja-mir-145,bta-mir-145,cfa-mir-145,chi-mir-145,dre-mir-145,eca-mir-145,efu-mir-145,ggo-mir-145,hsa-mir-145,ipu-mir-145,mdo-mir-145,mml-mir-145,mmu-mir-145a,mmu-mir-145b,mne-mir-145,oan-mir-145,oha-mir-145,ola-mir-145,pma-mir-145,ppy-mir-145,ptr-mir-145,rno-mir-145,ssa-mir-145-1,ssa-mir-145-2,ssc-mir-145,xtr-mir-145	27
apl-miR-145-3p	NW_004676329.1	800061	800140	-	80	-37.6	55	0.85	GGATTCCTGGAAATACTGTTCT	22	3p	tgctctcagggtccagttttcccaggaatcccttaggcgctctgttggGGATTCCTGGAAATACTGTTCTtggggccacg	.((((.(((((..((((.((.(((((((((((((((.....)))..)))))))))))).)).)))).)))))))))....	aca-mir-145,aja-mir-145,bta-mir-145,cfa-mir-145,chi-mir-145,dre-mir-145,eca-mir-145,efu-mir-145,ggo-mir-145,hsa-mir-145,ipu-mir-145,mdo-mir-145,mml-mir-145,mmu-mir-145a,mmu-mir-145b,mne-mir-145,oan-mir-145,oha-mir-145,ola-mir-145,pma-mir-145,ppy-mir-145,ptr-mir-145,rno-mir-145,ssa-mir-145-1,ssa-mir-145-2,ssc-mir-145,xtr-mir-145	27
apl-miR-143-5p	NW_004676329.1	800762	800836	-	75	-40.3	57.33	0.94	GGTGCAGTGCTGCATCTCTGG	21	5p	cccagcccaaGGTGCAGTGCTGCATCTCTGGtcaattgggagtctgagatgaagcactgtagctcgggaagggag	(((..(((.((.(((((((((.((((((.((((......)).)).)))))).))))))))).)).)))..)))..	aca-mir-143,aja-mir-143,bta-mir-143,ccr-mir-143,cfa-mir-143,cgr-mir-143,chi-mir-143,dre-mir-143-1,dre-mir-143-2,eca-mir-143,efu-mir-143,ggo-mir-143,hsa-mir-143,ipu-mir-143,lla-mir-143,mdo-mir-143,mml-mir-143,mmu-mir-143,oan-mir-143,oar-mir-143,oha-mir-143,ola-mir-143,pma-mir-143,ppa-mir-143,ppy-mir-143,ptr-mir-143,rno-mir-143,ssa-mir-143,ssc-mir-143,tch-mir-143,xtr-mir-143	31
apl-miR-143-3p	NW_004676329.1	800762	800836	-	75	-40.3	57.33	0.94	TGAGATGAAGCACTGTAGCTC	21	3p	cccagcccaaggtgcagtgctgcatctctggtcaattgggagtcTGAGATGAAGCACTGTAGCTCgggaagggag	(((..(((.((.(((((((((.((((((.((((......)).)).)))))).))))))))).)).)))..)))..	aca-mir-143,aja-mir-143,bta-mir-143,ccr-mir-143,cfa-mir-143,cgr-mir-143,chi-mir-143,dre-mir-143-1,dre-mir-143-2,eca-mir-143,efu-mir-143,ggo-mir-143,hsa-mir-143,ipu-mir-143,lla-mir-143,mdo-mir-143,mml-mir-143,mmu-mir-143,oan-mir-143,oar-mir-143,oha-mir-143,ola-mir-143,pma-mir-143,ppa-mir-143,ppy-mir-143,ptr-mir-143,rno-mir-143,ssa-mir-143,ssc-mir-143,tch-mir-143,xtr-mir-143	31
apl-miR-133-5p	NW_004676333.1	2356116	2356195	-	80	-30.9	43.75	0.88	AGCTGGTAAAATGGAACCAAAT	22	5p	gctttgctaaAGCTGGTAAAATGGAACCAAATcacctcttcaatggatttggtccccttcaaccagctgtagctatgcat	((...((((.(((((((..((.((.((((((((............)))))))).)).))..))))))).))))...))..	aae-mir-133,aca-mir-133a-1,aca-mir-133a-2,aga-mir-133,age-mir-133a,ame-mir-133,asu-mir-133,bbe-mir-133,bfl-mir-133,bma-mir-133,bmo-mir-133,bta-mir-133a-1,bta-mir-133a-2,bta-mir-133b,bta-mir-133c,ccr-mir-133a,cfa-mir-133a,cfa-mir-133b,cfa-mir-133c,chi-mir-133a,chi-mir-133b,cin-mir-133,cqu-mir-133,csa-mir-133,cte-mir-133,dan-mir-133,der-mir-133,dgr-mir-133,dme-mir-133,dmo-mir-133,dpe-mir-133,dps-mi…	136
apl-miR-133-z	NW_004676333.1	2356116	2356195	-	80	-30.9	43.75	0.88	TTGGTCCCCTTCAACCAGCTGT	22	3p	gctttgctaaagctggtaaaatggaaccaaatcacctcttcaatggatTTGGTCCCCTTCAACCAGCTGTagctatgcat	((...((((.(((((((..((.((.((((((((............)))))))).)).))..))))))).))))...))..	aae-mir-133,aca-mir-133a-1,aca-mir-133a-2,aga-mir-133,age-mir-133a,ame-mir-133,asu-mir-133,bbe-mir-133,bfl-mir-133,bma-mir-133,bmo-mir-133,bta-mir-133a-1,bta-mir-133a-2,bta-mir-133b,bta-mir-133c,ccr-mir-133a,cfa-mir-133a,cfa-mir-133b,cfa-mir-133c,chi-mir-133a,chi-mir-133b,cin-mir-133,cqu-mir-133,csa-mir-133,cte-mir-133,dan-mir-133,der-mir-133,dgr-mir-133,dme-mir-133,dmo-mir-133,dpe-mir-133,dps-mi…	136
apl-miR-1-z	NW_004676333.1	2359259	2359342	-	84	-32.4	38.1	1.01	TGGAATGTAAAGAAGTATGTAT	22	3p	acctgctcggagcacatacttctttatgtacccatatgaacatacaatgctaTGGAATGTAAAGAAGTATGTATttttggcagg	.((((((.((((.((((((((((((((((..(((((..(........)..))))).)))))))))))))))).)))).))))))	aae-mir-1,aca-mir-1a-1,aca-mir-1a-2,aca-mir-1b,aga-mir-1,ame-mir-1-1,ame-mir-1-2,api-mir-1,asu-mir-1,bbe-mir-1,bfl-mir-1,bmo-mir-1a,bmo-mir-1b,bta-mir-1-1,bta-mir-1-2,cbn-mir-1-1,cbn-mir-1-2,cbr-mir-1,ccr-mir-1,cel-mir-1,cfa-mir-1-1,cfa-mir-1-2,cgr-mir-1,chi-mir-1,cin-mir-1,cqu-mir-1,crm-mir-1,cte-mir-1,dan-mir-1,der-mir-1,dgr-mir-1,dme-mir-1,dmo-mir-1,dpe-mir-1,dps-mir-1,dpu-mir-1,dre-mir-1-1,dr…	125
apl-miR-1-3p	NW_004676333.1	2359259	2359342	-	84	-32.4	38.1	1.01	TGGAATGTAAAGAAGTATGTATT	23	3p	acctgctcggagcacatacttctttatgtacccatatgaacatacaatgctaTGGAATGTAAAGAAGTATGTATTtttggcagg	.((((((.((((.((((((((((((((((..(((((..(........)..))))).)))))))))))))))).)))).))))))	aae-mir-1,aca-mir-1a-1,aca-mir-1a-2,aca-mir-1b,aga-mir-1,ame-mir-1-1,ame-mir-1-2,api-mir-1,asu-mir-1,bbe-mir-1,bfl-mir-1,bmo-mir-1a,bmo-mir-1b,bta-mir-1-1,bta-mir-1-2,cbn-mir-1-1,cbn-mir-1-2,cbr-mir-1,ccr-mir-1,cel-mir-1,cfa-mir-1-1,cfa-mir-1-2,cgr-mir-1,chi-mir-1,cin-mir-1,cqu-mir-1,crm-mir-1,cte-mir-1,dan-mir-1,der-mir-1,dgr-mir-1,dme-mir-1,dmo-mir-1,dpe-mir-1,dps-mir-1,dpu-mir-1,dre-mir-1-1,dr…	125
apl-miR-1597-5p	NW_004676339.1	544751	544831	-	81	-37.4	39.51	1.17	ACATGTTTACAGGGCTCTTCAT	22	5p	tggttttattACATGTTTACAGGGCTCTTCATtgtggtctcagcaatatgaagagctctgcaagcatgcaataaaaaccga	((((((((((.(((((((.(((((((((((((..((.......))..))))))))))))).))))))).))).))))))).	eca-mir-1597,gga-mir-1597	2
apl-miR-96-5p	NW_004676342.1	153068	153151	-	84	-36.2	48.81	0.88	TTTGGCACTAGCACATTTTTGCT	23	5p	cccggcccgcTTTGGCACTAGCACATTTTTGCTttgctttctgtcttttgagcaattatgtgtagtgccaatatgggaggaggc	(((..((((..(((((((((.(((((..((((((...............))))))..))))))))))))))..))))..).)).	bbe-mir-96,bfl-mir-96,bta-mir-96,ccr-mir-96,cfa-mir-96,chi-mir-96,cin-mir-96,cte-mir-96,dpu-mir-96,dre-mir-96,eca-mir-96,emu-mir-96,fru-mir-96,ggo-mir-96,gsa-mir-96a,gsa-mir-96b,hhi-mir-96,hsa-mir-96,ipu-mir-96,isc-mir-96,lgi-mir-96a,lgi-mir-96b,lva-mir-96,mdo-mir-96,mml-mir-96,mmu-mir-96,mne-mir-96,oan-mir-96,oha-mir-96,pma-mir-96a,pmi-mir-96,ppa-mir-96,ppy-mir-96,ptr-mir-96,rno-mir-96,sko-mir-9…	46
apl-miR-183-5p	NW_004676342.1	153190	153270	-	81	-39.6	49.38	0.99	TATGGCACTGGTAGAATTCACT	22	5p	ctgttctgtgTATGGCACTGGTAGAATTCACTgtgcaaccccgcggtcagtgaattaccatagggccataaacagagcaga	(((((((((.((((((..(((((..(((((((((((......)))..)))))))))))))....)))))).))))))))).	bbe-mir-183,bfl-mir-183,bta-mir-183,ccr-mir-183,cfa-mir-183,cgr-mir-183,chi-mir-183,cin-mir-183,csa-mir-183,dre-mir-183,eca-mir-183,fru-mir-183,gga-mir-183,ggo-mir-183,hhi-mir-183,hsa-mir-183,ipu-mir-183,lgi-mir-183,lva-mir-183,mdo-mir-183,mml-mir-183,mmu-mir-183,mne-mir-183,oan-mir-183,oha-mir-183,ola-mir-183-1,ola-mir-183-2,pma-mir-183,ppa-mir-183,ppy-mir-183,ptr-mir-183,rno-mir-183,sko-mir-183…	43
apl-miR-124-3p	NW_004676343.1	524948	525027	+	80	-31.7	50	0.79	TTAAGGCACGCGGTGAATGCCA	22	3p	gctctgactctccgtgttcacagcggaccttgatttaatgtcatacaaTTAAGGCACGCGGTGAATGCCAagagcggatc	..((((.((((..((((((((.(((..((((((((...........))))))))..))).))))))))..))))))))..	aae-mir-124,aca-mir-124a-1,aca-mir-124a-2,aca-mir-124a-3,aca-mir-124b,aga-mir-124,age-mir-124a,ame-mir-124,api-mir-124,asu-mir-124,bbe-mir-124,bfl-mir-124,bma-mir-124,bmo-mir-124,bta-mir-124a-1,bta-mir-124a-2,bta-mir-124b,cbn-mir-124-1,cbn-mir-124-2,cbr-mir-124a,cbr-mir-124b,cbr-mir-124c,ccr-mir-124a,ccr-mir-124b,cel-mir-124,cfa-mir-124-1,cfa-mir-124-2,cfa-mir-124-3,cgr-mir-124,chi-mir-124a,cin-m…	149
apl-miR-144-3p	NW_004676362.1	234396	234478	+	83	-34.4	49.4	0.84	TACAGTATAGATGATGTACT	20	3p	gccccgggctggatatcgatatcatcgtatactgtaagttggctatgagacacTACAGTATAGATGATGTACTcccccgggct	..((((((..(((.....((((((((.(((((((((.(((........)))..)))))))))))))))))..)))))))))..	aca-mir-144,aja-mir-144,bta-mir-144,ccr-mir-144,cfa-mir-144,cgr-mir-144,chi-mir-144,dre-mir-144,eca-mir-144,fru-mir-144,gga-mir-144,ggo-mir-144,hsa-mir-144,ipu-mir-144,mdo-mir-144,mml-mir-144,mmu-mir-144,mne-mir-144,oan-mir-144,oha-mir-144,ola-mir-144,pma-mir-144,pol-mir-144,ppa-mir-144,ppy-mir-144,ptr-mir-144,rno-mir-144,ssa-mir-144,ssc-mir-144,tgu-mir-144,tni-mir-144,xtr-mir-144	32
apl-miR-103-3p	NW_004676379.1	2063503	2063585	-	83	-33.9	44.58	0.92	AGCAGCATTGTACAGGGCTATGA	23	3p	tctttgtgctttcagcttctttacagtgctgccttgttgcattcatgtcaAGCAGCATTGTACAGGGCTATGAaagagcagag	.((((((.(((((((((.((.(((((((((((.(((..(((....))))))))))))))))).)))))..)))))).))))))	aca-mir-103,age-mir-103,bta-mir-103-1,bta-mir-103-2,ccr-mir-103,cfa-mir-103-1,cfa-mir-103-2,cgr-mir-103,chi-mir-103,dre-mir-103,eca-mir-103,efu-mir-103a,efu-mir-103b,fru-mir-103,gga-mir-103-1,gga-mir-103-2,ggo-mir-103,hsa-mir-103a-1,hsa-mir-103a-2,hsa-mir-103b-1,hsa-mir-103b-2,ipu-mir-103-1,ipu-mir-103-2,lla-mir-103,mdo-mir-103-1,mdo-mir-103-2,mml-mir-103-1,mml-mir-103-2,mmu-mir-103-1,mmu-mir-103…	58
apl-miR-146-5p	NW_004676379.1	2235020	2235102	-	83	-43.4	46.99	1.11	TGAGAACTGAATTCCATGGACTG	23	5p	ttcccagctcTGAGAACTGAATTCCATGGACTGgttccaagtccatgtgttcagtccatggtattcagttctctagcttggct	..((.((((..(((((((((((.(((((((((((...((......))...))))))))))).))))))))))).)))).))..	aca-mir-146a,aca-mir-146b,bta-mir-146a,bta-mir-146b,ccr-mir-146a,cfa-mir-146a,cfa-mir-146b,cgr-mir-146a,cgr-mir-146b,chi-mir-146a,chi-mir-146b,dre-mir-146a,dre-mir-146b,eca-mir-146a,eca-mir-146b,efu-mir-146,gga-mir-146a,gga-mir-146b,gga-mir-146c,ggo-mir-146a,ggo-mir-146b,hsa-mir-146a,hsa-mir-146b,ipu-mir-146a,ipu-mir-146b,mdo-mir-146a,mdo-mir-146b,mml-mir-146a,mml-mir-146b,mmu-mir-146a,mmu-mir-14…	56
apl-miR-466-5p	NW_004676380.1	46345	46431	+	87	-38.3	25.29	1.74	ATATATGTGTGTGTATGTGCAT	22	3p	cgtacatatatatgtatgtgtacatatatatatgtatgtgtagatatatatatgtATATATGTGTGTGTATGTGCATgtttgtgtat	.(((((((.(((((((((((((((((((((((((((((((((....))))))))))))))))))))))))))))))))).)))))))	gga-mir-466,hsa-mir-466,mmu-mir-466a,mmu-mir-466b-1,mmu-mir-466b-2,mmu-mir-466b-3,mmu-mir-466b-4,mmu-mir-466b-5,mmu-mir-466b-6,mmu-mir-466b-7,mmu-mir-466b-8,mmu-mir-466c-1,mmu-mir-466c-2,mmu-mir-466c-3,mmu-mir-466d,mmu-mir-466e,mmu-mir-466f-1,mmu-mir-466f-2,mmu-mir-466f-3,mmu-mir-466f-4,mmu-mir-466g,mmu-mir-466h,mmu-mir-466i,mmu-mir-466j,mmu-mir-466k,mmu-mir-466l,mmu-mir-466m,mmu-mir-466n,mmu-mir…	37
apl-miR-146-3p	NW_004676427.1	150882	150965	-	84	-43.9	54.76	0.95	TGCCCTATGGATTCAGTTCTGCA	23	3p	ggctgcttggctctgagaactgaattccataggcgttagagcacccccaaaTGCCCTATGGATTCAGTTCTGCAgctgggcagc	.(((((((((((...((((((((((.(((((((((((.(........).)))).)))))))))))))))))..)))))))))))	aca-mir-146a,aca-mir-146b,bta-mir-146a,bta-mir-146b,ccr-mir-146a,cfa-mir-146a,cfa-mir-146b,cgr-mir-146a,cgr-mir-146b,chi-mir-146a,chi-mir-146b,dre-mir-146a,dre-mir-146b,eca-mir-146a,eca-mir-146b,efu-mir-146,gga-mir-146a,gga-mir-146b,gga-mir-146c,ggo-mir-146a,ggo-mir-146b,hsa-mir-146a,hsa-mir-146b,ipu-mir-146a,ipu-mir-146b,mdo-mir-146a,mdo-mir-146b,mml-mir-146a,mml-mir-146b,mmu-mir-146a,mmu-mir-14…	56
apl-miR-489-5p	NW_004676428.1	760941	761022	-	82	-39	47.56	1	TGGTCGTATGTATGACGTCATT	22	5p	ggtggcttggTGGTCGTATGTATGACGTCATTtacttggacttctaggagtgacatcatatgtacggctgctaaactgctgc	(((((.(((((((((((((((((((.((((((..(((((....))))))))))).))))))))))))))))))).)))))..	aca-mir-489,bta-mir-489,ccr-mir-489,cfa-mir-489,dre-mir-489,eca-mir-489,fru-mir-489,gga-mir-489,hsa-mir-489,ipu-mir-489,mml-mir-489,mmu-mir-489,ppy-mir-489,ptr-mir-489,rno-mir-489,ssa-mir-489-1,ssa-mir-489-2,ssc-mir-489,tgu-mir-489,tni-mir-489,xtr-mir-489	21
apl-miR-489-3p	NW_004676428.1	760941	761022	-	82	-39	47.56	1	TGACATCATATGTACGGCTGCT	22	3p	ggtggcttggtggtcgtatgtatgacgtcatttacttggacttctaggagTGACATCATATGTACGGCTGCTaaactgctgc	(((((.(((((((((((((((((((.((((((..(((((....))))))))))).))))))))))))))))))).)))))..	aca-mir-489,bta-mir-489,ccr-mir-489,cfa-mir-489,dre-mir-489,eca-mir-489,fru-mir-489,gga-mir-489,hsa-mir-489,ipu-mir-489,mml-mir-489,mmu-mir-489,ppy-mir-489,ptr-mir-489,rno-mir-489,ssa-mir-489-1,ssa-mir-489-2,ssc-mir-489,tgu-mir-489,tni-mir-489,xtr-mir-489	21
apl-miR-155-5p	NW_004676458.1	984958	985036	-	79	-27.6	36.71	0.95	TTAATGCTAATTGTGATAGGGGTT	24	5p	ctgtatgttgTTAATGCTAATTGTGATAGGGGTTtttacctctgactgactcctacatgttagcattaacactgtatca	..(((((.(((((((((((((.(((.((((((((.............)))))))))))))))))))))))).)))))..	aca-mir-155,bta-mir-155,ccr-mir-155,cfa-mir-155,cgr-mir-155,chi-mir-155,cin-mir-155,csa-mir-155,dre-mir-155,eca-mir-155,efu-mir-155,gga-mir-155,ggo-mir-155,hsa-mir-155,ipu-mir-155,mml-mir-155,mmu-mir-155,oan-mir-155,pma-mir-155,ppy-mir-155,ptr-mir-155,rno-mir-155,ssa-mir-155-1,ssa-mir-155-2,ssc-mir-155,tch-mir-155,tgu-mir-155,xtr-mir-155	28
apl-miR-499-5p	NW_004676474.1	352402	352481	-	80	-31.1	37.5	1.04	TTAAGACTTGTAGTGATGTTT	21	5p	agagcggcagTTAAGACTTGTAGTGATGTTTagataatgtattacatgaacatcactttaagtctgtgctacttctctcc	((((.((.(((..(((((((.(((((((((((..(((....)))..))))))))))).)))))))..))).)).))))..	aca-mir-499,bta-mir-499,ccr-mir-499,cfa-mir-499,cgr-mir-499,chi-mir-499,dre-mir-499,eca-mir-499,efu-mir-499,gga-mir-499,ggo-mir-499a,hsa-mir-499a,hsa-mir-499b,ipu-mir-499-1,ipu-mir-499-2,mdo-mir-499,mml-mir-499,mmu-mir-499,oan-mir-499,oha-mir-499,ola-mir-499,ppy-mir-499,ptr-mir-499,rno-mir-499,ssa-mir-499a,ssa-mir-499b-1,ssa-mir-499b-2,ssa-mir-499b-3,ssc-mir-499,tch-mir-499a,tgu-mir-499,xtr-mir-4…	32
apl-miR-499-3p	NW_004676474.1	352402	352481	-	80	-31.1	37.5	1.04	AACATCACTTTAAGTCTGTGCT	22	3p	agagcggcagttaagacttgtagtgatgtttagataatgtattacatgAACATCACTTTAAGTCTGTGCTacttctctcc	((((.((.(((..(((((((.(((((((((((..(((....)))..))))))))))).)))))))..))).)).))))..	aca-mir-499,bta-mir-499,ccr-mir-499,cfa-mir-499,cgr-mir-499,chi-mir-499,dre-mir-499,eca-mir-499,efu-mir-499,gga-mir-499,ggo-mir-499a,hsa-mir-499a,hsa-mir-499b,ipu-mir-499-1,ipu-mir-499-2,mdo-mir-499,mml-mir-499,mmu-mir-499,oan-mir-499,oha-mir-499,ola-mir-499,ppy-mir-499,ptr-mir-499,rno-mir-499,ssa-mir-499a,ssa-mir-499b-1,ssa-mir-499b-2,ssa-mir-499b-3,ssc-mir-499,tch-mir-499a,tgu-mir-499,xtr-mir-4…	32
apl-miR-29-3p	NW_004676478.1	918720	918804	-	85	-31.4	43.53	0.85	TAGCACCATTTGAAATCGGTTA	22	3p	ctcttacacaggctgaccgatttctcttggtgttcagagtctcagtttttgtcTAGCACCATTTGAAATCGGTTAtgatgtaggg	.(((((((((...(((((((((((...(((((((.(((.............))))))))))...))))))))))))).)))))))	aca-mir-29a-1,aca-mir-29a-2,aca-mir-29b-1,aca-mir-29b-2,age-mir-29a,age-mir-29b,aja-mir-29b,aja-mir-29c,ame-mir-29b,api-mir-29,bbe-mir-29a,bbe-mir-29b,bfl-mir-29a,bfl-mir-29b,bta-mir-29a,bta-mir-29b-1,bta-mir-29b-2,bta-mir-29c,bta-mir-29d,bta-mir-29e,ccr-mir-29a,ccr-mir-29b,cfa-mir-29a,cfa-mir-29b-1,cfa-mir-29b-2,cfa-mir-29c-1,cfa-mir-29c-2,cgr-mir-29a,cgr-mir-29b,cgr-mir-29c,chi-mir-29a,chi-mir-…	158
apl-miR-193-5p	NW_004676503.1	634772	634850	+	79	-45.7	59.49	0.97	TGGGTCTTTGCGGGCGAGATGA	22	5p	agctgagggcTGGGTCTTTGCGGGCGAGATGAgaggttcgtggcttcaactggcctacaaagtcccagttctcggctcc	((((((((((((((.(((((.((((.((.(((.((........))))).)).)))).))))).))))))))))))))..	aae-mir-193,aca-mir-193,ame-mir-193,bbe-mir-193b,bfl-mir-193a,bfl-mir-193b,bta-mir-193a,bta-mir-193a-2,bta-mir-193b,ccr-mir-193a,cfa-mir-193a,cfa-mir-193b,cgr-mir-193b,chi-mir-193a,chi-mir-193b,cte-mir-193,dme-mir-193,dps-mir-193,dpu-mir-193,dre-mir-193a-1,dre-mir-193a-2,dre-mir-193b,dsi-mir-193,dvi-mir-193,eca-mir-193a,eca-mir-193b,efu-mir-193a,efu-mir-193b,fru-mir-193,gga-mir-193a,gga-mir-193b,…	70
apl-miR-193-3p	NW_004676503.1	634772	634850	+	79	-45.7	59.49	0.97	AACTGGCCTACAAAGTCCCAGT	22	3p	agctgagggctgggtctttgcgggcgagatgagaggttcgtggcttcAACTGGCCTACAAAGTCCCAGTtctcggctcc	((((((((((((((.(((((.((((.((.(((.((........))))).)).)))).))))).))))))))))))))..	aae-mir-193,aca-mir-193,ame-mir-193,bbe-mir-193b,bfl-mir-193a,bfl-mir-193b,bta-mir-193a,bta-mir-193a-2,bta-mir-193b,ccr-mir-193a,cfa-mir-193a,cfa-mir-193b,cgr-mir-193b,chi-mir-193a,chi-mir-193b,cte-mir-193,dme-mir-193,dps-mir-193,dpu-mir-193,dre-mir-193a-1,dre-mir-193a-2,dre-mir-193b,dsi-mir-193,dvi-mir-193,eca-mir-193a,eca-mir-193b,efu-mir-193a,efu-mir-193b,fru-mir-193,gga-mir-193a,gga-mir-193b,…	70
apl-miR-365-5p	NW_004676503.1	650068	650149	+	82	-29	40.24	0.88	AGGGACTTTCAGGGGCAGCTGTG	23	5p	aagaaaaatgAGGGACTTTCAGGGGCAGCTGTGttttactaacccagtcataatgcccctaaaaatccttattgttcttgca	(((((.((((((((..(((.(((((((((((.(((.....))).)))).....))))))).))).)))))))).)))))...	aca-mir-365,bta-mir-365-1,bta-mir-365-2,ccr-mir-365,cfa-mir-365-1,cfa-mir-365-2,cgr-mir-365,chi-mir-365,cte-mir-365,dre-mir-365-1,dre-mir-365-2,dre-mir-365-3,eca-mir-365-1,eca-mir-365-2,efu-mir-365-1,efu-mir-365-2,fru-mir-365,gga-mir-365-1,gga-mir-365-2,gga-mir-365b,ggo-mir-365a,hsa-mir-365a,hsa-mir-365b,ipu-mir-365-1,ipu-mir-365-2,mdo-mir-365,mml-mir-365-1,mml-mir-365-2,mmu-mir-365-1,mmu-mir-365…	51
apl-miR-365-3p	NW_004676503.1	650068	650149	+	82	-29	40.24	0.88	TAATGCCCCTAAAAATCCTTAT	22	3p	aagaaaaatgagggactttcaggggcagctgtgttttactaacccagtcaTAATGCCCCTAAAAATCCTTATtgttcttgca	(((((.((((((((..(((.(((((((((((.(((.....))).)))).....))))))).))).)))))))).)))))...	aca-mir-365,bta-mir-365-1,bta-mir-365-2,ccr-mir-365,cfa-mir-365-1,cfa-mir-365-2,cgr-mir-365,chi-mir-365,cte-mir-365,dre-mir-365-1,dre-mir-365-2,dre-mir-365-3,eca-mir-365-1,eca-mir-365-2,efu-mir-365-1,efu-mir-365-2,fru-mir-365,gga-mir-365-1,gga-mir-365-2,gga-mir-365b,ggo-mir-365a,hsa-mir-365a,hsa-mir-365b,ipu-mir-365-1,ipu-mir-365-2,mdo-mir-365,mml-mir-365-1,mml-mir-365-2,mmu-mir-365-1,mmu-mir-365…	51
apl-miR-1451-5p	NW_004676509.1	38240	38317	-	78	-56.7	58.97	1.23	TCGCACAGGAGCAAGTTACCGC	22	5p	agctgctgccTCGCACAGGAGCAAGTTACCGCgtttggctcacctgcagtaacttgctcctgtgagaggtagcggctc	((((((((((((.((((((((((((((((.(((...((....))))).)))))))))))))))).)))))))))))).	gga-mir-1451,tgu-mir-1451	2
apl-miR-1451-3p	NW_004676509.1	38240	38317	-	78	-56.7	58.97	1.23	AGTAACTTGCTCCTGTGAGAG	21	3p	agctgctgcctcgcacaggagcaagttaccgcgtttggctcacctgcAGTAACTTGCTCCTGTGAGAGgtagcggctc	((((((((((((.((((((((((((((((.(((...((....))))).)))))))))))))))).)))))))))))).	gga-mir-1451,tgu-mir-1451	2
apl-miR-1677-5p	NW_004676509.1	2233549	2233625	-	77	-36	41.56	1.12	TCCTGCACCACTGAAGTCAATG	22	5p	tagggtctgaTCCTGCACCACTGAAGTCAATGgaagttttgtcattgacttcaataggagcaggatttgaaccttat	(((((((.((((((((.((..((((((((((((........))))))))))))...)).)))))))).).)))))).	aca-mir-1677a,aca-mir-1677b,gga-mir-1677,oha-mir-1677b,tgu-mir-1677	5
apl-miR-1677-3p	NW_004676509.1	2233549	2233625	-	77	-36	41.56	1.12	TTGACTTCAATAGGAGCAGGATT	23	3p	tagggtctgatcctgcaccactgaagtcaatggaagttttgtcaTTGACTTCAATAGGAGCAGGATTtgaaccttat	(((((((.((((((((.((..((((((((((((........))))))))))))...)).)))))))).).)))))).	aca-mir-1677a,aca-mir-1677b,gga-mir-1677,oha-mir-1677b,tgu-mir-1677	5
apl-miR-222-5p	NW_004676520.1	538222	538303	+	82	-35.1	45.12	0.95	CGCTCAGTAGTCAGTGTAGATT	22	5p	gctcatcaatCGCTCAGTAGTCAGTGTAGATTctgtctttacaatcagcagctacatctggctactgggtctctgatgacat	..((((((...((((((((((((((((((...(((..........)))...))))).)))))))))))))...))))))...	aca-mir-222a,age-mir-222,bta-mir-222,ccr-mir-222,cfa-mir-222,cgr-mir-222,chi-mir-222,dre-mir-222a,dre-mir-222b,eca-mir-222,efu-mir-222,fru-mir-222,gga-mir-222a,gga-mir-222b,ggo-mir-222,hsa-mir-222,ipu-mir-222a,mdo-mir-222a,mml-mir-222,mmu-mir-222,oan-mir-222a,oan-mir-222b-1,oan-mir-222b-2,oha-mir-222a,oha-mir-222b,ola-mir-222,pma-mir-222,ppy-mir-222,ptr-mir-222,rno-mir-222,sha-mir-222,ssa-mir-222…	40
apl-miR-222-3p	NW_004676520.1	538222	538303	+	82	-35.1	45.12	0.95	AGCTACATCTGGCTACTGGGTCT	23	3p	gctcatcaatcgctcagtagtcagtgtagattctgtctttacaatcagcAGCTACATCTGGCTACTGGGTCTctgatgacat	..((((((...((((((((((((((((((...(((..........)))...))))).)))))))))))))...))))))...	aca-mir-222a,age-mir-222,bta-mir-222,ccr-mir-222,cfa-mir-222,cgr-mir-222,chi-mir-222,dre-mir-222a,dre-mir-222b,eca-mir-222,efu-mir-222,fru-mir-222,gga-mir-222a,gga-mir-222b,ggo-mir-222,hsa-mir-222,ipu-mir-222a,mdo-mir-222a,mml-mir-222,mmu-mir-222,oan-mir-222a,oan-mir-222b-1,oan-mir-222b-2,oha-mir-222a,oha-mir-222b,ola-mir-222,pma-mir-222,ppy-mir-222,ptr-mir-222,rno-mir-222,sha-mir-222,ssa-mir-222…	40
apl-miR-221-5p	NW_004676520.1	538765	538847	+	83	-33.8	46.99	0.87	ACCTGGCATACAATGTAGATTTCTGT	26	5p	tggggcatgaACCTGGCATACAATGTAGATTTCTGTgtttgttaagcaacagctacattgtctgctgggtttccagctgcctg	..(((((.((((((((((.(((((((((....((((((((...)))).))))))))))))).)))))))))).....))))).	aca-mir-221,bta-mir-221,ccr-mir-221,cfa-mir-221,cgr-mir-221,chi-mir-221,dre-mir-221,eca-mir-221,efu-mir-221,fru-mir-221,gga-mir-221,ggo-mir-221,hsa-mir-221,ipu-mir-221-1,ipu-mir-221-2,ipu-mir-221-3,mdo-mir-221,mml-mir-221,mmu-mir-221,oan-mir-221,oar-mir-221,oha-mir-221,ola-mir-221,pma-mir-221,pol-mir-221,ppa-mir-221,ppy-mir-221,ptr-mir-221,rno-mir-221,sha-mir-221,ssa-mir-221,ssc-mir-221,tch-mir-2…	36
apl-miR-221-z	NW_004676520.1	538765	538847	+	83	-33.8	46.99	0.87	AGCTACATTGTCTGCTGGGTTT	22	3p	tggggcatgaacctggcatacaatgtagatttctgtgtttgttaagcaacAGCTACATTGTCTGCTGGGTTTccagctgcctg	..(((((.((((((((((.(((((((((....((((((((...)))).))))))))))))).)))))))))).....))))).	aca-mir-221,bta-mir-221,ccr-mir-221,cfa-mir-221,cgr-mir-221,chi-mir-221,dre-mir-221,eca-mir-221,efu-mir-221,fru-mir-221,gga-mir-221,ggo-mir-221,hsa-mir-221,ipu-mir-221-1,ipu-mir-221-2,ipu-mir-221-3,mdo-mir-221,mml-mir-221,mmu-mir-221,oan-mir-221,oar-mir-221,oha-mir-221,ola-mir-221,pma-mir-221,pol-mir-221,ppa-mir-221,ppy-mir-221,ptr-mir-221,rno-mir-221,sha-mir-221,ssa-mir-221,ssc-mir-221,tch-mir-2…	36
apl-miR-221-3p	NW_004676520.1	538765	538847	+	83	-33.8	46.99	0.87	AGCTACATTGTCTGCTGGGTTTC	23	3p	tggggcatgaacctggcatacaatgtagatttctgtgtttgttaagcaacAGCTACATTGTCTGCTGGGTTTCcagctgcctg	..(((((.((((((((((.(((((((((....((((((((...)))).))))))))))))).)))))))))).....))))).	aca-mir-221,bta-mir-221,ccr-mir-221,cfa-mir-221,cgr-mir-221,chi-mir-221,dre-mir-221,eca-mir-221,efu-mir-221,fru-mir-221,gga-mir-221,ggo-mir-221,hsa-mir-221,ipu-mir-221-1,ipu-mir-221-2,ipu-mir-221-3,mdo-mir-221,mml-mir-221,mmu-mir-221,oan-mir-221,oar-mir-221,oha-mir-221,ola-mir-221,pma-mir-221,pol-mir-221,ppa-mir-221,ppy-mir-221,ptr-mir-221,rno-mir-221,sha-mir-221,ssa-mir-221,ssc-mir-221,tch-mir-2…	36
apl-miR-101-3p	NW_004676555.1	496366	496446	-	81	-34	41.98	1	TACAGTACTGTGATAACTGAAG	22	3p	aactgtcctttttcggttatcatggtaccggtgctgtatatgtgaaaggTACAGTACTGTGATAACTGAAGaatggtggtg	.((((.((((((((((((((((((((((..(((((............))))).)))))))))))))))))))).)))))).	aca-mir-101-1,aca-mir-101-2,age-mir-101,bta-mir-101-1,bta-mir-101-2,ccr-mir-101a,ccr-mir-101b,cfa-mir-101-1,cfa-mir-101-2,cgr-mir-101b,chi-mir-101,cin-mir-101,dre-mir-101a,dre-mir-101b,eca-mir-101-1,eca-mir-101-2,efu-mir-101,fru-mir-101a,fru-mir-101b,gga-mir-101-1,gga-mir-101-2,ggo-mir-101,hsa-mir-101-1,hsa-mir-101-2,ipu-mir-101a,ipu-mir-101b,lla-mir-101,mdo-mir-101-1,mdo-mir-101-2,mml-mir-101-1,…	64
apl-miR-1552-5p	NW_004676574.1	1367706	1367783	+	78	-43.6	57.69	0.97	TTAGTGCGCAGTAAGCTAGGGTG	23	5p	catggggcagTTAGTGCGCAGTAAGCTAGGGTGtgaactgacagcacgctagctgctctgcactaactccccctgtgg	(((((((.((((((((((.((((.(((((.((((.........)))).))))))))).)))))))))).)))).))).	gga-mir-1552	1
apl-miR-1552-3p	NW_004676574.1	1367706	1367783	+	78	-43.6	57.69	0.97	CGCTAGCTGCTCTGCACTAACT	22	3p	catggggcagttagtgcgcagtaagctagggtgtgaactgacagcaCGCTAGCTGCTCTGCACTAACTccccctgtgg	(((((((.((((((((((.((((.(((((.((((.........)))).))))))))).)))))))))).)))).))).	gga-mir-1552	1
apl-miR-202-5p	NW_004676575.1	857448	857524	-	77	-32.9	38.96	1.1	TTCCTATGCATATACTTCTTT	21	5p	ttgttcctttTTCCTATGCATATACTTCTTTgagaattggatctaaagaagcataaggcatgggaaaatggggcgac	(((((((.(((((((((((.(((.(((((((.(((......)))))))))).)))..))))))))))).))))))).	aca-mir-202,bta-mir-202,cfa-mir-202,chi-mir-202,dre-mir-202,efu-mir-202,fru-mir-202,gga-mir-202,ggo-mir-202,hsa-mir-202,ipu-mir-202,mmu-mir-202,oha-mir-202,ppy-mir-202,ptr-mir-202,rno-mir-202,sha-mir-202,ssa-mir-202,ssc-mir-202,tgu-mir-202-1,tgu-mir-202-2,tni-mir-202,xtr-mir-202-1,xtr-mir-202-2	24
apl-miR-1329-5p	NW_004676611.1	789116	789195	+	80	-34.4	41.25	1.04	TACAGTGATCAGGTTACGATGG	22	5p	gttgtagagaTACAGTGATCAGGTTACGATGGatttctcaagtaacaacctcgtagcttgatcacgatatccctatgact	(((((((.((((..(((((((((((((((.((................)))))))))))))))))..)))).))))))).	aca-mir-1329,gga-mir-1329,oan-mir-1329,oha-mir-1329,pma-mir-1329,sha-mir-1329,tgu-mir-1329	7
apl-miR-1329-3p	NW_004676611.1	789116	789195	+	80	-34.4	41.25	1.04	CCTCGTAGCTTGATCACGATAT	22	3p	gttgtagagatacagtgatcaggttacgatggatttctcaagtaacaaCCTCGTAGCTTGATCACGATATccctatgact	(((((((.((((..(((((((((((((((.((................)))))))))))))))))..)))).))))))).	aca-mir-1329,gga-mir-1329,oan-mir-1329,oha-mir-1329,pma-mir-1329,sha-mir-1329,tgu-mir-1329	7
apl-miR-301-3p	NW_004676627.1	1368513	1368593	+	81	-24.5	39.51	0.77	CAGTGCAATAGTATTGTCAAAGC	23	3p	tgctaacgaatgctctgactttattgcactactgtactttacagctagCAGTGCAATAGTATTGTCAAAGCatctgaaagc	.(((..((.(((((.((((.((((((((((.((((........)).)).))))))))))....)))).))))).))..)))	aca-mir-301a,aca-mir-301b,bta-mir-301a,bta-mir-301b,ccr-mir-301a,cfa-mir-301a,cfa-mir-301b,cgr-mir-301a,chi-mir-301a,chi-mir-301b,dre-mir-301a,dre-mir-301b,dre-mir-301c,eca-mir-301a,eca-mir-301b,fru-mir-301,gga-mir-301a,gga-mir-301b,hhi-mir-301,hsa-mir-301a,hsa-mir-301b,ipu-mir-301a,ipu-mir-301c,mdo-mir-301,mml-mir-301a,mml-mir-301b,mmu-mir-301a,mmu-mir-301b,oan-mir-301,oha-mir-301a,oha-mir-301b,…	49
apl-miR-21-5p	NW_004676627.1	1169800	1169879	-	80	-38.3	46.25	1.04	TAGCTTATCAGACTGATGTTGA	22	5p	tcctgtcggaTAGCTTATCAGACTGATGTTGActgttggatctcatggcaacaacagtcggtaggctgtctgacattttg	...((((((((((((((((.(((((.(((((.((((........))))))))).))))))))))))))))))))).....	aca-mir-21,age-mir-21,aja-mir-21,bta-mir-21,ccr-mir-21,cfa-mir-21,cgr-mir-21,chi-mir-21,dre-mir-21-1,dre-mir-21-2,eca-mir-21,efu-mir-21,fru-mir-21,gga-mir-21,ggo-mir-21,hhi-mir-21,hsa-mir-21,ipu-mir-21-1,ipu-mir-21-2,mdo-mir-21,mml-mir-21,mmu-mir-21a,mmu-mir-21b,mmu-mir-21c,mne-mir-21,oan-mir-21,oar-mir-21,oha-mir-21,ola-mir-21-1,ola-mir-21-2,pol-mir-21,ppa-mir-21,ppy-mir-21,ptr-mir-21,rno-mir-21…	43
apl-miR-21-3p	NW_004676627.1	1169800	1169879	-	80	-38.3	46.25	1.04	CAACAACAGTCGGTAGGCTGTC	22	3p	tcctgtcggatagcttatcagactgatgttgactgttggatctcatggCAACAACAGTCGGTAGGCTGTCtgacattttg	...((((((((((((((((.(((((.(((((.((((........))))))))).))))))))))))))))))))).....	aca-mir-21,age-mir-21,aja-mir-21,bta-mir-21,ccr-mir-21,cfa-mir-21,cgr-mir-21,chi-mir-21,dre-mir-21-1,dre-mir-21-2,eca-mir-21,efu-mir-21,fru-mir-21,gga-mir-21,ggo-mir-21,hhi-mir-21,hsa-mir-21,ipu-mir-21-1,ipu-mir-21-2,mdo-mir-21,mml-mir-21,mmu-mir-21a,mmu-mir-21b,mmu-mir-21c,mne-mir-21,oan-mir-21,oar-mir-21,oha-mir-21,ola-mir-21-1,ola-mir-21-2,pol-mir-21,ppa-mir-21,ppy-mir-21,ptr-mir-21,rno-mir-21…	43
apl-miR-205-5p	NW_004676637.1	711003	711081	+	79	-34.2	51.9	0.83	CCCTTCATTCCACCGGAATCTG	22	5p	cttcctgacgCCCTTCATTCCACCGGAATCTGtcagtgcagaaaccagatttcagtgaaatgaagcccgtcagagaggc	((((((((((..(((((((.(((.((((((((...((......)))))))))).))).)))))))..)))))).)))).	aca-mir-205a,aca-mir-205b,age-mir-205,bta-mir-205,ccr-mir-205,cfa-mir-205,cgr-mir-205,dre-mir-205,eca-mir-205,efu-mir-205,fru-mir-205,gga-mir-205a,gga-mir-205b,ggo-mir-205,hsa-mir-205,ipu-mir-205,lla-mir-205,mdo-mir-205a,mml-mir-205,mmu-mir-205,mne-mir-205,oan-mir-205,oha-mir-205a,oha-mir-205b,ola-mir-205,pma-mir-205a,pma-mir-205b,ppa-mir-205,ppy-mir-205,ptr-mir-205,rno-mir-205,sha-mir-205,ssa-mi…	44
apl-miR-135-5p	NW_004676641.1	321994	322073	+	80	-37.6	46.25	1.02	TATGGCTTTTTATTCCTATGTGA	23	5p	tgctgtggtcTATGGCTTTTTATTCCTATGTGAttgcttttcctaactcatgtagggcgaaaagccatgggctacgcagg	(((.(((((((((((((((((..((((((((((..............)))))))))).))))))))))))))))))))..	aca-mir-135-1,aca-mir-135-2,aca-mir-135-3,age-mir-135-1,age-mir-135-2,bbe-mir-135a,bbe-mir-135b,bfl-mir-135a-2,bfl-mir-135b-1,bfl-mir-135b-2,bta-mir-135a-1,bta-mir-135a-2,bta-mir-135b,ccr-mir-135c,cfa-mir-135a-1,cfa-mir-135a-2,cfa-mir-135b,chi-mir-135a,chi-mir-135b,cin-mir-135,dre-mir-135a,dre-mir-135b,dre-mir-135c-1,dre-mir-135c-2,eca-mir-135a,eca-mir-135a-2,eca-mir-135b,efu-mir-135,fru-mir-135a…	92
apl-miR-135-3p	NW_004676641.1	321994	322073	+	80	-37.6	46.25	1.02	ATGTAGGGCGAAAAGCCATGG	21	3p	tgctgtggtctatggctttttattcctatgtgattgcttttcctaactcATGTAGGGCGAAAAGCCATGGgctacgcagg	(((.(((((((((((((((((..((((((((((..............)))))))))).))))))))))))))))))))..	aca-mir-135-1,aca-mir-135-2,aca-mir-135-3,age-mir-135-1,age-mir-135-2,bbe-mir-135a,bbe-mir-135b,bfl-mir-135a-2,bfl-mir-135b-1,bfl-mir-135b-2,bta-mir-135a-1,bta-mir-135a-2,bta-mir-135b,ccr-mir-135c,cfa-mir-135a-1,cfa-mir-135a-2,cfa-mir-135b,chi-mir-135a,chi-mir-135b,cin-mir-135,dre-mir-135a,dre-mir-135b,dre-mir-135c-1,dre-mir-135c-2,eca-mir-135a,eca-mir-135a-2,eca-mir-135b,efu-mir-135,fru-mir-135a…	92
apl-miR-219-3p	NW_004676685.1	74226	74307	-	82	-34.4	50	0.84	CACAAGAATTGCGTTTGGACAAT	23	3p	ctctgccacagatgtccagacacaattcttggttcgtacggctccatcgCACAAGAATTGCGTTTGGACAATcaggagcaga	.(((((..(.(((((((((((.(((((((((...((...........))..))))))))).)))))))).))).)..)))))	aae-mir-219,aca-mir-219-1,aca-mir-219-2,aga-mir-219,ame-mir-219,api-mir-219,bbe-mir-219-1,bbe-mir-219-2,bfl-mir-219,bta-mir-219-1,bta-mir-219-2,cfa-mir-219-1,cfa-mir-219-2,chi-mir-219,cin-mir-219,csa-mir-219,cte-mir-219,dan-mir-219,der-mir-219,dgr-mir-219,dme-mir-219,dmo-mir-219,dpe-mir-219,dps-mir-219,dpu-mir-219,dre-mir-219-1,dre-mir-219-2,dre-mir-219-3,dse-mir-219,dsi-mir-219,dvi-mir-219,dwi-m…	97
apl-miR-4507-3p	NW_004676685.1	147226	147322	-	97	-32.1	58.76	0.56	CTGGGCTGGGCTGGGCTGGG	20	3p	tgctgtaaacttagtcagagctcatcccttgactccttgccagcatgcattaccgttcattagcgagCTGGGCTGGGCTGGGCTGGGcgctgcggcg	.((((..........(((.(((((.(((..(.(.((...(((((.(((..............))).)))))...)))).))).))))).))))))).	hsa-mir-4507	1
apl-miR-34-5p	NW_004676709.1	338205	338289	+	85	-36	42.35	1	TGGCAGTGTCTTAGCTGGTTGTT	23	5p	agtgtttcttTGGCAGTGTCTTAGCTGGTTGTTgtgagcaatagttaaggaagcaatcagcaagtatactgccctagaagtgcta	(((((((((..(((((((((((.((((((((((...(((....))).....))))))))))))).))))))))..))))))))).	aae-mir-34,aca-mir-34a,aca-mir-34b,aca-mir-34c,aga-mir-34,age-mir-34a,ame-mir-34,api-mir-34,asu-mir-34,bbe-mir-34a,bbe-mir-34b,bbe-mir-34c,bbe-mir-34d,bbe-mir-34f,bbe-mir-34g,bbe-mir-34h,bfl-mir-34a,bfl-mir-34b,bfl-mir-34c-1,bfl-mir-34c-2,bfl-mir-34d,bfl-mir-34e,bma-mir-34,bmo-mir-34,bta-mir-34a,bta-mir-34b,bta-mir-34c,cbn-mir-34,cbr-mir-34,ccr-mir-34,cel-mir-34,cfa-mir-34a,cfa-mir-34b,cfa-mir-34…	136
apl-miR-34-3p	NW_004676709.1	338205	338289	+	85	-36	42.35	1	CAATCAGCAAGTATACTGCCCT	22	3p	agtgtttctttggcagtgtcttagctggttgttgtgagcaatagttaaggaagCAATCAGCAAGTATACTGCCCTagaagtgcta	(((((((((..(((((((((((.((((((((((...(((....))).....))))))))))))).))))))))..))))))))).	aae-mir-34,aca-mir-34a,aca-mir-34b,aca-mir-34c,aga-mir-34,age-mir-34a,ame-mir-34,api-mir-34,asu-mir-34,bbe-mir-34a,bbe-mir-34b,bbe-mir-34c,bbe-mir-34d,bbe-mir-34f,bbe-mir-34g,bbe-mir-34h,bfl-mir-34a,bfl-mir-34b,bfl-mir-34c-1,bfl-mir-34c-2,bfl-mir-34d,bfl-mir-34e,bma-mir-34,bmo-mir-34,bta-mir-34a,bta-mir-34b,bta-mir-34c,cbn-mir-34,cbr-mir-34,ccr-mir-34,cel-mir-34,cfa-mir-34a,cfa-mir-34b,cfa-mir-34…	136
apl-miR-4507-3p	NW_004676717.1	1342121	1342213	-	93	-29.7	60.22	0.53	CTGGGCTGGGCTGGGCTGGG	20	5p	ctgcttgtggCTGGGCTGGGCTGGGCTGGGctgtcctgtgtcgcatgaccgcagtttaatctttccccttcctgacaccccagcagcacgtaa	.(((.(((.((((((.((((..(((..(((.....(((((((....)).)))))......)))..)))..))...)).)))))).))).))).	hsa-mir-4507	1
apl-miR-142-5p	NW_004676726.1	648655	648734	-	80	-35.2	42.5	1.04	CATAAAGTAGAAAGCACTACT	21	5p	tgcagtcaccCATAAAGTAGAAAGCACTACTaaacagcactgcagggtgtagtgtttcctactttatggatgagtgtact	((((.(((.(((((((((((.(((((((((....(.((...)).)...))))))))).))))))))))).))).))))..	aca-mir-142,aja-mir-142,bta-mir-142,ccr-mir-142-1,ccr-mir-142-2,cfa-mir-142,cgr-mir-142,dre-mir-142a,dre-mir-142b,eca-mir-142,efu-mir-142,fru-mir-142,gga-mir-142,ggo-mir-142,hsa-mir-142,ipu-mir-142-1,ipu-mir-142-2,mdo-mir-142,mml-mir-142,mmu-mir-142a,mmu-mir-142b,oan-mir-142,oha-mir-142,ola-mir-142,ppy-mir-142,ptr-mir-142,rno-mir-142,sha-mir-142,ssa-mir-142a-1,ssa-mir-142a-2,ssa-mir-142b,ssc-mir-…	39
apl-miR-142-3p	NW_004676726.1	648655	648734	-	80	-35.2	42.5	1.04	GTAGTGTTTCCTACTTTATGGA	22	3p	tgcagtcacccataaagtagaaagcactactaaacagcactgcagggtGTAGTGTTTCCTACTTTATGGAtgagtgtact	((((.(((.(((((((((((.(((((((((....(.((...)).)...))))))))).))))))))))).))).))))..	aca-mir-142,aja-mir-142,bta-mir-142,ccr-mir-142-1,ccr-mir-142-2,cfa-mir-142,cgr-mir-142,dre-mir-142a,dre-mir-142b,eca-mir-142,efu-mir-142,fru-mir-142,gga-mir-142,ggo-mir-142,hsa-mir-142,ipu-mir-142-1,ipu-mir-142-2,mdo-mir-142,mml-mir-142,mmu-mir-142a,mmu-mir-142b,oan-mir-142,oha-mir-142,ola-mir-142,ppy-mir-142,ptr-mir-142,rno-mir-142,sha-mir-142,ssa-mir-142a-1,ssa-mir-142a-2,ssa-mir-142b,ssc-mir-…	39
let-7-5p	NW_004676764.1	549915	550009	+	95	-44.3	40	1.17	TGAGGTAGTAGATTGTATAGTT	22	5p	tctgtcagagTGAGGTAGTAGATTGTATAGTTgtagggtagttattttaccctgttcaggagataactatacaatctattgccttccctgaggag	(((.((((.(.((((((((((((((((((((((((((((((.....))))))).........))))))))))))))))))))))).)))))))).	aae-let-7,aca-let-7a,aca-let-7b,aca-let-7c-1,aca-let-7c-2,aca-let-7d,aca-let-7e,aca-let-7f-1,aca-let-7f-2,aca-let-7g,aca-let-7i,aga-let-7,aja-let-7i,ame-let-7,api-let-7,asu-let-7,bbe-let-7a-1,bbe-let-7a-2,bfl-let-7a-1,bfl-let-7a-2,bfl-let-7b,bma-let-7,bmo-let-7,bta-let-7a-1,bta-let-7a-2,bta-let-7a-3,bta-let-7b,bta-let-7c,bta-let-7d,bta-let-7e,bta-let-7f-1,bta-let-7f-2,bta-let-7g,bta-let-7i,cbn-le…	394
apl-miR-2954-5p	NW_004676791.1	725594	725672	+	79	-33.6	58.23	0.73	TGCTGAGAGGGCTTGGGGAGAGGA	24	5p	cttggagcagTGCTGAGAGGGCTTGGGGAGAGGAttgtagtggagctccatccccattccactcctagcagctctctgg	(..(((((..(((((.(((((..((((((..(((..((......))))).))))))..)).))).))))))))))..).	gga-mir-2954,tgu-mir-2954	2
apl-miR-2131-5p	NW_004676791.1	737901	737983	-	83	-34.9	44.58	0.94	ATGCAGAAGTGCACGGAAACAGCT	24	5p	tgtggcttccATGCAGAAGTGCACGGAAACAGCTatttgctattgaaaagttggctgttactgttcttctgatggatgctgct	.(((((.(((((.((((((...((((.((((((((...(((.......))))))))))).)))).))))))))))).))))).	gga-mir-2131,tgu-mir-2131	2
apl-miR-72-5p	NW_004676812.1	39837	39915	-	79	-38.6	44.3	1.1	AGGCAAGATGTTGGCATAGCTG	22	5p	gctggagaggAGGCAAGATGTTGGCATAGCTGttgacctaaaaacctgctatgccaacatattgtcatctttcttgtct	((.(((((((.(((((.(((((((((((((.(((........)))..))))))))))))).))))).))))))).))..	asu-mir-72,bma-mir-72,cbn-mir-72a,cbn-mir-72b,cbr-mir-72,cel-mir-72,crm-mir-72,hco-mir-72,ppc-mir-72,prd-mir-72,str-mir-72	11
apl-miR-31-3p	NW_004676812.1	39837	39915	-	79	-38.6	44.3	1.1	TGCTATGCCAACATATTGTCATC	23	3p	gctggagaggaggcaagatgttggcatagctgttgacctaaaaaccTGCTATGCCAACATATTGTCATCtttcttgtct	((.(((((((.(((((.(((((((((((((.(((........)))..))))))))))))).))))).))))))).))..	aae-mir-31,aca-mir-31,ame-mir-31a,bbe-mir-31,bfl-mir-31,bmo-mir-31,bta-mir-31,cfa-mir-31,cgr-mir-31,cin-mir-31,cqu-mir-31,csa-mir-31,cte-mir-31,dan-mir-31a,dan-mir-31b,der-mir-31a,der-mir-31b,dgr-mir-31a,dgr-mir-31b,dme-mir-31a,dme-mir-31b,dmo-mir-31a,dmo-mir-31b,dpe-mir-31a,dpe-mir-31b,dps-mir-31a,dps-mir-31b,dpu-mir-31,dre-mir-31,dse-mir-31a,dse-mir-31b,dsi-mir-31a,dsi-mir-31b,dvi-mir-31a,dvi-m…	82
apl-miR-24-5p	NW_004676815.1	182023	182101	-	79	-29.7	53.16	0.71	TGCCTACTGAGCTGATATCAGT	22	5p	cgtcctccggTGCCTACTGAGCTGATATCAGTtctgattttacacactggctcagttcagcaggaacaggagtcgagcc	((..((((.((.(((.(((((((((..(((((..((......)).))))).))))))))).))).)).)))).))....	aca-mir-24-1,aca-mir-24-2,bta-mir-24-1,bta-mir-24-2,ccr-mir-24,cfa-mir-24-1,cfa-mir-24-2,cgr-mir-24,chi-mir-24,dre-mir-24-1,dre-mir-24-2,dre-mir-24-3,dre-mir-24-4,dre-mir-24-5,eca-mir-24-1,eca-mir-24-2,fru-mir-24-1,fru-mir-24-2,gga-mir-24,ggo-mir-24,hsa-mir-24-1,hsa-mir-24-2,ipu-mir-24-1,ipu-mir-24-2,ipu-mir-24-3,ipu-mir-24b,mdo-mir-24-1,mdo-mir-24-2,mml-mir-24-1,mml-mir-24-2,mmu-mir-24-1,mmu-mir…	67
apl-miR-24-3p	NW_004676815.1	182023	182101	-	79	-29.7	53.16	0.71	TGGCTCAGTTCAGCAGGAACAG	22	3p	cgtcctccggtgcctactgagctgatatcagttctgattttacacacTGGCTCAGTTCAGCAGGAACAGgagtcgagcc	((..((((.((.(((.(((((((((..(((((..((......)).))))).))))))))).))).)).)))).))....	aca-mir-24-1,aca-mir-24-2,bta-mir-24-1,bta-mir-24-2,ccr-mir-24,cfa-mir-24-1,cfa-mir-24-2,cgr-mir-24,chi-mir-24,dre-mir-24-1,dre-mir-24-2,dre-mir-24-3,dre-mir-24-4,dre-mir-24-5,eca-mir-24-1,eca-mir-24-2,fru-mir-24-1,fru-mir-24-2,gga-mir-24,ggo-mir-24,hsa-mir-24-1,hsa-mir-24-2,ipu-mir-24-1,ipu-mir-24-2,ipu-mir-24-3,ipu-mir-24b,mdo-mir-24-1,mdo-mir-24-2,mml-mir-24-1,mml-mir-24-2,mmu-mir-24-1,mmu-mir…	67
apl-miR-1416-5p	NW_004676833.1	447129	447208	+	80	-24.5	40	0.77	TCCTTAACTCATGCCGCTGTG	21	5p	tggtactcttTCCTTAACTCATGCCGCTGTGccttttaattttatttcacaattgtgtgagttgagtacagagtgtcagc	(((((((((...((((((((((((...((((................))))...))))))))))))...)))))))))..	gga-mir-1416,oan-mir-1416	2
apl-miR-1416-3p	NW_004676833.1	447129	447208	+	80	-24.5	40	0.77	ACAATTGTGTGAGTTGAGTACA	22	3p	tggtactctttccttaactcatgccgctgtgccttttaattttatttcACAATTGTGTGAGTTGAGTACAgagtgtcagc	(((((((((...((((((((((((...((((................))))...))))))))))))...)))))))))..	gga-mir-1416,oan-mir-1416	2
apl-miR-211-5p	NW_004676833.1	704934	705011	-	78	-34.4	51.28	0.86	TTCCCTTTGTCATCCTATGCCT	22	5p	acccgtggacTTCCCTTTGTCATCCTATGCCTgagaatatatgaagggggctgggaaggcaaagggacgttcaactgt	.....(((((.((((((((((.(((((.((((...............))))))))).)))))))))).))))).....	bta-mir-211,cfa-mir-211,chi-mir-211,eca-mir-211,efu-mir-211,gga-mir-211,hsa-mir-211,mml-mir-211,mmu-mir-211,mne-mir-211,ppy-mir-211,ptr-mir-211,rno-mir-211	13
apl-miR-1467-5p	NW_004676848.1	513959	514043	+	85	-31.5	48.24	0.77	TCTCAGCTACGTCGGTGTAAATC	23	5p	caggttgtttTCTCAGCTACGTCGGTGTAAATCcagaacaactccactgagattcacaccagagtaactgggagcagaatctggc	((((((.(.(((((((.(((.(((((((.(((((((..........))).)))).))))).))))).))))))).).))))))..	gga-mir-1467-1,gga-mir-1467-2,tgu-mir-1467-1,tgu-mir-1467-2	4
apl-miR-1467-3p	NW_004676848.1	513959	514043	+	85	-31.5	48.24	0.77	TTCACACCAGAGTAACTGGGAGC	23	3p	caggttgttttctcagctacgtcggtgtaaatccagaacaactccactgagaTTCACACCAGAGTAACTGGGAGCagaatctggc	((((((.(.(((((((.(((.(((((((.(((((((..........))).)))).))))).))))).))))))).).))))))..	gga-mir-1467-1,gga-mir-1467-2,tgu-mir-1467-1,tgu-mir-1467-2	4
apl-miR-455-5p	NW_004676870.1	195528	195603	-	76	-38.9	55.26	0.93	TATGTGCCCTTGGACTACATCG	22	5p	ggtgtgagggTATGTGCCCTTGGACTACATCGtggaagccagcaccatgcagtccatgggcatatacacttgcctc	((.(((((.((((((((((.((((((.(((.(((........))).))).)))))).)))))))))).))))))).	aca-mir-455,bta-mir-455,ccr-mir-455,cfa-mir-455,cgr-mir-455,chi-mir-455,dre-mir-455-1,dre-mir-455-2,efu-mir-455,fru-mir-455,gga-mir-455,ggo-mir-455,hsa-mir-455,ipu-mir-455a,ipu-mir-455b,mdo-mir-455,mml-mir-455,mmu-mir-455,oha-mir-455,ola-mir-455,ppy-mir-455,ptr-mir-455,rno-mir-455,ssa-mir-455,ssc-mir-455,tch-mir-455,tgu-mir-455,tni-mir-455,xtr-mir-455	29
apl-miR-3618-5p	NW_004676884.1	4008215	4008299	-	85	-31.2	34.12	1.08	ATTGTGATTTCCAATAATTGAGA	23	5p	agctgaatgcATTGTGATTTCCAATAATTGAGAcagtgattctgaaagctgtctacattaatgaaaagaacaatgtagtcagctt	((((((.((((((((..(((.((.((((..(((((((..........)))))))..)))).)).)))..)))))))).)))))).	aja-mir-3618,hsa-mir-3618,ipu-mir-3618,mmu-mir-3618,oha-mir-3618	5
apl-miR-92-5p	NW_004676914.1	671570	671648	-	79	-33.4	49.37	0.86	AGGTTGGGATCAGTTGCAATGCT	23	5p	ctttctacacAGGTTGGGATCAGTTGCAATGCTgtgtgtttctgtggtattgcacttgtcccggcctgttgaggttggt	((.(((..((((((((((((.(((.((((((((............))))))))))).))))))))))))..)))..)).	aae-mir-92a,aae-mir-92b,aca-mir-92a-1,aca-mir-92a-2,aga-mir-92a,aga-mir-92b,age-mir-92-1,age-mir-92-2,ame-mir-92a,ame-mir-92c,api-mir-92a-1,api-mir-92a-2,api-mir-92b-1,api-mir-92b-2,asu-mir-92,bbe-mir-92a-1,bbe-mir-92a-2,bbe-mir-92b,bbe-mir-92c,bbe-mir-92d,bfl-mir-92a-1,bfl-mir-92a-2,bfl-mir-92a-3,bfl-mir-92b,bfl-mir-92c,bfl-mir-92d,bma-mir-92,bmo-mir-92a,bmo-mir-92b,bta-mir-92a-1,bta-mir-92a-2,b…	191
apl-miR-92-3p	NW_004676914.1	671570	671648	-	79	-33.4	49.37	0.86	TATTGCACTTGTCCCGGCCTGT	22	3p	ctttctacacaggttgggatcagttgcaatgctgtgtgtttctgtggTATTGCACTTGTCCCGGCCTGTtgaggttggt	((.(((..((((((((((((.(((.((((((((............))))))))))).))))))))))))..)))..)).	aae-mir-92a,aae-mir-92b,aca-mir-92a-1,aca-mir-92a-2,aga-mir-92a,aga-mir-92b,age-mir-92-1,age-mir-92-2,ame-mir-92a,ame-mir-92c,api-mir-92a-1,api-mir-92a-2,api-mir-92b-1,api-mir-92b-2,asu-mir-92,bbe-mir-92a-1,bbe-mir-92a-2,bbe-mir-92b,bbe-mir-92c,bbe-mir-92d,bfl-mir-92a-1,bfl-mir-92a-2,bfl-mir-92a-3,bfl-mir-92b,bfl-mir-92c,bfl-mir-92d,bma-mir-92,bmo-mir-92a,bmo-mir-92b,bta-mir-92a-1,bta-mir-92a-2,b…	191
apl-miR-19-z	NW_004676914.1	671685	671763	-	79	-30.9	45.57	0.86	TTTTGCAGGTTTGCATCCAG	20	5p	ctctggttagTTTTGCAGGTTTGCATCCAGctgtatgatactctgctgtgcaaatccatgcaaaactgactgtggcagt	((.((((((((((((((((((((((..((((.............)))))))))).)).)))))))))))))).))....	aca-mir-19a,aca-mir-19b,age-mir-19a,age-mir-19b-1,age-mir-19b-2,bfl-mir-19,bta-mir-19a,bta-mir-19b,bta-mir-19b-2,ccr-mir-19d,cfa-mir-19a,cfa-mir-19b-1,cfa-mir-19b-2,cgr-mir-19a,cgr-mir-19b,chi-mir-19a,chi-mir-19b,dre-mir-19a,dre-mir-19b,dre-mir-19c,dre-mir-19d,eca-mir-19a,eca-mir-19b,eca-mir-19b-2,efu-mir-19,fru-mir-19a,fru-mir-19b,gga-mir-19a,gga-mir-19b,ggo-mir-19a,ggo-mir-19b-1,ggo-mir-19b-2,h…	108
apl-miR-19-3p	NW_004676914.1	671685	671763	-	79	-30.9	45.57	0.86	TGTGCAAATCCATGCAAAACTGA	23	3p	ctctggttagttttgcaggtttgcatccagctgtatgatactctgcTGTGCAAATCCATGCAAAACTGActgtggcagt	((.((((((((((((((((((((((..((((.............)))))))))).)).)))))))))))))).))....	aca-mir-19a,aca-mir-19b,age-mir-19a,age-mir-19b-1,age-mir-19b-2,bfl-mir-19,bta-mir-19a,bta-mir-19b,bta-mir-19b-2,ccr-mir-19d,cfa-mir-19a,cfa-mir-19b-1,cfa-mir-19b-2,cgr-mir-19a,cgr-mir-19b,chi-mir-19a,chi-mir-19b,dre-mir-19a,dre-mir-19b,dre-mir-19c,dre-mir-19d,eca-mir-19a,eca-mir-19b,eca-mir-19b-2,efu-mir-19,fru-mir-19a,fru-mir-19b,gga-mir-19a,gga-mir-19b,ggo-mir-19a,ggo-mir-19b-1,ggo-mir-19b-2,h…	108
apl-miR-20-5p	NW_004676914.1	671818	671896	-	79	-32.2	39.24	1.04	TAAAGTGCTTATAGTGCAGGTAG	23	5p	cgtgtagcacTAAAGTGCTTATAGTGCAGGTAGtgttcactaatctactgcattataagcacttaaagtactgctagct	(..((((.(((.(((((((((((((((((.(((...........))))))))))))))))))))..))).))))..)..	aca-mir-20a,aca-mir-20b,age-mir-20,bta-mir-20a,bta-mir-20b,ccr-mir-20a,cfa-mir-20a,cfa-mir-20b,cgr-mir-20a,chi-mir-20a,chi-mir-20b,dre-mir-20a,dre-mir-20b,eca-mir-20a,eca-mir-20b,efu-mir-20,fru-mir-20,gga-mir-20a,gga-mir-20b,ggo-mir-20a,ggo-mir-20b,hsa-mir-20a,hsa-mir-20b,ipu-mir-20a,lca-mir-20,lla-mir-20,mdo-mir-20a,mdo-mir-20b,mml-mir-20a,mml-mir-20b,mmu-mir-20a,mmu-mir-20b,mne-mir-20,oan-mir-2…	64
apl-miR-20-3p	NW_004676914.1	671818	671896	-	79	-32.2	39.24	1.04	ACTGCATTATAAGCACTTAAAGT	23	3p	cgtgtagcactaaagtgcttatagtgcaggtagtgttcactaatctACTGCATTATAAGCACTTAAAGTactgctagct	(..((((.(((.(((((((((((((((((.(((...........))))))))))))))))))))..))).))))..)..	aca-mir-20a,aca-mir-20b,age-mir-20,bta-mir-20a,bta-mir-20b,ccr-mir-20a,cfa-mir-20a,cfa-mir-20b,cgr-mir-20a,chi-mir-20a,chi-mir-20b,dre-mir-20a,dre-mir-20b,eca-mir-20a,eca-mir-20b,efu-mir-20,fru-mir-20,gga-mir-20a,gga-mir-20b,ggo-mir-20a,ggo-mir-20b,hsa-mir-20a,hsa-mir-20b,ipu-mir-20a,lca-mir-20,lla-mir-20,mdo-mir-20a,mdo-mir-20b,mml-mir-20a,mml-mir-20b,mmu-mir-20a,mmu-mir-20b,mne-mir-20,oan-mir-2…	64
apl-miR-18-3p	NW_004676914.1	672133	672218	-	86	-26.6	41.86	0.74	ACTGCCCTAAGTGCTCCTTCTGG	23	3p	tgctttttgtactaaggtgcatctagtgcagatagtgaagtagattagcatctACTGCCCTAAGTGCTCCTTCTGGcataagaagt	.(((((((((.((((((.((((.(((.((((.(((((..(.....)..)).))))))).))).)))).)))..))).)))))))))	aca-mir-18a,aca-mir-18b,age-mir-18,bta-mir-18a,bta-mir-18b,ccr-mir-18a,ccr-mir-18b,ccr-mir-18c,cfa-mir-18a,cfa-mir-18b,cgr-mir-18a,chi-mir-18a,chi-mir-18b,dre-mir-18a,dre-mir-18b,dre-mir-18c,eca-mir-18a,eca-mir-18b,efu-mir-18,fru-mir-18,gga-mir-18a,gga-mir-18b,ggo-mir-18a,ggo-mir-18b,hsa-mir-18a,hsa-mir-18b,ipu-mir-18a,lca-mir-18,lla-mir-18,mdo-mir-18a,mdo-mir-18b,mml-mir-18a,mml-mir-18b,mmu-mir-…	60
apl-miR-17-5p	NW_004676914.1	672283	672363	-	81	-27.6	40.74	0.84	CAAAGTGCTTACAGTGCAGGTAG	23	5p	agagtaatgtCAAAGTGCTTACAGTGCAGGTAGtgatatgtagaacctactgcagtgaaggcacttgtagcattatgttga	...(((((((..((((((((.((.(((((...((..........))...))))).)).))))))))...))))))).....	aca-mir-17,age-mir-17,bta-mir-17,ccr-mir-17,cfa-mir-17,cgr-mir-17,chi-mir-17,dre-mir-17a-1,dre-mir-17a-2,eca-mir-17,efu-mir-17,fru-mir-17-1,fru-mir-17-2,gga-mir-17,ggo-mir-17,hsa-mir-17,ipu-mir-17a,ipu-mir-17b,lca-mir-17,lla-mir-17,mdo-mir-17,mml-mir-17,mmu-mir-17,mne-mir-17,oan-mir-17,oar-mir-17,oha-mir-17,ola-mir-17,pma-mir-17a,pma-mir-17b,pma-mir-17c,ppa-mir-17,ppy-mir-17,ptr-mir-17,rno-mir-17…	46
apl-miR-17-3p	NW_004676914.1	672283	672363	-	81	-27.6	40.74	0.84	CTGCAGTGAAGGCACTTGTAGC	22	3p	agagtaatgtcaaagtgcttacagtgcaggtagtgatatgtagaacctaCTGCAGTGAAGGCACTTGTAGCattatgttga	...(((((((..((((((((.((.(((((...((..........))...))))).)).))))))))...))))))).....	aca-mir-17,age-mir-17,bta-mir-17,ccr-mir-17,cfa-mir-17,cgr-mir-17,chi-mir-17,dre-mir-17a-1,dre-mir-17a-2,eca-mir-17,efu-mir-17,fru-mir-17-1,fru-mir-17-2,gga-mir-17,ggo-mir-17,hsa-mir-17,ipu-mir-17a,ipu-mir-17b,lca-mir-17,lla-mir-17,mdo-mir-17,mml-mir-17,mmu-mir-17,mne-mir-17,oan-mir-17,oar-mir-17,oha-mir-17,ola-mir-17,pma-mir-17a,pma-mir-17b,pma-mir-17c,ppa-mir-17,ppy-mir-17,ptr-mir-17,rno-mir-17…	46
apl-miR-338-5p	NW_004676923.1	222693	222772	-	80	-37.6	52.5	0.9	AACAATATCCTGGTGCTGAGT	21	5p	cctcctgcccAACAATATCCTGGTGCTGAGTgagttgcacacggagactccagcatcagtgattttgttgaggaagggga	.(((((.((((((((.((((((((((((...(((((.(.....).)))))))))))))).))).)))))).)).))))).	aca-mir-338,bta-mir-338,ccr-mir-338,cfa-mir-338,cgr-mir-338,chi-mir-338,dre-mir-338-1,dre-mir-338-2,eca-mir-338,efu-mir-338,fru-mir-338,ggo-mir-338,hsa-mir-338,ipu-mir-338-1,ipu-mir-338-2,ipu-mir-338-3,mdo-mir-338,mml-mir-338,mmu-mir-338,oha-mir-338,ola-mir-338-1,ola-mir-338-2,ola-mir-338-3,pma-mir-338b,ppy-mir-338,ptr-mir-338,rno-mir-338,sha-mir-338,ssa-mir-338a-1,ssa-mir-338a-2,ssa-mir-338a-3,s…	37
apl-miR-338-3p	NW_004676923.1	222693	222772	-	80	-37.6	52.5	0.9	TCCAGCATCAGTGATTTTGTTG	22	3p	cctcctgcccaacaatatcctggtgctgagtgagttgcacacggagacTCCAGCATCAGTGATTTTGTTGaggaagggga	.(((((.((((((((.((((((((((((...(((((.(.....).)))))))))))))).))).)))))).)).))))).	aca-mir-338,bta-mir-338,ccr-mir-338,cfa-mir-338,cgr-mir-338,chi-mir-338,dre-mir-338-1,dre-mir-338-2,eca-mir-338,efu-mir-338,fru-mir-338,ggo-mir-338,hsa-mir-338,ipu-mir-338-1,ipu-mir-338-2,ipu-mir-338-3,mdo-mir-338,mml-mir-338,mmu-mir-338,oha-mir-338,ola-mir-338-1,ola-mir-338-2,ola-mir-338-3,pma-mir-338b,ppy-mir-338,ptr-mir-338,rno-mir-338,sha-mir-338,ssa-mir-338a-1,ssa-mir-338a-2,ssa-mir-338a-3,s…	37
apl-miR-302-3p	NW_004676927.1	535933	536015	+	83	-32.9	37.35	1.06	TAAGTGCTTCCATGTTTTAGTAG	23	3p	tggaccccttttactttaacatggaggtgctttctgtgatttaaaaaaagTAAGTGCTTCCATGTTTTAGTAGaggtgaatcc	.(((..(((((((((..(((((((((((((((.((.............)).)))))))))))))))..)))))))).)..)))	aca-mir-302b,bta-mir-302a,bta-mir-302b,bta-mir-302c,bta-mir-302d,cfa-mir-302a,cfa-mir-302b,cfa-mir-302c,cfa-mir-302d,eca-mir-302a,eca-mir-302b,eca-mir-302c,eca-mir-302d,gga-mir-302a,gga-mir-302b,gga-mir-302c,gga-mir-302d,hsa-mir-302a,hsa-mir-302b,hsa-mir-302c,hsa-mir-302d,hsa-mir-302e,hsa-mir-302f,mdo-mir-302a,mdo-mir-302b,mdo-mir-302c,mdo-mir-302d,mml-mir-302a,mml-mir-302b,mml-mir-302c,mml-mir-3…	53
apl-miR-137-3p	NW_004676936.1	1205440	1205521	-	82	-40.4	45.12	1.09	TTATTGCTTAAGAATACGCGTAG	23	3p	actctcttcggtgacgggtattcttgggtggataatacggattacgttgTTATTGCTTAAGAATACGCGTAGtcgaggagag	.((((((((((..(((.(((((((((((((.((((((((.....)).))))))))))))))))))).)))..))))))))))	aae-mir-137-1,aae-mir-137-2,aca-mir-137a,aca-mir-137b,ame-mir-137,api-mir-137,bbe-mir-137,bfl-mir-137,bmo-mir-137,bta-mir-137,ccr-mir-137,cfa-mir-137,cgr-mir-137,chi-mir-137,cqu-mir-137,cte-mir-137,dme-mir-137,dps-mir-137,dpu-mir-137,dre-mir-137-1,dre-mir-137-2,dre-mir-137-3,dsi-mir-137,dvi-mir-137,eca-mir-137,fru-mir-137,gga-mir-137,hme-mir-137,hsa-mir-137,ipu-mir-137,isc-mir-137,lgi-mir-137,lva…	64
apl-miR-216-5p	NW_004676955.1	1722636	1722715	+	80	-30.3	41.25	0.92	AAATCTCTGCAGGCAAATGTGA	22	5p	gcagactgggAAATCTCTGCAGGCAAATGTGAtgtctttatagcaatctcacaattacctgtagagattctacaatctgg	.((((.((((((.((((((((((.((.(((((((.((....))))...))))).)).)))))))))))))).)).)))).	aca-mir-216a,aca-mir-216b,bbe-mir-216,bfl-mir-216,bta-mir-216a,bta-mir-216b,cfa-mir-216a,cfa-mir-216b,chi-mir-216b,cin-mir-216,csa-mir-216a,csa-mir-216b,cte-mir-216a,cte-mir-216b,cte-mir-216c,dre-mir-216a,dre-mir-216b,eca-mir-216a,eca-mir-216b,fru-mir-216a,fru-mir-216b,gga-mir-216a,gga-mir-216b,gga-mir-216c,ggo-mir-216,hsa-mir-216a,hsa-mir-216b,ipu-mir-216a,ipu-mir-216b,lca-mir-216,lgi-mir-216a,l…	62
apl-miR-128-3p	NW_004676980.1	380461	380540	+	80	-40.6	56.25	0.9	TCACAGTGAACCGGTCTCTTT	21	3p	tgcggctggaaggggggccgttacactgtaagagagtgagtagcaggtcTCACAGTGAACCGGTCTCTTTtcctgctgtg	.(((((.(((((((((((((...((((((..((((.(........).))))))))))...))))))))))))).))))).	aca-mir-128-1,aca-mir-128-2,age-mir-128,bta-mir-128-1,bta-mir-128-2,ccr-mir-128,cfa-mir-128-1,cfa-mir-128-2,cgr-mir-128,chi-mir-128,dre-mir-128-1,dre-mir-128-2,eca-mir-128-1,eca-mir-128-2,efu-mir-128a,efu-mir-128b,fru-mir-128-1,fru-mir-128-2,gga-mir-128-1,gga-mir-128-2,ggo-mir-128,hsa-mir-128-1,hsa-mir-128-2,ipu-mir-128-1,ipu-mir-128-2,mdo-mir-128a,mdo-mir-128b,mml-mir-128a,mml-mir-128b,mmu-mir-1…	59
apl-miR-6516-5p	NW_004677020.1	240637	240720	-	84	-30.4	53.57	0.68	CGTGCAGTAACAGGTGTGAGC	21	5p	gggttcctccCGTGCAGTAACAGGTGTGAGCatccatgcagcattttggtggtcatgtatgatactgcacacagtgcgagcctg	(((((((....((((((((.((..(((((.((.(((..........))))).)))))..)).)))))))).....).)))))).	bta-mir-6516,cfa-mir-6516,gga-mir-6516,hsa-mir-6516,mmu-mir-6516	5
apl-miR-6516-3p	NW_004677020.1	240637	240720	-	84	-30.4	53.57	0.68	TCATGTATGATACTGCACACAG	22	3p	gggttcctcccgtgcagtaacaggtgtgagcatccatgcagcattttggtggTCATGTATGATACTGCACACAGtgcgagcctg	(((((((....((((((((.((..(((((.((.(((..........))))).)))))..)).)))))))).....).)))))).	bta-mir-6516,cfa-mir-6516,gga-mir-6516,hsa-mir-6516,mmu-mir-6516	5
apl-miR-1641-5p	NW_004677026.1	557725	557809	+	85	-40.4	45.88	1.04	TGAGGATTAATGACTGTCTGGG	22	5p	gggcatttccTGAGGATTAATGACTGTCTGGGgtcatcatctcctcccagttagttattaatccccaggaaatactctgtgcctt	((((((((((((.(((((((((((((.((((((...........)))))).))))))))))))).)))))).......)))))).	gga-mir-1641,oha-mir-1641,tgu-mir-1641	3
apl-miR-125-5p	NW_004677036.1	633817	633897	-	81	-35.6	49.38	0.89	TCCCTGAGACCCTAACTTGTGA	22	5p	cttttcctagTCCCTGAGACCCTAACTTGTGAggttttttagcaacaatcacaagtcaggctcttgggacctaggcggagg	((((.(((((((((.((((.(((.((((((((.(((.......)))..)))))))).))).)))))))).))))).)))).	aae-mir-125,aca-mir-125a,aca-mir-125b-1,aca-mir-125b-2,aga-mir-125,age-mir-125b-1,age-mir-125b-2,ame-mir-125,bbe-mir-125a,bbe-mir-125b,bfl-mir-125a,bfl-mir-125b,bta-mir-125a,bta-mir-125b-1,bta-mir-125b-2,ccr-mir-125b,ccr-mir-125c,cfa-mir-125a,cfa-mir-125b-1,cfa-mir-125b-2,cgr-mir-125a,cgr-mir-125b,chi-mir-125a,chi-mir-125b,cin-mir-125,cqu-mir-125,cte-mir-125,dan-mir-125,der-mir-125,dgr-mir-125-1,…	136
apl-miR-99-5p	NW_004677036.1	670420	670498	-	79	-39.7	46.84	1.07	AACCCGTAGATCCGATCTTGTG	22	5p	aactggcataAACCCGTAGATCCGATCTTGTGttgaaacgtactgcacaagctcgcttctatgggtctgtgtcagtatg	.(((((((((.(((((((((..(((.(((((((...........))))))).)))..))))))))).)))))))))...	aca-mir-99a,aca-mir-99b,bta-mir-99a,bta-mir-99b,ccr-mir-99,cfa-mir-99a-1,cfa-mir-99a-2,cfa-mir-99b,cgr-mir-99a,chi-mir-99a,chi-mir-99b,dre-mir-99-1,dre-mir-99-2,eca-mir-99a-2,eca-mir-99b,efu-mir-99a,efu-mir-99b,gga-mir-99a,ggo-mir-99a,hsa-mir-99a,hsa-mir-99b,ipu-mir-99a,ipu-mir-99b,lla-mir-99a,mml-mir-99a,mml-mir-99b,mmu-mir-99a,mmu-mir-99b,mne-mir-99a,oan-mir-99,oar-mir-99a,oha-mir-99a,oha-mir-9…	49
apl-miR-99-3p	NW_004677036.1	670420	670498	-	79	-39.7	46.84	1.07	CAAGCTCGCTTCTATGGGTCTG	22	3p	aactggcataaacccgtagatccgatcttgtgttgaaacgtactgcaCAAGCTCGCTTCTATGGGTCTGtgtcagtatg	.(((((((((.(((((((((..(((.(((((((...........))))))).)))..))))))))).)))))))))...	aca-mir-99a,aca-mir-99b,bta-mir-99a,bta-mir-99b,ccr-mir-99,cfa-mir-99a-1,cfa-mir-99a-2,cfa-mir-99b,cgr-mir-99a,chi-mir-99a,chi-mir-99b,dre-mir-99-1,dre-mir-99-2,eca-mir-99a-2,eca-mir-99b,efu-mir-99a,efu-mir-99b,gga-mir-99a,ggo-mir-99a,hsa-mir-99a,hsa-mir-99b,ipu-mir-99a,ipu-mir-99b,lla-mir-99a,mml-mir-99a,mml-mir-99b,mmu-mir-99a,mmu-mir-99b,mne-mir-99a,oan-mir-99,oar-mir-99a,oha-mir-99a,oha-mir-9…	49
apl-miR-338-3p	NW_004677060.1	304380	304460	+	81	-35.5	39.51	1.11	TCCAGCATCAGTGATTTTGTTG	22	3p	tttacttctagcagcactatcctgatgctgtcagagtaagtggtaaaacTCCAGCATCAGTGATTTTGTTGttagtggtaa	.(((((.(((((((((..((((((((((((...((((..........))))))))))))).)))..))))))))).)))))	aca-mir-338,bta-mir-338,ccr-mir-338,cfa-mir-338,cgr-mir-338,chi-mir-338,dre-mir-338-1,dre-mir-338-2,eca-mir-338,efu-mir-338,fru-mir-338,ggo-mir-338,hsa-mir-338,ipu-mir-338-1,ipu-mir-338-2,ipu-mir-338-3,mdo-mir-338,mml-mir-338,mmu-mir-338,oha-mir-338,ola-mir-338-1,ola-mir-338-2,ola-mir-338-3,pma-mir-338b,ppy-mir-338,ptr-mir-338,rno-mir-338,sha-mir-338,ssa-mir-338a-1,ssa-mir-338a-2,ssa-mir-338a-3,s…	37
apl-miR-128-5p	NW_004677073.1	2250068	2250143	+	76	-29.7	47.37	0.83	CGGGGCCGTAACACTGTCTGAGA	23	5p	ctgttgaattCGGGGCCGTAACACTGTCTGAGAggtttacatttctcacagtgaaccggtctctttttcagctgct	..((((((...(((((((...((((((..(((((((....)))))))))))))...)))))))...))))))....	aca-mir-128-1,aca-mir-128-2,age-mir-128,bta-mir-128-1,bta-mir-128-2,ccr-mir-128,cfa-mir-128-1,cfa-mir-128-2,cgr-mir-128,chi-mir-128,dre-mir-128-1,dre-mir-128-2,eca-mir-128-1,eca-mir-128-2,efu-mir-128a,efu-mir-128b,fru-mir-128-1,fru-mir-128-2,gga-mir-128-1,gga-mir-128-2,ggo-mir-128,hsa-mir-128-1,hsa-mir-128-2,ipu-mir-128-1,ipu-mir-128-2,mdo-mir-128a,mdo-mir-128b,mml-mir-128a,mml-mir-128b,mmu-mir-1…	59
apl-miR-128-3p	NW_004677073.1	2250068	2250143	+	76	-29.7	47.37	0.83	TCACAGTGAACCGGTCTCTTT	21	3p	ctgttgaattcggggccgtaacactgtctgagaggtttacatttcTCACAGTGAACCGGTCTCTTTttcagctgct	..((((((...(((((((...((((((..(((((((....)))))))))))))...)))))))...))))))....	aca-mir-128-1,aca-mir-128-2,age-mir-128,bta-mir-128-1,bta-mir-128-2,ccr-mir-128,cfa-mir-128-1,cfa-mir-128-2,cgr-mir-128,chi-mir-128,dre-mir-128-1,dre-mir-128-2,eca-mir-128-1,eca-mir-128-2,efu-mir-128a,efu-mir-128b,fru-mir-128-1,fru-mir-128-2,gga-mir-128-1,gga-mir-128-2,ggo-mir-128,hsa-mir-128-1,hsa-mir-128-2,ipu-mir-128-1,ipu-mir-128-2,mdo-mir-128a,mdo-mir-128b,mml-mir-128a,mml-mir-128b,mmu-mir-1…	59
apl-miR-375-3p	NW_004677096.1	296491	296568	+	78	-41.4	61.54	0.86	TTTGTTCGTTCGGCTCGCGTT	21	3p	gcacttgcctggcgtcgagccccacgtgcaagacctgacctgaacgtTTTGTTCGTTCGGCTCGCGTTaggcaggtcc	..((((((((((((.((((((..(((.(((((((...........))))))).)))..))))))))))))))))))..	aae-mir-375,aca-mir-375,aga-mir-375,ame-mir-375,asu-mir-375,bbe-mir-375,bfl-mir-375,bmo-mir-375,bta-mir-375,ccr-mir-375,cfa-mir-375,cin-mir-375,cqu-mir-375-1,cqu-mir-375-2,cte-mir-375,dme-mir-375,dps-mir-375,dpu-mir-375,dre-mir-375-1,dre-mir-375-2,dsi-mir-375,dvi-mir-375,efu-mir-375,fru-mir-375-1,fru-mir-375-2,gga-mir-375,ggo-mir-375,hsa-mir-375,ipu-mir-375-1,ipu-mir-375-2,isc-mir-375,lgi-mir-375…	54
apl-miR-551-5p	NW_004677113.1	365585	365664	-	80	-38.6	50	0.96	GAAATCAAGGATGGGTAAGACC	22	5p	catggctccaGAAATCAAGGATGGGTAAGACCtcgtaggaaaacttgaaggcgacccatacttggtttcaggggctgtgt	(((((((((.(((((((((..(((((..(.(((((.((.....)))).)))).)))))..))))))))).))))))))).	aca-mir-551,bta-mir-551a,bta-mir-551b,ccr-mir-551,cfa-mir-551a,cfa-mir-551b,eca-mir-551a,eca-mir-551b,gga-mir-551,ggo-mir-551a,ggo-mir-551b,hsa-mir-551a,hsa-mir-551b,ipu-mir-551,mdo-mir-551a,mdo-mir-551b,mml-mir-551a,mml-mir-551b,mmu-mir-551b,oan-mir-551,oha-mir-551b,pma-mir-551,ppy-mir-551a,ppy-mir-551b,ptr-mir-551a,ptr-mir-551b,rno-mir-551b,ssa-mir-551,ssc-mir-551a,tgu-mir-551	30
apl-miR-223-5p	NW_004677125.1	266418	266502	+	85	-35.7	47.06	0.89	CGTGTATTTGACAAGCTGAGT	21	5p	tgcagcactgCGTGTATTTGACAAGCTGAGTttgacactcagtttggcagagtgtcagtttgtcaaataccccaagtgaggcact	(((..((((....((((((((((((((......(((((((.((...)).)))))))))))))))))))))....))))..)))..	aca-mir-223,bta-mir-223,cfa-mir-223,chi-mir-223,dre-mir-223,eca-mir-223,efu-mir-223,fru-mir-223,gga-mir-223,ggo-mir-223,hsa-mir-223,ipu-mir-223,mdo-mir-223,mml-mir-223,mmu-mir-223,oan-mir-223,oha-mir-223,ola-mir-223,ppa-mir-223,ppy-mir-223,ptr-mir-223,rno-mir-223,sla-mir-223,tgu-mir-223,tni-mir-223,xla-mir-223,xtr-mir-223	27
apl-miR-223-3p	NW_004677125.1	266418	266502	+	85	-35.7	47.06	0.89	TGTCAGTTTGTCAAATACCCCAA	23	3p	tgcagcactgcgtgtatttgacaagctgagtttgacactcagtttggcagagTGTCAGTTTGTCAAATACCCCAAgtgaggcact	(((..((((....((((((((((((((......(((((((.((...)).)))))))))))))))))))))....))))..)))..	aca-mir-223,bta-mir-223,cfa-mir-223,chi-mir-223,dre-mir-223,eca-mir-223,efu-mir-223,fru-mir-223,gga-mir-223,ggo-mir-223,hsa-mir-223,ipu-mir-223,mdo-mir-223,mml-mir-223,mmu-mir-223,oan-mir-223,oha-mir-223,ola-mir-223,ppa-mir-223,ppy-mir-223,ptr-mir-223,rno-mir-223,sla-mir-223,tgu-mir-223,tni-mir-223,xla-mir-223,xtr-mir-223	27
apl-miR-130-5p	NW_004677143.1	530290	530370	-	81	-32.2	61.73	0.64	CCTCTTTCCCTGTTGCACTACT	22	5p	gcgggctgccCCTCTTTCCCTGTTGCACTACTgtcacggtcgcagcgagcagtgcaataatgaaagggcgtcagtgcgccg	(((.((((.(.(((((((..(((((((((.((((..(....)..)).)).)))))))))..))))))).).)))).)))..	aca-mir-130a-1,aca-mir-130a-2,aca-mir-130b,aca-mir-130c,bta-mir-130a,bta-mir-130b,ccr-mir-130a,ccr-mir-130b,ccr-mir-130c,cfa-mir-130a,cfa-mir-130b,cgr-mir-130a,cgr-mir-130b,chi-mir-130a,chi-mir-130b,dre-mir-130a,dre-mir-130b,dre-mir-130c-1,dre-mir-130c-2,eca-mir-130a,eca-mir-130b,efu-mir-130,fru-mir-130,gga-mir-130a,gga-mir-130b,gga-mir-130c,ggo-mir-130a,ggo-mir-130b,hsa-mir-130a,hsa-mir-130b,ipu…	81
apl-miR-130-3p	NW_004677143.1	530290	530370	-	81	-32.2	61.73	0.64	CAGTGCAATAATGAAAGGGCGT	22	3p	gcgggctgcccctctttccctgttgcactactgtcacggtcgcagcgagCAGTGCAATAATGAAAGGGCGTcagtgcgccg	(((.((((.(.(((((((..(((((((((.((((..(....)..)).)).)))))))))..))))))).).)))).)))..	aca-mir-130a-1,aca-mir-130a-2,aca-mir-130b,aca-mir-130c,bta-mir-130a,bta-mir-130b,ccr-mir-130a,ccr-mir-130b,ccr-mir-130c,cfa-mir-130a,cfa-mir-130b,cgr-mir-130a,cgr-mir-130b,chi-mir-130a,chi-mir-130b,dre-mir-130a,dre-mir-130b,dre-mir-130c-1,dre-mir-130c-2,eca-mir-130a,eca-mir-130b,efu-mir-130,fru-mir-130,gga-mir-130a,gga-mir-130b,gga-mir-130c,ggo-mir-130a,ggo-mir-130b,hsa-mir-130a,hsa-mir-130b,ipu…	81
apl-miR-454-5p	NW_004677143.1	531338	531421	-	84	-36.3	40.48	1.07	ACCCTATCAATATTGCCTCTGCT	23	5p	taaggatgagACCCTATCAATATTGCCTCTGCTtttgtgctcagggtagtagtgcaatattgcttatagggtcttttcttttgg	.(((((.((((((((((((((((((((((((((((.(....)))))))).)).)))))))))...)))))))))).)))))...	aca-mir-454,bta-mir-454,ccr-mir-454a,ccr-mir-454b,cfa-mir-454,chi-mir-454,dre-mir-454a,dre-mir-454b,eca-mir-454,gga-mir-454,ggo-mir-454,hsa-mir-454,ipu-mir-454b,mml-mir-454,oan-mir-454,ppy-mir-454,ptr-mir-454,sha-mir-454,ssa-mir-454,tgu-mir-454	20
apl-miR-454-3p	NW_004677143.1	531338	531421	-	84	-36.3	40.48	1.07	TAGTGCAATATTGCTTATAGGGTCT	25	3p	taaggatgagaccctatcaatattgcctctgcttttgtgctcagggtagTAGTGCAATATTGCTTATAGGGTCTtttcttttgg	.(((((.((((((((((((((((((((((((((((.(....)))))))).)).)))))))))...)))))))))).)))))...	aca-mir-454,bta-mir-454,ccr-mir-454a,ccr-mir-454b,cfa-mir-454,chi-mir-454,dre-mir-454a,dre-mir-454b,eca-mir-454,gga-mir-454,ggo-mir-454,hsa-mir-454,ipu-mir-454b,mml-mir-454,oan-mir-454,ppy-mir-454,ptr-mir-454,sha-mir-454,ssa-mir-454,tgu-mir-454	20
apl-miR-301-5p	NW_004677143.1	537918	537998	-	81	-29.2	55.56	0.65	GCTCTGACAATGTTGCACTACT	22	3p	ggatgcagggcagctgtgcagaacgtgacagtggctgctggtatcgctgGCTCTGACAATGTTGCACTACTgtctgcacaa	...((((((.(((..((((((....((.(((.((((((.......)).))))))).))...))))))..)))))))))...	aca-mir-301a,aca-mir-301b,bta-mir-301a,bta-mir-301b,ccr-mir-301a,cfa-mir-301a,cfa-mir-301b,cgr-mir-301a,chi-mir-301a,chi-mir-301b,dre-mir-301a,dre-mir-301b,dre-mir-301c,eca-mir-301a,eca-mir-301b,fru-mir-301,gga-mir-301a,gga-mir-301b,hhi-mir-301,hsa-mir-301a,hsa-mir-301b,ipu-mir-301a,ipu-mir-301c,mdo-mir-301,mml-mir-301a,mml-mir-301b,mmu-mir-301a,mmu-mir-301b,oan-mir-301,oha-mir-301a,oha-mir-301b,…	49
apl-miR-7-5p	NW_004677156.1	565769	565852	+	84	-32.5	34.52	1.12	TGGAAGACTAGTGATTTTGTTGTT	24	5p	tagttctgtgTGGAAGACTAGTGATTTTGTTGTTtttagataactaaattgacaacaaatcacagtctgccatatggcacagat	..((.((((((((.(((((.(((((((.(((((((((((....)))))..)))))))))))))))))).)))))))).))....	aae-mir-7,aca-mir-7-1,aca-mir-7-2,aca-mir-7-3,aga-mir-7,aja-mir-7,ame-mir-7,api-mir-7,asu-mir-7,bbe-mir-7,bfl-mir-7,bma-mir-7,bmo-mir-7,bta-mir-7-1,bta-mir-7-2,bta-mir-7-3,ccr-mir-7a,ccr-mir-7b,cfa-mir-7-1,cfa-mir-7-2,cfa-mir-7-3,cgr-mir-7a,cgr-mir-7b,chi-mir-7,cin-mir-7,cqu-mir-7,csa-mir-7,cte-mir-7,dan-mir-7,der-mir-7,dgr-mir-7,dme-mir-7,dmo-mir-7,dpe-mir-7,dps-mir-7,dpu-mir-7,dre-mir-7a-1,dre-…	149
apl-miR-7-3p	NW_004677156.1	565769	565852	+	84	-32.5	34.52	1.12	CAACAAATCACAGTCTGCCATA	22	3p	tagttctgtgtggaagactagtgattttgttgtttttagataactaaattgaCAACAAATCACAGTCTGCCATAtggcacagat	..((.((((((((.(((((.(((((((.(((((((((((....)))))..)))))))))))))))))).)))))))).))....	aae-mir-7,aca-mir-7-1,aca-mir-7-2,aca-mir-7-3,aga-mir-7,aja-mir-7,ame-mir-7,api-mir-7,asu-mir-7,bbe-mir-7,bfl-mir-7,bma-mir-7,bmo-mir-7,bta-mir-7-1,bta-mir-7-2,bta-mir-7-3,ccr-mir-7a,ccr-mir-7b,cfa-mir-7-1,cfa-mir-7-2,cfa-mir-7-3,cgr-mir-7a,cgr-mir-7b,chi-mir-7,cin-mir-7,cqu-mir-7,csa-mir-7,cte-mir-7,dan-mir-7,der-mir-7,dgr-mir-7,dme-mir-7,dmo-mir-7,dpe-mir-7,dps-mir-7,dpu-mir-7,dre-mir-7a-1,dre-…	149
apl-miR-490-5p	NW_004677175.1	350271	350351	+	81	-37.4	49.38	0.94	CCATGGATCTCCAGGTGGGT	20	5p	tggttcgacaCCATGGATCTCCAGGTGGGTcaagattatagagatacaccaacctggaggactccatgctgttgagctgtt	.(((((((((.(((((((((((((((.(((....(((.....)))..))).)))))))))..)))))).)))))))))...	aca-mir-490,bta-mir-490,cfa-mir-490,chi-mir-490,eca-mir-490,efu-mir-490,gga-mir-490,ggo-mir-490,hsa-mir-490,mml-mir-490,mmu-mir-490,oan-mir-490,oha-mir-490,ppy-mir-490,ptr-mir-490,rno-mir-490,ssc-mir-490-1,ssc-mir-490-2,tgu-mir-490-1,tgu-mir-490-2	20
apl-miR-490-3p	NW_004677175.1	350271	350351	+	81	-37.4	49.38	0.94	CAACCTGGAGGACTCCATGCTG	22	3p	tggttcgacaccatggatctccaggtgggtcaagattatagagatacacCAACCTGGAGGACTCCATGCTGttgagctgtt	.(((((((((.(((((((((((((((.(((....(((.....)))..))).)))))))))..)))))).)))))))))...	aca-mir-490,bta-mir-490,cfa-mir-490,chi-mir-490,eca-mir-490,efu-mir-490,gga-mir-490,ggo-mir-490,hsa-mir-490,mml-mir-490,mmu-mir-490,oan-mir-490,oha-mir-490,ppy-mir-490,ptr-mir-490,rno-mir-490,ssc-mir-490-1,ssc-mir-490-2,tgu-mir-490-1,tgu-mir-490-2	20
apl-miR-9-z	NW_004677191.1	51222	51304	-	83	-33.7	34.94	1.16	TCTTTGGTTATCTAGCTGTATGA	23	5p	ttggttgttaTCTTTGGTTATCTAGCTGTATGAgtggtgtcaattcttcataaagctagataaccgaaagtaaaaataacccc	..(((((((((.(((((((((((((((.((((((.(((....))).)))))).))))))))))))))).)))...))))))..	aae-mir-9a-1,aae-mir-9a-2,aae-mir-9b,aae-mir-9c,aca-mir-9-1,aca-mir-9-2,aca-mir-9-3,aga-mir-9a,aga-mir-9b,aga-mir-9c,age-mir-9,ame-mir-9a,ame-mir-9b,ame-mir-9c,api-mir-9a,api-mir-9b,asu-mir-9,bbe-mir-9,bfl-mir-9-1,bfl-mir-9-2,bma-mir-9,bmo-mir-9a,bmo-mir-9b,bmo-mir-9c,bmo-mir-9d,bta-mir-9-1,bta-mir-9-2,ccr-mir-9,cfa-mir-9-1,cfa-mir-9-2,cfa-mir-9-3,cgr-mir-9,chi-mir-9,cin-mir-9,cqu-mir-9,cte-mir-9…	200
apl-miR-211-5p	NW_004677226.1	298742	298817	+	76	-41	64.47	0.84	TTCCCTTTGTCATCCTATGCCT	22	5p	ccctgtgagcTTCCCTTTGTCATCCTATGCCTgagcgatgcctggaggctgggacggtgaagggaggcccacgggc	.((((((.(((((((((((((.(((((.((((..((...))....))))))))).))))))))))))).)))))).	bta-mir-211,cfa-mir-211,chi-mir-211,eca-mir-211,efu-mir-211,gga-mir-211,hsa-mir-211,mml-mir-211,mmu-mir-211,mne-mir-211,ppy-mir-211,ptr-mir-211,rno-mir-211	13
apl-miR-148-5p	NW_004677234.1	911067	911146	+	80	-30.7	51.25	0.75	AAAGTTCTGTGACACTCCGACT	22	5p	nncctgaagcAAAGTTCTGTGACACTCCGACTctggttacgatagcagtcagtgcactacagaactttgtctccgggggc	..((((.((((((((((((((.((((..(((((((.......))).))))))))...)))))))))))).)).))))...	aca-mir-148a,aca-mir-148b,bta-mir-148a,bta-mir-148b,ccr-mir-148,cfa-mir-148a,cfa-mir-148b,cgr-mir-148b,chi-mir-148a,chi-mir-148b,dre-mir-148,eca-mir-148a,eca-mir-148b,efu-mir-148,fru-mir-148,gga-mir-148a,ggo-mir-148a,ggo-mir-148b,hsa-mir-148a,hsa-mir-148b,ipu-mir-148,mdo-mir-148,mml-mir-148a,mml-mir-148b,mmu-mir-148a,mmu-mir-148b,oan-mir-148,oar-mir-148a,oha-mir-148a,oha-mir-148b,ola-mir-148,ppy-…	47
apl-miR-148-3p	NW_004677234.1	911067	911146	+	80	-30.7	51.25	0.75	TCAGTGCACTACAGAACTTTGT	22	3p	nncctgaagcaaagttctgtgacactccgactctggttacgatagcagTCAGTGCACTACAGAACTTTGTctccgggggc	..((((.((((((((((((((.((((..(((((((.......))).))))))))...)))))))))))).)).))))...	aca-mir-148a,aca-mir-148b,bta-mir-148a,bta-mir-148b,ccr-mir-148,cfa-mir-148a,cfa-mir-148b,cgr-mir-148b,chi-mir-148a,chi-mir-148b,dre-mir-148,eca-mir-148a,eca-mir-148b,efu-mir-148,fru-mir-148,gga-mir-148a,ggo-mir-148a,ggo-mir-148b,hsa-mir-148a,hsa-mir-148b,ipu-mir-148,mdo-mir-148,mml-mir-148a,mml-mir-148b,mmu-mir-148a,mmu-mir-148b,oan-mir-148,oar-mir-148a,oha-mir-148a,oha-mir-148b,ola-mir-148,ppy-…	47
apl-miR-199-5p	NW_004677314.1	251569	251648	-	80	-30.5	50	0.76	CCCAGTGTTCAGACTACCTGTTC	23	5p	actccgtctgCCCAGTGTTCAGACTACCTGTTCaggactacgagattgtacagtagtctgcacattggttaggctgtgct	.(.(.(((((.(((((((.((((((((.(((.(((..........))).))))))))))).))))))).))))).).)..	aca-mir-199a-1,aca-mir-199a-2,aca-mir-199b,bta-mir-199a-1,bta-mir-199a-2,bta-mir-199b,bta-mir-199c,ccr-mir-199,cfa-mir-199-1,cfa-mir-199-2,cfa-mir-199-3,cgr-mir-199a,cgr-mir-199b,chi-mir-199a,chi-mir-199b,chi-mir-199c,cin-mir-199,dre-mir-199-1,dre-mir-199-2,dre-mir-199-3,eca-mir-199a,eca-mir-199b,efu-mir-199-1,efu-mir-199-2,efu-mir-199-3,fru-mir-199-1,fru-mir-199-2,fru-mir-199-3,gga-mir-199-1,gga…	90
apl-miR-199-3p	NW_004677314.1	251569	251648	-	80	-30.5	50	0.76	ACAGTAGTCTGCACATTGGTT	21	3p	actccgtctgcccagtgttcagactacctgttcaggactacgagattgtACAGTAGTCTGCACATTGGTTaggctgtgct	.(.(.(((((.(((((((.((((((((.(((.(((..........))).))))))))))).))))))).))))).).)..	aca-mir-199a-1,aca-mir-199a-2,aca-mir-199b,bta-mir-199a-1,bta-mir-199a-2,bta-mir-199b,bta-mir-199c,ccr-mir-199,cfa-mir-199-1,cfa-mir-199-2,cfa-mir-199-3,cgr-mir-199a,cgr-mir-199b,chi-mir-199a,chi-mir-199b,chi-mir-199c,cin-mir-199,dre-mir-199-1,dre-mir-199-2,dre-mir-199-3,eca-mir-199a,eca-mir-199b,efu-mir-199-1,efu-mir-199-2,efu-mir-199-3,fru-mir-199-1,fru-mir-199-2,fru-mir-199-3,gga-mir-199-1,gga…	90
apl-miR-126-5p	NW_004677314.1	343900	343978	-	79	-37.9	50.63	0.95	CATTATTACTTTTGGTACGCG	21	5p	ggtgacggccCATTATTACTTTTGGTACGCGctgtgacacttcaaactcgtaccgtgagtaataatgcgctgtggccag	(((.(((((.(((((((((((.(((((((.....(((....)))....))))))).))))))))))).))))).)))..	aca-mir-126,bta-mir-126,ccr-mir-126,cfa-mir-126,cgr-mir-126,chi-mir-126,cin-mir-126,csa-mir-126,dre-mir-126a,dre-mir-126b,eca-mir-126,efu-mir-126,fru-mir-126,gga-mir-126,hsa-mir-126,ipu-mir-126a,ipu-mir-126b,mdo-mir-126,mml-mir-126,mmu-mir-126a,mmu-mir-126b,oan-mir-126,oha-mir-126,ola-mir-126,pma-mir-126,ppy-mir-126,ptr-mir-126,rno-mir-126a,rno-mir-126b,sha-mir-126,ssa-mir-126-1,ssa-mir-126-2,ssa…	38
apl-miR-126-3p	NW_004677314.1	343900	343978	-	79	-37.9	50.63	0.95	TCGTACCGTGAGTAATAATGCG	22	3p	ggtgacggcccattattacttttggtacgcgctgtgacacttcaaacTCGTACCGTGAGTAATAATGCGctgtggccag	(((.(((((.(((((((((((.(((((((.....(((....)))....))))))).))))))))))).))))).)))..	aca-mir-126,bta-mir-126,ccr-mir-126,cfa-mir-126,cgr-mir-126,chi-mir-126,cin-mir-126,csa-mir-126,dre-mir-126a,dre-mir-126b,eca-mir-126,efu-mir-126,fru-mir-126,gga-mir-126,hsa-mir-126,ipu-mir-126a,ipu-mir-126b,mdo-mir-126,mml-mir-126,mmu-mir-126a,mmu-mir-126b,oan-mir-126,oha-mir-126,ola-mir-126,pma-mir-126,ppy-mir-126,ptr-mir-126,rno-mir-126a,rno-mir-126b,sha-mir-126,ssa-mir-126-1,ssa-mir-126-2,ssa…	38
apl-miR-135-5p	NW_004677324.1	143453	143530	-	78	-32.9	33.33	1.27	TATGGCTTTTTATTCCTATGTGA	23	5p	tctagtgtttTATGGCTTTTTATTCCTATGTGAtagtaataaagtctcatgtagggatggaagccatgaaatacattg	....((((((((((((((((.((((((((((((.(.(.....).).))))))))))))))))))))))))))))....	aca-mir-135-1,aca-mir-135-2,aca-mir-135-3,age-mir-135-1,age-mir-135-2,bbe-mir-135a,bbe-mir-135b,bfl-mir-135a-2,bfl-mir-135b-1,bfl-mir-135b-2,bta-mir-135a-1,bta-mir-135a-2,bta-mir-135b,ccr-mir-135c,cfa-mir-135a-1,cfa-mir-135a-2,cfa-mir-135b,chi-mir-135a,chi-mir-135b,cin-mir-135,dre-mir-135a,dre-mir-135b,dre-mir-135c-1,dre-mir-135c-2,eca-mir-135a,eca-mir-135a-2,eca-mir-135b,efu-mir-135,fru-mir-135a…	92
apl-miR-100-5p	NW_004677371.1	72693	72769	+	77	-23.5	44.16	0.69	AACCCGTAGATCCGAACTTGTG	22	5p	tgttgccacaAACCCGTAGATCCGAACTTGTGgtcatattccacacaagcttgtatctataggtatgtgtctgtctg	......((((.(((.((((((.(((.((((((...........)))))).))).)))))).))).))))........	aae-mir-100,aca-mir-100,aga-mir-100,age-mir-100,ame-mir-100,api-mir-100,asu-mir-100a-1,asu-mir-100a-2,asu-mir-100b,asu-mir-100c,asu-mir-100d,asu-mir-100e,bbe-mir-100,bfl-mir-100,bma-mir-100a,bma-mir-100b,bma-mir-100c,bma-mir-100d,bmo-mir-100,bta-mir-100,ccr-mir-100,cgr-mir-100,chi-mir-100,cqu-mir-100,cte-mir-100,dan-mir-100,der-mir-100,dgr-mir-100,dme-mir-100,dmo-mir-100,dpe-mir-100-1,dpe-mir-100…	83
apl-miR-100-3p	NW_004677371.1	72693	72769	+	77	-23.5	44.16	0.69	CAAGCTTGTATCTATAGGTATG	22	3p	tgttgccacaaacccgtagatccgaacttgtggtcatattccacaCAAGCTTGTATCTATAGGTATGtgtctgtctg	......((((.(((.((((((.(((.((((((...........)))))).))).)))))).))).))))........	aae-mir-100,aca-mir-100,aga-mir-100,age-mir-100,ame-mir-100,api-mir-100,asu-mir-100a-1,asu-mir-100a-2,asu-mir-100b,asu-mir-100c,asu-mir-100d,asu-mir-100e,bbe-mir-100,bfl-mir-100,bma-mir-100a,bma-mir-100b,bma-mir-100c,bma-mir-100d,bmo-mir-100,bta-mir-100,ccr-mir-100,cgr-mir-100,chi-mir-100,cqu-mir-100,cte-mir-100,dan-mir-100,der-mir-100,dgr-mir-100,dme-mir-100,dmo-mir-100,dpe-mir-100-1,dpe-mir-100…	83
apl-let-7-3p	NW_004677371.1	82012	82100	+	89	-31.6	42.7	0.83	CTGTACAACCTCCTAGCTTTCC	22	3p	atgcatccaggttgaggtagtaggttgtatagtttagaattacaccaagggagataaCTGTACAACCTCCTAGCTTTCCttgggtcttg	....(((((((..(((.(((.(((((((((((((.....................))))))))))))).))).)))..)))))))....	aae-let-7,aca-let-7a,aca-let-7b,aca-let-7c-1,aca-let-7c-2,aca-let-7d,aca-let-7e,aca-let-7f-1,aca-let-7f-2,aca-let-7g,aca-let-7i,aga-let-7,aja-let-7i,ame-let-7,api-let-7,asu-let-7,bbe-let-7a-1,bbe-let-7a-2,bfl-let-7a-1,bfl-let-7a-2,bfl-let-7b,bma-let-7,bmo-let-7,bta-let-7a-1,bta-let-7a-2,bta-let-7a-3,bta-let-7b,bta-let-7c,bta-let-7d,bta-let-7e,bta-let-7f-1,bta-let-7f-2,bta-let-7g,bta-let-7i,cbn-le…	394
apl-miR-125-5p	NW_004677371.1	102142	102223	+	82	-30.5	48.78	0.76	TCCCTGAGACCCTAACTTGTGA	22	5p	cccctctcaaTCCCTGAGACCCTAACTTGTGAtgtttagcttttaaatccacgggttaggctcttgggagctgtgagttgtg	...(((.((.((((.((((.(((((((((((..(((((.....))))).))))))))))).))))))))..)).))).....	aae-mir-125,aca-mir-125a,aca-mir-125b-1,aca-mir-125b-2,aga-mir-125,age-mir-125b-1,age-mir-125b-2,ame-mir-125,bbe-mir-125a,bbe-mir-125b,bfl-mir-125a,bfl-mir-125b,bta-mir-125a,bta-mir-125b-1,bta-mir-125b-2,ccr-mir-125b,ccr-mir-125c,cfa-mir-125a,cfa-mir-125b-1,cfa-mir-125b-2,cgr-mir-125a,cgr-mir-125b,chi-mir-125a,chi-mir-125b,cin-mir-125,cqu-mir-125,cte-mir-125,dan-mir-125,der-mir-125,dgr-mir-125-1,…	136
apl-miR-125-3p	NW_004677371.1	102142	102223	+	82	-30.5	48.78	0.76	ACGGGTTAGGCTCTTGGGAGCT	22	3p	cccctctcaatccctgagaccctaacttgtgatgtttagcttttaaatccACGGGTTAGGCTCTTGGGAGCTgtgagttgtg	...(((.((.((((.((((.(((((((((((..(((((.....))))).))))))))))).))))))))..)).))).....	aae-mir-125,aca-mir-125a,aca-mir-125b-1,aca-mir-125b-2,aga-mir-125,age-mir-125b-1,age-mir-125b-2,ame-mir-125,bbe-mir-125a,bbe-mir-125b,bfl-mir-125a,bfl-mir-125b,bta-mir-125a,bta-mir-125b-1,bta-mir-125b-2,ccr-mir-125b,ccr-mir-125c,cfa-mir-125a,cfa-mir-125b-1,cfa-mir-125b-2,cgr-mir-125a,cgr-mir-125b,chi-mir-125a,chi-mir-125b,cin-mir-125,cqu-mir-125,cte-mir-125,dan-mir-125,der-mir-125,dgr-mir-125-1,…	136
apl-miR-1662-5p	NW_004677373.1	552600	552676	+	77	-35.2	46.75	0.98	TTGACATCATCATACTTGGGAT	22	5p	ctctatgggtTTGACATCATCATACTTGGGATatatgacacaaagtcccaagcaggctgatgtcaggcccaagatgg	.(((.((((((((((((((.(...((((((((............))))))))...).)))))))))))))))))...	aca-mir-1662,gga-mir-1662,tgu-mir-1662	3
apl-miR-460-5p	NW_004677386.1	294835	294913	-	79	-25.4	43.04	0.75	CCTGCATTGTACACACTGTGTG	22	5p	ctttatagcaCCTGCATTGTACACACTGTGTGtaacgactggaaatgcacagcgcatacaatgtggattctgtagaagt	.(((((((...((((((((((..(.((((((((..(.....)..)))))))).)..))))))))))...)))))))...	aca-mir-460a,aca-mir-460b,ccr-mir-460,dre-mir-460,fru-mir-460,gga-mir-460a,gga-mir-460b,ipu-mir-460,mdo-mir-460,oan-mir-460,ola-mir-460,ssa-mir-460-1,ssa-mir-460-2,tgu-mir-460a,tgu-mir-460b,tni-mir-460	16
apl-miR-460-3p	NW_004677386.1	294835	294913	-	79	-25.4	43.04	0.75	CACAGCGCATACAATGTGGATT	22	3p	ctttatagcacctgcattgtacacactgtgtgtaacgactggaaatgCACAGCGCATACAATGTGGATTctgtagaagt	.(((((((...((((((((((..(.((((((((..(.....)..)))))))).)..))))))))))...)))))))...	aca-mir-460a,aca-mir-460b,ccr-mir-460,dre-mir-460,fru-mir-460,gga-mir-460a,gga-mir-460b,ipu-mir-460,mdo-mir-460,oan-mir-460,ola-mir-460,ssa-mir-460-1,ssa-mir-460-2,tgu-mir-460a,tgu-mir-460b,tni-mir-460	16
apl-miR-122-5p	NW_004677402.1	215288	215364	+	77	-33.7	42.86	1.02	TGGAGTGTGACAATGGTGTTTG	22	5p	aggagagctgTGGAGTGTGACAATGGTGTTTGtgtccaatctatcaaacgccattatcacactaaatagctactggt	...((((((((..(((((((.(((((((((((............))))))))))).)))))))..)))))).))...	aca-mir-122,bta-mir-122,ccr-mir-122,cfa-mir-122,cgr-mir-122,chi-mir-122,dre-mir-122,eca-mir-122,fru-mir-122,gga-mir-122-1,gga-mir-122-2,gga-mir-122b,ggo-mir-122,hsa-mir-122,ipu-mir-122,mdo-mir-122,mml-mir-122a,mmu-mir-122,oan-mir-122,oha-mir-122,ola-mir-122,pol-mir-122,ppy-mir-122,ptr-mir-122,rno-mir-122,ssa-mir-122-1,ssa-mir-122-2,ssc-mir-122,tch-mir-122,tgu-mir-122,tni-mir-122,xtr-mir-122	32
apl-miR-122-3p	NW_004677402.1	215288	215364	+	77	-33.7	42.86	1.02	AACGCCATTATCACACTAAAT	21	3p	aggagagctgtggagtgtgacaatggtgtttgtgtccaatctatcaAACGCCATTATCACACTAAATagctactggt	...((((((((..(((((((.(((((((((((............))))))))))).)))))))..)))))).))...	aca-mir-122,bta-mir-122,ccr-mir-122,cfa-mir-122,cgr-mir-122,chi-mir-122,dre-mir-122,eca-mir-122,fru-mir-122,gga-mir-122-1,gga-mir-122-2,gga-mir-122b,ggo-mir-122,hsa-mir-122,ipu-mir-122,mdo-mir-122,mml-mir-122a,mmu-mir-122,oan-mir-122,oha-mir-122,ola-mir-122,pol-mir-122,ppy-mir-122,ptr-mir-122,rno-mir-122,ssa-mir-122-1,ssa-mir-122-2,ssc-mir-122,tch-mir-122,tgu-mir-122,tni-mir-122,xtr-mir-122	32
apl-miR-9-z	NW_004677414.1	11293	11370	+	78	-33.4	35.9	1.19	TCTTTGGTTATCTAGCTGTATGA	23	5p	cgagttgttaTCTTTGGTTATCTAGCTGTATGAgtgttttggtcttcataaagctagataaccgaaagtaaaaactcc	.(((((.((((.(((((((((((((((.((((((.(.......))))))).))))))))))))))).)))).))))).	aae-mir-9a-1,aae-mir-9a-2,aae-mir-9b,aae-mir-9c,aca-mir-9-1,aca-mir-9-2,aca-mir-9-3,aga-mir-9a,aga-mir-9b,aga-mir-9c,age-mir-9,ame-mir-9a,ame-mir-9b,ame-mir-9c,api-mir-9a,api-mir-9b,asu-mir-9,bbe-mir-9,bfl-mir-9-1,bfl-mir-9-2,bma-mir-9,bmo-mir-9a,bmo-mir-9b,bmo-mir-9c,bmo-mir-9d,bta-mir-9-1,bta-mir-9-2,ccr-mir-9,cfa-mir-9-1,cfa-mir-9-2,cfa-mir-9-3,cgr-mir-9,chi-mir-9,cin-mir-9,cqu-mir-9,cte-mir-9…	200
apl-miR-218-5p	NW_004677424.1	621814	621895	+	82	-33.5	42.68	0.96	TTGTGCTTGATCTAACCATGTG	22	5p	gggttttcctTTGTGCTTGATCTAACCATGTGgtagaacaatacaaattgaacatggttctgtcaagcaccatggaaggctg	.((((((((...(((((((((..((((((((....................))))))))..)))))))))...)))))))).	aca-mir-218-1,aca-mir-218-2,age-mir-218,bta-mir-218-1,bta-mir-218-2,ccr-mir-218a,ccr-mir-218b,cfa-mir-218-1,cfa-mir-218-2,cgr-mir-218a,chi-mir-218,dre-mir-218a-1,dre-mir-218a-2,dre-mir-218b,eca-mir-218-1,eca-mir-218-2,efu-mir-218a,efu-mir-218b,fru-mir-218a-1,fru-mir-218a-2,fru-mir-218b,gga-mir-218-1,gga-mir-218-2,ggo-mir-218,hsa-mir-218-1,hsa-mir-218-2,ipu-mir-218a-1,ipu-mir-218a-2,ipu-mir-218b,l…	76
apl-miR-103-5p	NW_004677424.1	772790	772869	+	80	-31.5	46.25	0.85	GGCTTCTTTACAGTGCTGCCTTGT	24	5p	tactgtcttcGGCTTCTTTACAGTGCTGCCTTGTtgcattcatgtcaagcagcattgtacagggctatgaaggcattgag	...(((((((((((.((.(((((((((((.(((..(((....))))))))))))))))).))))))..))))))).....	aca-mir-103,age-mir-103,bta-mir-103-1,bta-mir-103-2,ccr-mir-103,cfa-mir-103-1,cfa-mir-103-2,cgr-mir-103,chi-mir-103,dre-mir-103,eca-mir-103,efu-mir-103a,efu-mir-103b,fru-mir-103,gga-mir-103-1,gga-mir-103-2,ggo-mir-103,hsa-mir-103a-1,hsa-mir-103a-2,hsa-mir-103b-1,hsa-mir-103b-2,ipu-mir-103-1,ipu-mir-103-2,lla-mir-103,mdo-mir-103-1,mdo-mir-103-2,mml-mir-103-1,mml-mir-103-2,mmu-mir-103-1,mmu-mir-103…	58
apl-miR-103-3p	NW_004677424.1	772790	772869	+	80	-31.5	46.25	0.85	AGCAGCATTGTACAGGGCTATGA	23	3p	tactgtcttcggcttctttacagtgctgccttgttgcattcatgtcaAGCAGCATTGTACAGGGCTATGAaggcattgag	...(((((((((((.((.(((((((((((.(((..(((....))))))))))))))))).))))))..))))))).....	aca-mir-103,age-mir-103,bta-mir-103-1,bta-mir-103-2,ccr-mir-103,cfa-mir-103-1,cfa-mir-103-2,cgr-mir-103,chi-mir-103,dre-mir-103,eca-mir-103,efu-mir-103a,efu-mir-103b,fru-mir-103,gga-mir-103-1,gga-mir-103-2,ggo-mir-103,hsa-mir-103a-1,hsa-mir-103a-2,hsa-mir-103b-1,hsa-mir-103b-2,ipu-mir-103-1,ipu-mir-103-2,lla-mir-103,mdo-mir-103-1,mdo-mir-103-2,mml-mir-103-1,mml-mir-103-2,mmu-mir-103-1,mmu-mir-103…	58
apl-miR-30-5p	NW_004677432.1	43828	43911	-	84	-40	47.62	1	TGTAAACATCCTTGACTGGAAGCT	24	5p	tcattgctacTGTAAACATCCTTGACTGGAAGCTgtaaggtgttagaaggagctttcagtcggatgtttacagcggcaggctgc	...(((((.((((((((((((..(((((((((((................))))))))))))))))))))))).))))).....	aca-mir-30a,aca-mir-30b,aca-mir-30c,aca-mir-30d,aca-mir-30e,age-mir-30b,bta-mir-30a,bta-mir-30b,bta-mir-30c,bta-mir-30d,bta-mir-30e,bta-mir-30f,ccr-mir-30b,ccr-mir-30d,cfa-mir-30a,cfa-mir-30b,cfa-mir-30c-1,cfa-mir-30c-2,cfa-mir-30d,cfa-mir-30e,cgr-mir-30a,cgr-mir-30b,cgr-mir-30c,cgr-mir-30d,cgr-mir-30e,chi-mir-30a,chi-mir-30b,chi-mir-30c,chi-mir-30d,chi-mir-30e,chi-mir-30f,dre-mir-30a,dre-mir-30b…	180
apl-miR-30-3p	NW_004677432.1	43828	43911	-	84	-40	47.62	1	CTTTCAGTCGGATGTTTACAGC	22	3p	tcattgctactgtaaacatccttgactggaagctgtaaggtgttagaaggagCTTTCAGTCGGATGTTTACAGCggcaggctgc	...(((((.((((((((((((..(((((((((((................))))))))))))))))))))))).))))).....	aca-mir-30a,aca-mir-30b,aca-mir-30c,aca-mir-30d,aca-mir-30e,age-mir-30b,bta-mir-30a,bta-mir-30b,bta-mir-30c,bta-mir-30d,bta-mir-30e,bta-mir-30f,ccr-mir-30b,ccr-mir-30d,cfa-mir-30a,cfa-mir-30b,cfa-mir-30c-1,cfa-mir-30c-2,cfa-mir-30d,cfa-mir-30e,cgr-mir-30a,cgr-mir-30b,cgr-mir-30c,cgr-mir-30d,cgr-mir-30e,chi-mir-30a,chi-mir-30b,chi-mir-30c,chi-mir-30d,chi-mir-30e,chi-mir-30f,dre-mir-30a,dre-mir-30b…	180
apl-miR-15-5p	NW_004677447.1	1123333	1123410	+	78	-33.9	48.72	0.89	TAGCAGCACATCATGGTTTGTA	22	5p	tgaggagatgTAGCAGCACATCATGGTTTGTAgggacaaggagatacagaccattctgggctgcctcattacctcaag	(((((.((((..(((((.((..((((((((((............))))))))))..)).)))))..)))).)))))..	aca-mir-15a,aca-mir-15b,age-mir-15a,age-mir-15b,bta-mir-15a,bta-mir-15b,ccr-mir-15a-1,ccr-mir-15a-2,ccr-mir-15b,cfa-mir-15a,cfa-mir-15b,cgr-mir-15a,cgr-mir-15b,chi-mir-15a,chi-mir-15b,cin-mir-15,dre-mir-15a-1,dre-mir-15a-2,dre-mir-15b,dre-mir-15c,eca-mir-15a,eca-mir-15b,efu-mir-15,fru-mir-15a,fru-mir-15b,gga-mir-15a,gga-mir-15b,gga-mir-15c,ggo-mir-15a,ggo-mir-15b,hhi-mir-15a,hsa-mir-15a,hsa-mir-1…	84
apl-miR-15-3p	NW_004677447.1	1123333	1123410	+	78	-33.9	48.72	0.89	CAGACCATTCTGGGCTGCCTCA	22	3p	tgaggagatgtagcagcacatcatggtttgtagggacaaggagataCAGACCATTCTGGGCTGCCTCAttacctcaag	(((((.((((..(((((.((..((((((((((............))))))))))..)).)))))..)))).)))))..	aca-mir-15a,aca-mir-15b,age-mir-15a,age-mir-15b,bta-mir-15a,bta-mir-15b,ccr-mir-15a-1,ccr-mir-15a-2,ccr-mir-15b,cfa-mir-15a,cfa-mir-15b,cgr-mir-15a,cgr-mir-15b,chi-mir-15a,chi-mir-15b,cin-mir-15,dre-mir-15a-1,dre-mir-15a-2,dre-mir-15b,dre-mir-15c,eca-mir-15a,eca-mir-15b,efu-mir-15,fru-mir-15a,fru-mir-15b,gga-mir-15a,gga-mir-15b,gga-mir-15c,ggo-mir-15a,ggo-mir-15b,hhi-mir-15a,hsa-mir-15a,hsa-mir-1…	84
apl-miR-16-5p	NW_004677447.1	1123842	1123925	+	84	-35	48.81	0.85	TAGCAGCACGTAAATACTGGAG	22	5p	agcagtgctcTAGCAGCACGTAAATACTGGAGtttgggattgcctgttgctctccagtattgcattgctgctttagtgaggctg	(((..((((..(((((((....((((((((((..((((....)))).....))))))))))....)))))))..))))..))).	aca-mir-16a,aca-mir-16b,age-mir-16,bta-mir-16a,bta-mir-16b,ccr-mir-16a,ccr-mir-16b,ccr-mir-16c,cfa-mir-16-1,cfa-mir-16-2,cgr-mir-16,chi-mir-16a,chi-mir-16b,dre-mir-16a,dre-mir-16b,dre-mir-16c,eca-mir-16-1,eca-mir-16-2,efu-mir-16-1,efu-mir-16-2,fru-mir-16,gga-mir-16-1,gga-mir-16-2,gga-mir-16c,ggo-mir-16,hsa-mir-16-1,hsa-mir-16-2,ipu-mir-16b,ipu-mir-16c,lca-mir-16,lla-mir-16,mdo-mir-16-1,mdo-mir-16…	67
apl-miR-106-3p	NW_004677447.1	1217786	1217867	+	82	-30.9	45.12	0.84	ACTGCAGTATAAGCACTTCTGGC	23	3p	gccttgagttgtgcaaaagtgcttacagtgcaggtagagtttaggatctACTGCAGTATAAGCACTTCTGGCattactgtgg	.((...(((.((((..(((((((((.(.(((((.((((........))))))))).).)))))))))...)))).)))..))	age-mir-106a,age-mir-106b,bta-mir-106a,bta-mir-106b,cfa-mir-106a,cfa-mir-106b,cgr-mir-106b,chi-mir-106a,chi-mir-106b,eca-mir-106a,eca-mir-106b,efu-mir-106,gga-mir-106,ggo-mir-106a,ggo-mir-106b,hsa-mir-106a,hsa-mir-106b,lla-mir-106b,mdo-mir-106,mml-mir-106a,mml-mir-106b,mmu-mir-106a,mmu-mir-106b,mne-mir-106a,mne-mir-106b,oan-mir-106,oar-mir-106a,oar-mir-106b,ola-mir-106a,ppa-mir-106a,ppa-mir-106b,…	44
apl-miR-18-5p	NW_004677447.1	1217932	1218014	+	83	-28	45.78	0.74	TAAGGTGCATCTAGTGCAGT	20	5p	gttcttgtgtTAAGGTGCATCTAGTGCAGTtagtgaagtagcgtagaatctactgccctaaatgctccttctggcacaagctg	...((((((((((((.((((.(((.(((((.((................))))))).))).)))).)))..)))))))))...	aca-mir-18a,aca-mir-18b,age-mir-18,bta-mir-18a,bta-mir-18b,ccr-mir-18a,ccr-mir-18b,ccr-mir-18c,cfa-mir-18a,cfa-mir-18b,cgr-mir-18a,chi-mir-18a,chi-mir-18b,dre-mir-18a,dre-mir-18b,dre-mir-18c,eca-mir-18a,eca-mir-18b,efu-mir-18,fru-mir-18,gga-mir-18a,gga-mir-18b,ggo-mir-18a,ggo-mir-18b,hsa-mir-18a,hsa-mir-18b,ipu-mir-18a,lca-mir-18,lla-mir-18,mdo-mir-18a,mdo-mir-18b,mml-mir-18a,mml-mir-18b,mmu-mir-…	60
apl-miR-19-3p	NW_004677447.1	1218243	1218326	+	84	-40.6	41.67	1.16	TGTGCAAATCCATGCAAAACTGA	23	3p	tactgattacagtcagttttgcaggtttgcatcccagcttactaaaattgcTGTGCAAATCCATGCAAAACTGActgtggtggt	.(((.((((((((((((((((((((((((((...((((...........)))))))))).)).)))))))))))))))))))))	aca-mir-19a,aca-mir-19b,age-mir-19a,age-mir-19b-1,age-mir-19b-2,bfl-mir-19,bta-mir-19a,bta-mir-19b,bta-mir-19b-2,ccr-mir-19d,cfa-mir-19a,cfa-mir-19b-1,cfa-mir-19b-2,cgr-mir-19a,cgr-mir-19b,chi-mir-19a,chi-mir-19b,dre-mir-19a,dre-mir-19b,dre-mir-19c,dre-mir-19d,eca-mir-19a,eca-mir-19b,eca-mir-19b-2,efu-mir-19,fru-mir-19a,fru-mir-19b,gga-mir-19a,gga-mir-19b,ggo-mir-19a,ggo-mir-19b-1,ggo-mir-19b-2,h…	108
apl-miR-92-3p	NW_004677447.1	1218399	1218482	+	84	-41.2	48.81	1	TATTGCACTTGTCCCGGCCTGT	22	3p	tggtttctccatgggtggggatttgttgcattacttgtagctatgtgtagagTATTGCACTTGTCCCGGCCTGTggaggaaagg	...(((((((((((((.(((((..((.(((.(((((...((...))...))))).)))))..))))).)))))))))))))...	aae-mir-92a,aae-mir-92b,aca-mir-92a-1,aca-mir-92a-2,aga-mir-92a,aga-mir-92b,age-mir-92-1,age-mir-92-2,ame-mir-92a,ame-mir-92c,api-mir-92a-1,api-mir-92a-2,api-mir-92b-1,api-mir-92b-2,asu-mir-92,bbe-mir-92a-1,bbe-mir-92a-2,bbe-mir-92b,bbe-mir-92c,bbe-mir-92d,bfl-mir-92a-1,bfl-mir-92a-2,bfl-mir-92a-3,bfl-mir-92b,bfl-mir-92c,bfl-mir-92d,bma-mir-92,bmo-mir-92a,bmo-mir-92b,bta-mir-92a-1,bta-mir-92a-2,b…	191
apl-miR-363-5p	NW_004677447.1	1218541	1218622	+	82	-27	41.46	0.79	GTGGATCACGATGCAATTTTGA	22	5p	ctgttgtcggGTGGATCACGATGCAATTTTGAttagtttagtaggagaaaaattgcacggtatccatctgtaaaccgcaaga	..(((..(((((((((..((.(((((((((..(((......)))....)))))))))))..)))))))))..))).......	aca-mir-363,bta-mir-363,ccr-mir-363,cfa-mir-363,chi-mir-363,dre-mir-363,eca-mir-363,ggo-mir-363,hsa-mir-363,ipu-mir-363,mdo-mir-363,mml-mir-363,mmu-mir-363,oan-mir-363,oha-mir-363,ppy-mir-363,rno-mir-363,sha-mir-363,ssc-mir-363-1,ssc-mir-363-2,tch-mir-363,tgu-mir-363,xla-mir-363,xtr-mir-363	24
apl-miR-363-3p	NW_004677447.1	1218541	1218622	+	82	-27	41.46	0.79	AATTGCACGGTATCCATCTGTA	22	3p	ctgttgtcgggtggatcacgatgcaattttgattagtttagtaggagaaaAATTGCACGGTATCCATCTGTAaaccgcaaga	..(((..(((((((((..((.(((((((((..(((......)))....)))))))))))..)))))))))..))).......	aca-mir-363,bta-mir-363,ccr-mir-363,cfa-mir-363,chi-mir-363,dre-mir-363,eca-mir-363,ggo-mir-363,hsa-mir-363,ipu-mir-363,mdo-mir-363,mml-mir-363,mmu-mir-363,oan-mir-363,oha-mir-363,ppy-mir-363,rno-mir-363,sha-mir-363,ssc-mir-363-1,ssc-mir-363-2,tch-mir-363,tgu-mir-363,xla-mir-363,xtr-mir-363	24
apl-miR-4507-3p	NW_004677462.1	89911	89984	-	74	-35.8	66.22	0.73	CTGGGCTGGGCTGGGCTGGG	20	5p	aagccctgtcCTGGGCTGGGCTGGGCTGGGtgtacgaagccagggctcgctctcacccagggctgtctggcttt	(((((..((((((((..((((.(((((.(((.......)))..)))))))))...)))))))).....))))).	hsa-mir-4507	1
apl-miR-181-5p	NW_004677525.1	599912	599991	-	80	-28.5	42.5	0.84	AACATTCAACGCTGTCGGTGAGT	23	5p	agcttcagtgAACATTCAACGCTGTCGGTGAGTttgagaactaaaaaaaaccatcgaccgttgactgtaccttgaggttt	((((((((.(.(((.((((((..(((((((.((((............))))))))))))))))).))).).)))))))).	aca-mir-181a-1,aca-mir-181a-2,aca-mir-181a-3,aca-mir-181b-1,aca-mir-181b-2,bta-mir-181a-1,bta-mir-181a-2,bta-mir-181b-1,bta-mir-181b-2,bta-mir-181c,bta-mir-181d,ccr-mir-181a,ccr-mir-181b,ccr-mir-181c,cfa-mir-181a-1,cfa-mir-181a-2,cfa-mir-181b-1,cfa-mir-181b-2,cfa-mir-181c,cfa-mir-181d,cgr-mir-181a,cgr-mir-181b,cgr-mir-181c,cgr-mir-181d,chi-mir-181b,chi-mir-181c,chi-mir-181d,cin-mir-181,dre-mir-18…	165
apl-miR-1805-5p	NW_004677577.1	974830	974910	+	81	-30	43.21	0.86	AGTTGTAGTCTTTCAAACAGA	21	5p	atattctgggAGTTGTAGTCTTTCAAACAGAgctttgcaaggacatacctgtattggaacactacagctccctgaacttcc	...(((.((((((((((((.((((((((((..................)))).)))))).)))))))))))).))).....	aca-mir-1805,gga-mir-1805,mdo-mir-1805,oha-mir-1805,tgu-mir-1805	5
apl-miR-1805-3p	NW_004677577.1	974830	974910	+	81	-30	43.21	0.86	TGTATTGGAACACTACAGCTCC	22	3p	atattctgggagttgtagtctttcaaacagagctttgcaaggacataccTGTATTGGAACACTACAGCTCCctgaacttcc	...(((.((((((((((((.((((((((((..................)))).)))))).)))))))))))).))).....	aca-mir-1805,gga-mir-1805,mdo-mir-1805,oha-mir-1805,tgu-mir-1805	5
apl-miR-22-5p	NW_004677611.1	468313	468395	-	83	-31.1	48.19	0.78	AGTTCTTCAGTGGCAAGCTTTA	22	5p	gcccagcaccAGTTCTTCAGTGGCAAGCTTTAtgtcctcttctagtagctaaagctgccagttgaagaactgttgaatgcagc	((....((.((((((((((((((((.((((((..(.((.....)).)..))))))))))).))))))))))).))...))...	aca-mir-22,age-mir-22,aja-mir-22,bbe-mir-22,bfl-mir-22,bta-mir-22,ccr-mir-22a,ccr-mir-22b,cfa-mir-22,cgr-mir-22,chi-mir-22,dre-mir-22a,dre-mir-22b,eca-mir-22,efu-mir-22,fru-mir-22a,fru-mir-22b,gga-mir-22,ggo-mir-22,hsa-mir-22,ipu-mir-22a,ipu-mir-22b,lca-mir-22,lla-mir-22,lva-mir-22,mdo-mir-22,mml-mir-22,mmu-mir-22,mne-mir-22,oan-mir-22,oar-mir-22,oha-mir-22a,oha-mir-22b,ola-mir-22-1,ola-mir-22-2,…	53
apl-miR-22-3p	NW_004677611.1	468313	468395	-	83	-31.1	48.19	0.78	AAGCTGCCAGTTGAAGAACTGT	22	3p	gcccagcaccagttcttcagtggcaagctttatgtcctcttctagtagctaAAGCTGCCAGTTGAAGAACTGTtgaatgcagc	((....((.((((((((((((((((.((((((..(.((.....)).)..))))))))))).))))))))))).))...))...	aca-mir-22,age-mir-22,aja-mir-22,bbe-mir-22,bfl-mir-22,bta-mir-22,ccr-mir-22a,ccr-mir-22b,cfa-mir-22,cgr-mir-22,chi-mir-22,dre-mir-22a,dre-mir-22b,eca-mir-22,efu-mir-22,fru-mir-22a,fru-mir-22b,gga-mir-22,ggo-mir-22,hsa-mir-22,ipu-mir-22a,ipu-mir-22b,lca-mir-22,lla-mir-22,lva-mir-22,mdo-mir-22,mml-mir-22,mmu-mir-22,mne-mir-22,oan-mir-22,oar-mir-22,oha-mir-22a,oha-mir-22b,ola-mir-22-1,ola-mir-22-2,…	53
apl-miR-383-5p	NW_004677628.1	866730	866810	+	81	-33.7	49.38	0.84	AGATCAGAAGGTGATTGTGGCT	22	5p	cctgctcctcAGATCAGAAGGTGATTGTGGCTttgagtcaatattgaacagccacagcactgcctggtcagaaagagcaag	..(((((.((.((((((..((((.((((((((((.(((....))).)).))))))))))))..)))))).))..)))))..	aca-mir-383,bta-mir-383,cfa-mir-383,chi-mir-383,eca-mir-383,efu-mir-383,gga-mir-383,ggo-mir-383,hsa-mir-383,mdo-mir-383,mml-mir-383,mmu-mir-383,oan-mir-383,oha-mir-383,ppy-mir-383,ptr-mir-383,rno-mir-383,sha-mir-383,ssc-mir-383,tgu-mir-383,xtr-mir-383	21
apl-miR-383-3p	NW_004677628.1	866730	866810	+	81	-33.7	49.38	0.84	CCACAGCACTGCCTGGTCAGA	21	3p	cctgctcctcagatcagaaggtgattgtggctttgagtcaatattgaacagCCACAGCACTGCCTGGTCAGAaagagcaag	..(((((.((.((((((..((((.((((((((((.(((....))).)).))))))))))))..)))))).))..)))))..	aca-mir-383,bta-mir-383,cfa-mir-383,chi-mir-383,eca-mir-383,efu-mir-383,gga-mir-383,ggo-mir-383,hsa-mir-383,mdo-mir-383,mml-mir-383,mmu-mir-383,oan-mir-383,oha-mir-383,ppy-mir-383,ptr-mir-383,rno-mir-383,sha-mir-383,ssc-mir-383,tgu-mir-383,xtr-mir-383	21
apl-miR-211-5p	NW_004677686.1	70989	71066	+	78	-34.2	56.41	0.78	TTCCCTTTGTCATCCTATGCCT	22	5p	acctgtgggcTTCCCTTTGTCATCCTATGCCTggagatcacagtgaggcagggacagcaaagggatgctcagctgtcg	.....(((((.(((((((((..((((.(((((.............)))))))))..))))))))).))))).......	bta-mir-211,cfa-mir-211,chi-mir-211,eca-mir-211,efu-mir-211,gga-mir-211,hsa-mir-211,mml-mir-211,mmu-mir-211,mne-mir-211,ppy-mir-211,ptr-mir-211,rno-mir-211	13
apl-miR-204-3p	NW_004677686.1	70989	71066	+	78	-34.2	56.41	0.78	GCAGGGACAGCAAAGGGATGC	21	3p	acctgtgggcttccctttgtcatcctatgcctggagatcacagtgagGCAGGGACAGCAAAGGGATGCtcagctgtcg	.....(((((.(((((((((..((((.(((((.............)))))))))..))))))))).))))).......	aca-mir-204a-1,aca-mir-204a-2,bta-mir-204,cfa-mir-204,cgr-mir-204,chi-mir-204,dre-mir-204-1,dre-mir-204-2,eca-mir-204b-2,efu-mir-204,fru-mir-204a,gga-mir-204-1,gga-mir-204-2,ggo-mir-204,hsa-mir-204,ipu-mir-204-1,ipu-mir-204-2,ipu-mir-204-3,mdo-mir-204,mml-mir-204,mmu-mir-204,mne-mir-204,oan-mir-204,oha-mir-204-1,oha-mir-204-2,oha-mir-204-3,ola-mir-204,pma-mir-204,ppa-mir-204,ppy-mir-204,ptr-mir-2…	48
apl-miR-187-5p	NW_004677736.1	695443	695519	+	77	-38.8	55.84	0.9	GCTACAACACAGGACATGGGAG	22	5p	gagacctcggGCTACAACACAGGACATGGGAGcttttctgaaccctcgtgtcttgtgttgcagccagaggggcacat	....((((.((((.((((((((((((((((.(.((....)).).)))))))))))))))).)))).)))).......	aca-mir-187,bta-mir-187,ccr-mir-187,cfa-mir-187,cgr-mir-187,chi-mir-187,dre-mir-187-1,dre-mir-187-2,eca-mir-187,fru-mir-187,gga-mir-187,ggo-mir-187,hhi-mir-187,hsa-mir-187,ipu-mir-187,mdo-mir-187,mml-mir-187,mmu-mir-187,mne-mir-187,oan-mir-187,ola-mir-187,ppa-mir-187,ppy-mir-187,rno-mir-187,ssc-mir-187,tgu-mir-187,tni-mir-187,xtr-mir-187	28
apl-miR-187-3p	NW_004677736.1	695443	695519	+	77	-38.8	55.84	0.9	TCGTGTCTTGTGTTGCAGCCAG	22	3p	gagacctcgggctacaacacaggacatgggagcttttctgaacccTCGTGTCTTGTGTTGCAGCCAGaggggcacat	....((((.((((.((((((((((((((((.(.((....)).).)))))))))))))))).)))).)))).......	aca-mir-187,bta-mir-187,ccr-mir-187,cfa-mir-187,cgr-mir-187,chi-mir-187,dre-mir-187-1,dre-mir-187-2,eca-mir-187,fru-mir-187,gga-mir-187,ggo-mir-187,hhi-mir-187,hsa-mir-187,ipu-mir-187,mdo-mir-187,mml-mir-187,mmu-mir-187,mne-mir-187,oan-mir-187,ola-mir-187,ppa-mir-187,ppy-mir-187,rno-mir-187,ssc-mir-187,tgu-mir-187,tni-mir-187,xtr-mir-187	28
apl-miR-29-5p	NW_004677748.1	849443	849522	+	80	-25.4	35	0.91	ACTGATTTCTTTTGGTGTTCAGA	23	5p	ttggaggatgACTGATTTCTTTTGGTGTTCAGAgtcaataatattttctagcaccatttgaaatcggttatagtgattgg	.......((((((((((((...(((((((.((((...........)))))))))))...)))))))))))).........	aca-mir-29a-1,aca-mir-29a-2,aca-mir-29b-1,aca-mir-29b-2,age-mir-29a,age-mir-29b,aja-mir-29b,aja-mir-29c,ame-mir-29b,api-mir-29,bbe-mir-29a,bbe-mir-29b,bfl-mir-29a,bfl-mir-29b,bta-mir-29a,bta-mir-29b-1,bta-mir-29b-2,bta-mir-29c,bta-mir-29d,bta-mir-29e,ccr-mir-29a,ccr-mir-29b,cfa-mir-29a,cfa-mir-29b-1,cfa-mir-29b-2,cfa-mir-29c-1,cfa-mir-29c-2,cgr-mir-29a,cgr-mir-29b,cgr-mir-29c,chi-mir-29a,chi-mir-…	158
apl-miR-29-3p	NW_004677748.1	849443	849522	+	80	-25.4	35	0.91	TAGCACCATTTGAAATCGGTTA	22	3p	ttggaggatgactgatttcttttggtgttcagagtcaataatattttcTAGCACCATTTGAAATCGGTTAtagtgattgg	.......((((((((((((...(((((((.((((...........)))))))))))...)))))))))))).........	aca-mir-29a-1,aca-mir-29a-2,aca-mir-29b-1,aca-mir-29b-2,age-mir-29a,age-mir-29b,aja-mir-29b,aja-mir-29c,ame-mir-29b,api-mir-29,bbe-mir-29a,bbe-mir-29b,bfl-mir-29a,bfl-mir-29b,bta-mir-29a,bta-mir-29b-1,bta-mir-29b-2,bta-mir-29c,bta-mir-29d,bta-mir-29e,ccr-mir-29a,ccr-mir-29b,cfa-mir-29a,cfa-mir-29b-1,cfa-mir-29b-2,cfa-mir-29c-1,cfa-mir-29c-2,cgr-mir-29a,cgr-mir-29b,cgr-mir-29c,chi-mir-29a,chi-mir-…	158
apl-miR-140-5p	NW_004677774.1	130815	130896	+	82	-45.1	56.1	0.98	CAGTGGTTTTACCCTATGGTAG	22	5p	cgtgtcctgcCAGTGGTTTTACCCTATGGTAGgttacgtcatgctgttctaccacagggtagaaccacggacgggatgccgg	.((((((((((.(((((((((((((.(((((((.((.((...)))).))))))).))))))))))))))).))))))))...	aca-mir-140,bta-mir-140,ccr-mir-140,cfa-mir-140,cgr-mir-140,chi-mir-140,dre-mir-140,eca-mir-140,efu-mir-140,fru-mir-140,gga-mir-140,ggo-mir-140,hsa-mir-140,ipu-mir-140,mdo-mir-140,mml-mir-140,mmu-mir-140,mne-mir-140,oan-mir-140,oha-mir-140,ola-mir-140,pma-mir-140,pol-mir-140,ppy-mir-140,ptr-mir-140,rno-mir-140,sha-mir-140,ssa-mir-140,ssc-mir-140,tch-mir-140,tgu-mir-140,tni-mir-140,xtr-mir-140	33
apl-miR-140-3p	NW_004677774.1	130815	130896	+	82	-45.1	56.1	0.98	ACCACAGGGTAGAACCACGGAC	22	3p	cgtgtcctgccagtggttttaccctatggtaggttacgtcatgctgttctACCACAGGGTAGAACCACGGACgggatgccgg	.((((((((((.(((((((((((((.(((((((.((.((...)))).))))))).))))))))))))))).))))))))...	aca-mir-140,bta-mir-140,ccr-mir-140,cfa-mir-140,cgr-mir-140,chi-mir-140,dre-mir-140,eca-mir-140,efu-mir-140,fru-mir-140,gga-mir-140,ggo-mir-140,hsa-mir-140,ipu-mir-140,mdo-mir-140,mml-mir-140,mmu-mir-140,mne-mir-140,oan-mir-140,oha-mir-140,ola-mir-140,pma-mir-140,pol-mir-140,ppy-mir-140,ptr-mir-140,rno-mir-140,sha-mir-140,ssa-mir-140,ssc-mir-140,tch-mir-140,tgu-mir-140,tni-mir-140,xtr-mir-140	33
apl-miR-215-5p	NW_004677787.1	466909	466986	-	78	-23.6	42.31	0.72	ATGACCTATGAATTGACAGACT	22	5p	gcccaggaaaATGACCTATGAATTGACAGACTgctttcaaaatttgcctgtcatttctgtaggccaatattctgcgca	((.(((((...((.((((((((.((((((...((...........)))))))).))).))))).))...))))).)).	aca-mir-215,bta-mir-215,cfa-mir-215,cgr-mir-215,chi-mir-215,eca-mir-215,efu-mir-215,gga-mir-215,ggo-mir-215,hsa-mir-215,mdo-mir-215,mml-mir-215,mmu-mir-215,mne-mir-215,oan-mir-215,oha-mir-215,ppy-mir-215,ptr-mir-215,rno-mir-215,ssc-mir-215,tgu-mir-215,xtr-mir-215	22
apl-miR-194-5p	NW_004677787.1	467211	467284	-	74	-32.2	44.59	0.98	TGTAACAGCAACTCCATGTGGAC	23	5p	tgctctcataTGTAACAGCAACTCCATGTGGACtacactgacttccagtggagatgctgttacttttgatagcc	.(((.(((...(((((((((.((((((.((((...........)))))))))).)))))))))...))).))).	aca-mir-194-1,aca-mir-194-2,age-mir-194,bta-mir-194-1,bta-mir-194-2,ccr-mir-194,cfa-mir-194,cgr-mir-194,chi-mir-194,dre-mir-194a,dre-mir-194b,eca-mir-194-1,eca-mir-194-2,efu-mir-194-1,efu-mir-194-2,fru-mir-194,gga-mir-194,ggo-mir-194,hsa-mir-194-1,hsa-mir-194-2,ipu-mir-194a,mml-mir-194-1,mml-mir-194-2,mmu-mir-194-1,mmu-mir-194-2,mne-mir-194,oan-mir-194-1,oan-mir-194-2,oar-mir-194,oha-mir-194-1,ol…	49
apl-miR-32-5p	NW_004677801.1	486042	486123	-	82	-34.8	43.9	0.97	TATTGCACATTACTAAGTTGC	21	5p	ctggtggagaTATTGCACATTACTAAGTTGCatgttgtcacggcctcagtgcaatttagtgtgtgcgatactttcacatgag	(..((((((.((((((((((.((((((((((((((((...))))....)))))))))))))))))))))).))))))..)..	aca-mir-32,bta-mir-32,cfa-mir-32,cgr-mir-32,eca-mir-32,gga-mir-32,ggo-mir-32,hsa-mir-32,mdo-mir-32,mml-mir-32,mmu-mir-32,mne-mir-32,oan-mir-32,oha-mir-32-1,ppa-mir-32,ppy-mir-32,ptr-mir-32,rno-mir-32,sla-mir-32,ssc-mir-32,tch-mir-32,tgu-mir-32	22
apl-miR-32-3p	NW_004677801.1	486042	486123	-	82	-34.8	43.9	0.97	CAATTTAGTGTGTGCGATACT	21	3p	ctggtggagatattgcacattactaagttgcatgttgtcacggcctcagtgCAATTTAGTGTGTGCGATACTttcacatgag	(..((((((.((((((((((.((((((((((((((((...))))....)))))))))))))))))))))).))))))..)..	aca-mir-32,bta-mir-32,cfa-mir-32,cgr-mir-32,eca-mir-32,gga-mir-32,ggo-mir-32,hsa-mir-32,mdo-mir-32,mml-mir-32,mmu-mir-32,mne-mir-32,oan-mir-32,oha-mir-32-1,ppa-mir-32,ppy-mir-32,ptr-mir-32,rno-mir-32,sla-mir-32,ssc-mir-32,tch-mir-32,tgu-mir-32	22
apl-miR-10-5p	NW_004677837.1	285963	286043	+	81	-31.3	38.27	1.01	TACCCTGTAGATCCGAATTTGT	22	5p	cttctatatgTACCCTGTAGATCCGAATTTGTgtaaaggaagttgggtcacaaattcgtatctaggggaatatgtagttga	(..((((((((.((((.(((((.((((((((((...............)))))))))).))))))))).))))))))..).	aae-mir-10,aca-mir-10a,aca-mir-10b,aca-mir-10c,aga-mir-10,age-mir-10a,ame-mir-10,api-mir-10,bbe-mir-10a,bbe-mir-10b,bbe-mir-10c,bfl-mir-10a,bfl-mir-10b,bfl-mir-10c,bmo-mir-10,bta-mir-10a,bta-mir-10b,ccr-mir-10b,ccr-mir-10c,ccr-mir-10d,cfa-mir-10a,cfa-mir-10b,cgr-mir-10a,cgr-mir-10b,chi-mir-10a,chi-mir-10b,cqu-mir-10,cte-mir-10a,cte-mir-10b,cte-mir-10c,cte-mir-10d,dan-mir-10,der-mir-10,dgr-mir-10,…	142
apl-miR-10-3p	NW_004677837.1	285963	286043	+	81	-31.3	38.27	1.01	CAAATTCGTATCTAGGGGAAT	21	3p	cttctatatgtaccctgtagatccgaatttgtgtaaaggaagttgggtcaCAAATTCGTATCTAGGGGAATatgtagttga	(..((((((((.((((.(((((.((((((((((...............)))))))))).))))))))).))))))))..).	aae-mir-10,aca-mir-10a,aca-mir-10b,aca-mir-10c,aga-mir-10,age-mir-10a,ame-mir-10,api-mir-10,bbe-mir-10a,bbe-mir-10b,bbe-mir-10c,bfl-mir-10a,bfl-mir-10b,bfl-mir-10c,bmo-mir-10,bta-mir-10a,bta-mir-10b,ccr-mir-10b,ccr-mir-10c,ccr-mir-10d,cfa-mir-10a,cfa-mir-10b,cgr-mir-10a,cgr-mir-10b,chi-mir-10a,chi-mir-10b,cqu-mir-10,cte-mir-10a,cte-mir-10b,cte-mir-10c,cte-mir-10d,dan-mir-10,der-mir-10,dgr-mir-10,…	142
apl-miR-9-z	NW_004677838.1	90609	90688	-	80	-27.7	36.25	0.96	TCTTTGGTTATCTAGCTGTATGA	23	5p	ttggtttttcTCTTTGGTTATCTAGCTGTATGAgtgtatgtgatatcataaagctagagaaccgaatgtaaaaacccgct	..(((((((...(((((((.(((((((.(((((............))))).))))))).)))))))...)))))))....	aae-mir-9a-1,aae-mir-9a-2,aae-mir-9b,aae-mir-9c,aca-mir-9-1,aca-mir-9-2,aca-mir-9-3,aga-mir-9a,aga-mir-9b,aga-mir-9c,age-mir-9,ame-mir-9a,ame-mir-9b,ame-mir-9c,api-mir-9a,api-mir-9b,asu-mir-9,bbe-mir-9,bfl-mir-9-1,bfl-mir-9-2,bma-mir-9,bmo-mir-9a,bmo-mir-9b,bmo-mir-9c,bmo-mir-9d,bta-mir-9-1,bta-mir-9-2,ccr-mir-9,cfa-mir-9-1,cfa-mir-9-2,cfa-mir-9-3,cgr-mir-9,chi-mir-9,cin-mir-9,cqu-mir-9,cte-mir-9…	200
apl-miR-9-3p	NW_004677838.1	90609	90688	-	80	-27.7	36.25	0.96	TAAAGCTAGAGAACCGAATGTA	22	3p	ttggtttttctctttggttatctagctgtatgagtgtatgtgatatcaTAAAGCTAGAGAACCGAATGTAaaaacccgct	..(((((((...(((((((.(((((((.(((((............))))).))))))).)))))))...)))))))....	aae-mir-9a-1,aae-mir-9a-2,aae-mir-9b,aae-mir-9c,aca-mir-9-1,aca-mir-9-2,aca-mir-9-3,aga-mir-9a,aga-mir-9b,aga-mir-9c,age-mir-9,ame-mir-9a,ame-mir-9b,ame-mir-9c,api-mir-9a,api-mir-9b,asu-mir-9,bbe-mir-9,bfl-mir-9-1,bfl-mir-9-2,bma-mir-9,bmo-mir-9a,bmo-mir-9b,bmo-mir-9c,bmo-mir-9d,bta-mir-9-1,bta-mir-9-2,ccr-mir-9,cfa-mir-9-1,cfa-mir-9-2,cfa-mir-9-3,cgr-mir-9,chi-mir-9,cin-mir-9,cqu-mir-9,cte-mir-9…	200
apl-miR-2970-5p	NW_004677989.1	1109507	1109585	-	79	-31.4	60.76	0.65	GACAGTCAGCAGTTGGTCTGGT	22	5p	ctgccctgcgGACAGTCAGCAGTTGGTCTGGTgtgagcagcgattctcagatcacctcttggctgtgggtggtgcaggg	((((.((((..((((((((.((.((((((((.((........)).).))))))).)).))))))))..)))).))))..	aca-mir-2970,mdo-mir-2970,oha-mir-2970,tgu-mir-2970	4
apl-miR-2970-3p	NW_004677989.1	1109507	1109585	-	79	-31.4	60.76	0.65	CAGATCACCTCTTGGCTGTGGG	22	3p	ctgccctgcggacagtcagcagttggtctggtgtgagcagcgattctCAGATCACCTCTTGGCTGTGGGtggtgcaggg	((((.((((..((((((((.((.((((((((.((........)).).))))))).)).))))))))..)))).))))..	aca-mir-2970,mdo-mir-2970,oha-mir-2970,tgu-mir-2970	4
apl-miR-425-5p	NW_004677989.1	1109836	1109918	-	83	-39.4	57.83	0.82	AATGACACGATCACTCCCGCTGA	23	5p	acggctttggAATGACACGATCACTCCCGCTGAgcgcgcagccagagagccatcggggatgtcgtgtctgtccaaagctcttt	..(((((((((..(((((((.((.(((((.((.((.(.........).)))).))))).)))))))))..)))))))))....	aca-mir-425,bta-mir-425,cfa-mir-425,cgr-mir-425,chi-mir-425,eca-mir-425,hsa-mir-425,mdo-mir-425,mml-mir-425,mmu-mir-425,oan-mir-425,oha-mir-425,ppy-mir-425,ptr-mir-425,rno-mir-425,ssc-mir-425,tch-mir-425,tgu-mir-425,xtr-mir-425	19
apl-miR-425-3p	NW_004677989.1	1109836	1109918	-	83	-39.4	57.83	0.82	CATCGGGGATGTCGTGTCTGTCC	23	3p	acggctttggaatgacacgatcactcccgctgagcgcgcagccagagagcCATCGGGGATGTCGTGTCTGTCCaaagctcttt	..(((((((((..(((((((.((.(((((.((.((.(.........).)))).))))).)))))))))..)))))))))....	aca-mir-425,bta-mir-425,cfa-mir-425,cgr-mir-425,chi-mir-425,eca-mir-425,hsa-mir-425,mdo-mir-425,mml-mir-425,mmu-mir-425,oan-mir-425,oha-mir-425,ppy-mir-425,ptr-mir-425,rno-mir-425,ssc-mir-425,tch-mir-425,tgu-mir-425,xtr-mir-425	19
apl-miR-26-5p	NW_004678069.1	387624	387704	-	81	-38.9	49.38	0.97	TTCAAGTAATCCAGGATAGGCT	22	5p	tgtcacctggTTCAAGTAATCCAGGATAGGCTgtatccattcctgctggcctattcttggttacttgcactgggaggcagt	((((.((((((.(((((((((.(((((((((((((........))).)))))))))).))))))))).)))))).))))..	aca-mir-26-1,aca-mir-26-2,bta-mir-26a-1,bta-mir-26a-2,bta-mir-26b,bta-mir-26c,ccr-mir-26a,cfa-mir-26a-1,cfa-mir-26a-2,cfa-mir-26b,cgr-mir-26a,cgr-mir-26b,chi-mir-26a,chi-mir-26b,dre-mir-26a-1,dre-mir-26a-2,dre-mir-26a-3,dre-mir-26b,eca-mir-26a,eca-mir-26a-2,efu-mir-26a,efu-mir-26b,efu-mir-26c,fru-mir-26,gga-mir-26a,ggo-mir-26a,ggo-mir-26b,hhi-mir-26-1,hhi-mir-26-2,hsa-mir-26a-1,hsa-mir-26a-2,hsa-…	87
apl-miR-26-3p	NW_004678069.1	387624	387704	-	81	-38.9	49.38	0.97	CCTATTCTTGGTTACTTGCACT	22	3p	tgtcacctggttcaagtaatccaggataggctgtatccattcctgctggCCTATTCTTGGTTACTTGCACTgggaggcagt	((((.((((((.(((((((((.(((((((((((((........))).)))))))))).))))))))).)))))).))))..	aca-mir-26-1,aca-mir-26-2,bta-mir-26a-1,bta-mir-26a-2,bta-mir-26b,bta-mir-26c,ccr-mir-26a,cfa-mir-26a-1,cfa-mir-26a-2,cfa-mir-26b,cgr-mir-26a,cgr-mir-26b,chi-mir-26a,chi-mir-26b,dre-mir-26a-1,dre-mir-26a-2,dre-mir-26a-3,dre-mir-26b,eca-mir-26a,eca-mir-26a-2,efu-mir-26a,efu-mir-26b,efu-mir-26c,fru-mir-26,gga-mir-26a,ggo-mir-26a,ggo-mir-26b,hhi-mir-26-1,hhi-mir-26-2,hsa-mir-26a-1,hsa-mir-26a-2,hsa-…	87
apl-miR-181-5p	NW_004678071.1	711799	711880	-	82	-24.2	43.9	0.67	AACATTCAACGCTGTCGGTGAGT	23	5p	tgcttcagtgAACATTCAACGCTGTCGGTGAGTttggaattaaagtgaaaaccatcgaccgttgattgtaccctccagctaa	.(((..((.(.(((.((((((..(((((((.((((.............))))))))))))))))).))).).))..)))...	aca-mir-181a-1,aca-mir-181a-2,aca-mir-181a-3,aca-mir-181b-1,aca-mir-181b-2,bta-mir-181a-1,bta-mir-181a-2,bta-mir-181b-1,bta-mir-181b-2,bta-mir-181c,bta-mir-181d,ccr-mir-181a,ccr-mir-181b,ccr-mir-181c,cfa-mir-181a-1,cfa-mir-181a-2,cfa-mir-181b-1,cfa-mir-181b-2,cfa-mir-181c,cfa-mir-181d,cgr-mir-181a,cgr-mir-181b,cgr-mir-181c,cgr-mir-181d,chi-mir-181b,chi-mir-181c,chi-mir-181d,cin-mir-181,dre-mir-18…	165
apl-miR-181-3p	NW_004678071.1	711799	711880	-	82	-24.2	43.9	0.67	ACCATCGACCGTTGATTGTACC	22	3p	tgcttcagtgaacattcaacgctgtcggtgagtttggaattaaagtgaaaACCATCGACCGTTGATTGTACCctccagctaa	.(((..((.(.(((.((((((..(((((((.((((.............))))))))))))))))).))).).))..)))...	aca-mir-181a-1,aca-mir-181a-2,aca-mir-181a-3,aca-mir-181b-1,aca-mir-181b-2,bta-mir-181a-1,bta-mir-181a-2,bta-mir-181b-1,bta-mir-181b-2,bta-mir-181c,bta-mir-181d,ccr-mir-181a,ccr-mir-181b,ccr-mir-181c,cfa-mir-181a-1,cfa-mir-181a-2,cfa-mir-181b-1,cfa-mir-181b-2,cfa-mir-181c,cfa-mir-181d,cgr-mir-181a,cgr-mir-181b,cgr-mir-181c,cgr-mir-181d,chi-mir-181b,chi-mir-181c,chi-mir-181d,cin-mir-181,dre-mir-18…	165
apl-miR-196-5p	NW_004678104.1	13700	13775	-	76	-32.3	40.79	1.04	TAGGTAGTTTCATGTTGTTGGGA	23	5p	atctgtggttTAGGTAGTTTCATGTTGTTGGGAttggcttttagctcggcaacaagaaactgccttaattacgtca	...(((((((.((((((((((.((((((((((.(((.....))))))))))))).)))))))))).)))))))...	aca-mir-196a-1,aca-mir-196a-2,aca-mir-196c,age-mir-196,bta-mir-196a-1,bta-mir-196a-2,bta-mir-196b,ccr-mir-196a,ccr-mir-196b,cfa-mir-196a-1,cfa-mir-196a-2,cfa-mir-196b,cgr-mir-196a,cgr-mir-196b,cgr-mir-196c,chi-mir-196a,chi-mir-196b,cin-mir-196,dre-mir-196a-1,dre-mir-196a-2,dre-mir-196b,dre-mir-196c,dre-mir-196d,eca-mir-196a,eca-mir-196b,efu-mir-196,fru-mir-196a-1,fru-mir-196a-2,fru-mir-196b,gga-m…	89
apl-miR-16-3p	NW_004678123.1	650292	650375	+	84	-28.2	40.48	0.83	CCCAATATTATTGTGCTGCTT	21	3p	ttgttccgccctagcagcacgtaaatattggtgtagtaaaataaaccttaaacCCCAATATTATTGTGCTGCTTaagcgtggca	.((((.(((...(((((((((..((((((((.((..(((........))).)).))))))))..)))))))))...))).))))	aca-mir-16a,aca-mir-16b,age-mir-16,bta-mir-16a,bta-mir-16b,ccr-mir-16a,ccr-mir-16b,ccr-mir-16c,cfa-mir-16-1,cfa-mir-16-2,cgr-mir-16,chi-mir-16a,chi-mir-16b,dre-mir-16a,dre-mir-16b,dre-mir-16c,eca-mir-16-1,eca-mir-16-2,efu-mir-16-1,efu-mir-16-2,fru-mir-16,gga-mir-16-1,gga-mir-16-2,gga-mir-16c,ggo-mir-16,hsa-mir-16-1,hsa-mir-16-2,ipu-mir-16b,ipu-mir-16c,lca-mir-16,lla-mir-16,mdo-mir-16-1,mdo-mir-16…	67
apl-miR-7-5p	NW_004678139.1	162449	162527	-	79	-33.8	51.9	0.82	TGGAAGACTAGTGATTTTGTTGTT	24	5p	tggcaccctgTGGAAGACTAGTGATTTTGTTGTTgtatggctcatcccacaacaagtcacagtctgccctagggcgcac	..((.(((((.((.(((((.(((((((.(((((.(.(((...))).).))))))))))))))))).)).))))).))..	aae-mir-7,aca-mir-7-1,aca-mir-7-2,aca-mir-7-3,aga-mir-7,aja-mir-7,ame-mir-7,api-mir-7,asu-mir-7,bbe-mir-7,bfl-mir-7,bma-mir-7,bmo-mir-7,bta-mir-7-1,bta-mir-7-2,bta-mir-7-3,ccr-mir-7a,ccr-mir-7b,cfa-mir-7-1,cfa-mir-7-2,cfa-mir-7-3,cgr-mir-7a,cgr-mir-7b,chi-mir-7,cin-mir-7,cqu-mir-7,csa-mir-7,cte-mir-7,dan-mir-7,der-mir-7,dgr-mir-7,dme-mir-7,dmo-mir-7,dpe-mir-7,dps-mir-7,dpu-mir-7,dre-mir-7a-1,dre-…	149
apl-miR-7-5p	NW_004678154.1	97829	97909	+	81	-30.4	41.98	0.89	TGGAAGACTAGTGATTTTGTTGTT	24	5p	tggctctgtgTGGAAGACTAGTGATTTTGTTGTTctgacttataaaggtgacaacaaatcatagcctgccatacagtgcag	..((.((((((((.((.(((.((((((.((((((...((((....))))))))))))))))))).)).)))))))).))..	aae-mir-7,aca-mir-7-1,aca-mir-7-2,aca-mir-7-3,aga-mir-7,aja-mir-7,ame-mir-7,api-mir-7,asu-mir-7,bbe-mir-7,bfl-mir-7,bma-mir-7,bmo-mir-7,bta-mir-7-1,bta-mir-7-2,bta-mir-7-3,ccr-mir-7a,ccr-mir-7b,cfa-mir-7-1,cfa-mir-7-2,cfa-mir-7-3,cgr-mir-7a,cgr-mir-7b,chi-mir-7,cin-mir-7,cqu-mir-7,csa-mir-7,cte-mir-7,dan-mir-7,der-mir-7,dgr-mir-7,dme-mir-7,dmo-mir-7,dpe-mir-7,dps-mir-7,dpu-mir-7,dre-mir-7a-1,dre-…	149
apl-miR-190-5p	NW_004678221.1	1082386	1082463	-	78	-31.6	30.77	1.32	TGATATGTTTGATATATTAGGTT	23	5p	ggactctgtgTGATATGTTTGATATATTAGGTTgttatttaatccaactatatatcaaacatattcctacagtgtcct	((((.(((((.((((((((((((((((..(((((..........)))))))))))))))))))))..))))).)))).	aae-mir-190,aca-mir-190a,aca-mir-190b,ame-mir-190,api-mir-190,bbe-mir-190,bfl-mir-190,bmo-mir-190,bta-mir-190a,bta-mir-190b,ccr-mir-190,cfa-mir-190a,cfa-mir-190b,cgr-mir-190a,cgr-mir-190b,chi-mir-190a,chi-mir-190b,cqu-mir-190-1,cqu-mir-190-2,cte-mir-190,dme-mir-190,dps-mir-190,dre-mir-190a,dre-mir-190b,dsi-mir-190,dvi-mir-190,eca-mir-190a,eca-mir-190b,egr-mir-190,emu-mir-190,fru-mir-190,gga-mir-1…	82
apl-miR-190-3p	NW_004678221.1	1082386	1082463	-	78	-31.6	30.77	1.32	ACTATATATCAAACATATTCCT	22	3p	ggactctgtgtgatatgtttgatatattaggttgttatttaatccaACTATATATCAAACATATTCCTacagtgtcct	((((.(((((.((((((((((((((((..(((((..........)))))))))))))))))))))..))))).)))).	aae-mir-190,aca-mir-190a,aca-mir-190b,ame-mir-190,api-mir-190,bbe-mir-190,bfl-mir-190,bmo-mir-190,bta-mir-190a,bta-mir-190b,ccr-mir-190,cfa-mir-190a,cfa-mir-190b,cgr-mir-190a,cgr-mir-190b,chi-mir-190a,chi-mir-190b,cqu-mir-190-1,cqu-mir-190-2,cte-mir-190,dme-mir-190,dps-mir-190,dre-mir-190a,dre-mir-190b,dsi-mir-190,dvi-mir-190,eca-mir-190a,eca-mir-190b,egr-mir-190,emu-mir-190,fru-mir-190,gga-mir-1…	82
apl-miR-1388-5p	NW_004678240.1	357350	357430	-	81	-32.6	54.32	0.74	AGGACTGTCTAACCTGAGAATG	22	5p	gggcacctcgAGGACTGTCTAACCTGAGAATGgtgaaagatgagggtcaatctcaggttcgtcagcccatgagacgccttc	((((..((((.((.(((.(.(((((((((.(((.............))).))))))))).).))).)).))))..))))..	aca-mir-1388,bta-mir-1388,chi-mir-1388,dre-mir-1388,eca-mir-1388,efu-mir-1388,ipu-mir-1388,oan-mir-1388,oha-mir-1388,ola-mir-1388,tgu-mir-1388	11
apl-miR-1338-3p	NW_004678240.1	357350	357430	-	81	-32.6	54.32	0.74	ATCTCAGGTTCGTCAGCCCATG	22	3p	gggcacctcgaggactgtctaacctgagaatggtgaaagatgagggtcaATCTCAGGTTCGTCAGCCCATGagacgccttc	((((..((((.((.(((.(.(((((((((.(((.............))).))))))))).).))).)).))))..))))..	oan-mir-1338,ssa-mir-1338	2
apl-miR-33-5p	NW_004678369.1	52926	53006	-	81	-42.7	49.38	1.07	GTGCATTGTAGTTGCATTGCA	21	5p	ggcagctgtaGTGCATTGTAGTTGCATTGCAtgtgacgccagtaactgtgcaatgtttctgcagtgcagtacagaggcact	.((..(((((.((((((((((..(((((((((((.((....)).)).)))))))))..)))))))))).)))))..))...	aae-mir-33,aca-mir-33-1,aca-mir-33-2,ame-mir-33,bbe-mir-33-1,bbe-mir-33-2,bfl-mir-33-1,bfl-mir-33-2,bmo-mir-33,bta-mir-33a,bta-mir-33b,cfa-mir-33a,cfa-mir-33b,cgr-mir-33,chi-mir-33a,chi-mir-33b,cin-mir-33,cqu-mir-33,cte-mir-33,dan-mir-33,der-mir-33,dgr-mir-33,dme-mir-33,dmo-mir-33,dpe-mir-33,dps-mir-33,dpu-mir-33,dse-mir-33,dsi-mir-33,dvi-mir-33,dwi-mir-33,dya-mir-33,eca-mir-33a,eca-mir-33b,efu-m…	74
apl-miR-33-3p	NW_004678369.1	52926	53006	-	81	-42.7	49.38	1.07	CAATGTTTCTGCAGTGCAGTA	21	3p	ggcagctgtagtgcattgtagttgcattgcatgtgacgccagtaactgtgCAATGTTTCTGCAGTGCAGTAcagaggcact	.((..(((((.((((((((((..(((((((((((.((....)).)).)))))))))..)))))))))).)))))..))...	aae-mir-33,aca-mir-33-1,aca-mir-33-2,ame-mir-33,bbe-mir-33-1,bbe-mir-33-2,bfl-mir-33-1,bfl-mir-33-2,bmo-mir-33,bta-mir-33a,bta-mir-33b,cfa-mir-33a,cfa-mir-33b,cgr-mir-33,chi-mir-33a,chi-mir-33b,cin-mir-33,cqu-mir-33,cte-mir-33,dan-mir-33,der-mir-33,dgr-mir-33,dme-mir-33,dmo-mir-33,dpe-mir-33,dps-mir-33,dpu-mir-33,dse-mir-33,dsi-mir-33,dvi-mir-33,dwi-mir-33,dya-mir-33,eca-mir-33a,eca-mir-33b,efu-m…	74
apl-miR-365-3p	NW_004678413.1	267894	267978	-	85	-36.6	43.53	0.99	TAATGCCCCTAAAAATCCTTAT	22	3p	cgcagggaaaatgagggacttttgggggcagatgtgtttccattacactatcaTAATGCCCCTAAAAATCCTTATtgctcttgca	.((((((..((((((((..((((((((((((((((((.......)))).)))....))))))))))).))))))))..)))))).	aca-mir-365,bta-mir-365-1,bta-mir-365-2,ccr-mir-365,cfa-mir-365-1,cfa-mir-365-2,cgr-mir-365,chi-mir-365,cte-mir-365,dre-mir-365-1,dre-mir-365-2,dre-mir-365-3,eca-mir-365-1,eca-mir-365-2,efu-mir-365-1,efu-mir-365-2,fru-mir-365,gga-mir-365-1,gga-mir-365-2,gga-mir-365b,ggo-mir-365a,hsa-mir-365a,hsa-mir-365b,ipu-mir-365-1,ipu-mir-365-2,mdo-mir-365,mml-mir-365-1,mml-mir-365-2,mmu-mir-365-1,mmu-mir-365…	51
apl-miR-133-5p	NW_004678561.1	265270	265349	-	80	-30.9	45	0.86	AGCTGGTAAAATGGAACCAAAT	22	5p	gctttgctaaAGCTGGTAAAATGGAACCAAATcacctcttcaatggatttggtccccttcaaccagctgtagctgtgcat	((...((((.(((((((..((.((.((((((((............)))))))).)).))..))))))).))))...))..	aae-mir-133,aca-mir-133a-1,aca-mir-133a-2,aga-mir-133,age-mir-133a,ame-mir-133,asu-mir-133,bbe-mir-133,bfl-mir-133,bma-mir-133,bmo-mir-133,bta-mir-133a-1,bta-mir-133a-2,bta-mir-133b,bta-mir-133c,ccr-mir-133a,cfa-mir-133a,cfa-mir-133b,cfa-mir-133c,chi-mir-133a,chi-mir-133b,cin-mir-133,cqu-mir-133,csa-mir-133,cte-mir-133,dan-mir-133,der-mir-133,dgr-mir-133,dme-mir-133,dmo-mir-133,dpe-mir-133,dps-mi…	136
apl-miR-133-z	NW_004678561.1	265270	265349	-	80	-30.9	45	0.86	TTGGTCCCCTTCAACCAGCTGT	22	3p	gctttgctaaagctggtaaaatggaaccaaatcacctcttcaatggatTTGGTCCCCTTCAACCAGCTGTagctgtgcat	((...((((.(((((((..((.((.((((((((............)))))))).)).))..))))))).))))...))..	aae-mir-133,aca-mir-133a-1,aca-mir-133a-2,aga-mir-133,age-mir-133a,ame-mir-133,asu-mir-133,bbe-mir-133,bfl-mir-133,bma-mir-133,bmo-mir-133,bta-mir-133a-1,bta-mir-133a-2,bta-mir-133b,bta-mir-133c,ccr-mir-133a,cfa-mir-133a,cfa-mir-133b,cfa-mir-133c,chi-mir-133a,chi-mir-133b,cin-mir-133,cqu-mir-133,csa-mir-133,cte-mir-133,dan-mir-133,der-mir-133,dgr-mir-133,dme-mir-133,dmo-mir-133,dpe-mir-133,dps-mi…	136
apl-miR-1-z	NW_004678561.1	276754	276837	-	84	-38.5	39.29	1.17	TGGAATGTAAAGAAGTATGTAT	22	3p	acctgcttgagagacatacttctttatatgcccatatgaacctggcaatctaTGGAATGTAAAGAAGTATGTATttcaggtggg	.(((((((((((.((((((((((((((((..(((((.((.........))))))).)))))))))))))))).)))))))))))	aae-mir-1,aca-mir-1a-1,aca-mir-1a-2,aca-mir-1b,aga-mir-1,ame-mir-1-1,ame-mir-1-2,api-mir-1,asu-mir-1,bbe-mir-1,bfl-mir-1,bmo-mir-1a,bmo-mir-1b,bta-mir-1-1,bta-mir-1-2,cbn-mir-1-1,cbn-mir-1-2,cbr-mir-1,ccr-mir-1,cel-mir-1,cfa-mir-1-1,cfa-mir-1-2,cgr-mir-1,chi-mir-1,cin-mir-1,cqu-mir-1,crm-mir-1,cte-mir-1,dan-mir-1,der-mir-1,dgr-mir-1,dme-mir-1,dmo-mir-1,dpe-mir-1,dps-mir-1,dpu-mir-1,dre-mir-1-1,dr…	125
apl-miR-1-3p	NW_004678561.1	276754	276837	-	84	-38.5	39.29	1.17	TGGAATGTAAAGAAGTATGTATT	23	3p	acctgcttgagagacatacttctttatatgcccatatgaacctggcaatctaTGGAATGTAAAGAAGTATGTATTtcaggtggg	.(((((((((((.((((((((((((((((..(((((.((.........))))))).)))))))))))))))).)))))))))))	aae-mir-1,aca-mir-1a-1,aca-mir-1a-2,aca-mir-1b,aga-mir-1,ame-mir-1-1,ame-mir-1-2,api-mir-1,asu-mir-1,bbe-mir-1,bfl-mir-1,bmo-mir-1a,bmo-mir-1b,bta-mir-1-1,bta-mir-1-2,cbn-mir-1-1,cbn-mir-1-2,cbr-mir-1,ccr-mir-1,cel-mir-1,cfa-mir-1-1,cfa-mir-1-2,cgr-mir-1,chi-mir-1,cin-mir-1,cqu-mir-1,crm-mir-1,cte-mir-1,dan-mir-1,der-mir-1,dgr-mir-1,dme-mir-1,dmo-mir-1,dpe-mir-1,dps-mir-1,dpu-mir-1,dre-mir-1-1,dr…	125
apl-miR-107-5p	NW_004678687.1	480135	480213	-	79	-29.5	45.57	0.82	AGCTTCTTTACAGTGTTGCCTTG	23	5p	ctttgctttcAGCTTCTTTACAGTGTTGCCTTGtggcatggagttcaagcagcattgtacagggctatcaaagcatgga	((.((((((.((((.((.(((((((((((.(((.(((.....))))))))))))))))).))))))...)))))).)).	aca-mir-107,bta-mir-107,ccr-mir-107,cfa-mir-107,cgr-mir-107,chi-mir-107,dre-mir-107a,dre-mir-107b,eca-mir-107a,eca-mir-107b,efu-mir-107,fru-mir-107,gga-mir-107,ggo-mir-107,hsa-mir-107,ipu-mir-107a,ipu-mir-107b,lla-mir-107,mdo-mir-107,mml-mir-107,mmu-mir-107,mne-mir-107,oan-mir-107,oar-mir-107,oha-mir-107,ola-mir-107,ppa-mir-107,ppy-mir-107,ptr-mir-107,rno-mir-107,ssa-mir-107,ssc-mir-107,tch-mir-1…	36
apl-miR-2188-5p	NW_004678727.1	298716	298794	-	79	-40.7	46.84	1.1	AAGGTCCAACCTCACATGTCCT	22	5p	acctgtgggaAAGGTCCAACCTCACATGTCCTgtatagaataaagagggatatatgtggtcagacctatcccacaggtc	((((((((((.(((((..(((.((.(((((((..............))))))).)).)))..))))).)))))))))).	aca-mir-2188,dre-mir-2188,gga-mir-2188,ipu-mir-2188,oha-mir-2188,ssa-mir-2188,tgu-mir-2188,xtr-mir-2188	8
apl-miR-4507-3p	NW_004679525.1	119890	119982	-	93	-48.5	73.12	0.71	CTGGGCTGGGCTGGGCTGGG	20	5p	gctctgcagcCTGGGCTGGGCTGGGCTGGGagcgcagcgcgctgcacagccgccacagcgccttgctggctcccgtgtgtgctaccgagagcc	......((((..(((((((((..((((((.(((((...))))).).)))))))).)))).))..))))((((.((.(((...))))).)))).	hsa-mir-4507	1
apl-miR-4507-3p	NW_004679752.1	98631	98725	+	95	-62.4	72.63	0.9	CTGGGCTGGGCTGGGCTGGG	20	5p	ctgctccaggCTGGGCTGGGCTGGGCTGGGctgtccttgtccctgctgctggcggtggcaaaggctggcccagccccaggctgcctggggctgga	(((((((((((.((.((((((((((((((.((....(((((.(((((...))))).))))))).))))))))).))))).))))))))))).)).	hsa-mir-4507	1
apl-miR-1559-5p	NW_004680201.1	382525	382606	+	82	-25.5	43.9	0.71	TTCGATGCTTGTATGCTACTCC	22	5p	ctagactcctTTCGATGCTTGTATGCTACTCCcaagaatgctaacaggagttacatgtatgcatcgagcagagactatacca	.(((.(((..((((((((.((((((..(((((..............)))))..)))))).))))))))..))).))).....	gga-mir-1559,tgu-mir-1559	2
apl-miR-1559-3p	NW_004680201.1	382525	382606	+	82	-25.5	43.9	0.71	TTACATGTATGCATCGAGCAGA	22	3p	ctagactcctttcgatgcttgtatgctactcccaagaatgctaacaggagTTACATGTATGCATCGAGCAGAgactatacca	.(((.(((..((((((((.((((((..(((((..............)))))..)))))).))))))))..))).))).....	gga-mir-1559,tgu-mir-1559	2
apl-miR-9-z	NW_004680260.1	11098	11175	-	78	-33.4	35.9	1.19	TCTTTGGTTATCTAGCTGTATGA	23	5p	cgagttgttaTCTTTGGTTATCTAGCTGTATGAgtgttttggtcttcataaagctagataaccgaaagtaaaaactcc	.(((((.((((.(((((((((((((((.((((((.(.......))))))).))))))))))))))).)))).))))).	aae-mir-9a-1,aae-mir-9a-2,aae-mir-9b,aae-mir-9c,aca-mir-9-1,aca-mir-9-2,aca-mir-9-3,aga-mir-9a,aga-mir-9b,aga-mir-9c,age-mir-9,ame-mir-9a,ame-mir-9b,ame-mir-9c,api-mir-9a,api-mir-9b,asu-mir-9,bbe-mir-9,bfl-mir-9-1,bfl-mir-9-2,bma-mir-9,bmo-mir-9a,bmo-mir-9b,bmo-mir-9c,bmo-mir-9d,bta-mir-9-1,bta-mir-9-2,ccr-mir-9,cfa-mir-9-1,cfa-mir-9-2,cfa-mir-9-3,cgr-mir-9,chi-mir-9,cin-mir-9,cqu-mir-9,cte-mir-9…	200
apl-miR-101-5p	NW_004684068.1	15565	15643	+	79	-39.6	49.37	1.02	TCAGTTATCACAGTGCTGATGCT	23	5p	ctgccctggcTCAGTTATCACAGTGCTGATGCTgtctcttgtaaaggtacagtactgtgataactgaaggatggcagcc	(((((.....((((((((((((((((((.((((............)))))))))))))))))))))).....)))))..	aca-mir-101-1,aca-mir-101-2,age-mir-101,bta-mir-101-1,bta-mir-101-2,ccr-mir-101a,ccr-mir-101b,cfa-mir-101-1,cfa-mir-101-2,cgr-mir-101b,chi-mir-101,cin-mir-101,dre-mir-101a,dre-mir-101b,eca-mir-101-1,eca-mir-101-2,efu-mir-101,fru-mir-101a,fru-mir-101b,gga-mir-101-1,gga-mir-101-2,ggo-mir-101,hsa-mir-101-1,hsa-mir-101-2,ipu-mir-101a,ipu-mir-101b,lla-mir-101,mdo-mir-101-1,mdo-mir-101-2,mml-mir-101-1,…	64
apl-miR-101-3p	NW_004684068.1	15565	15643	+	79	-39.6	49.37	1.02	TACAGTACTGTGATAACTGAAG	22	3p	ctgccctggctcagttatcacagtgctgatgctgtctcttgtaaaggTACAGTACTGTGATAACTGAAGgatggcagcc	(((((.....((((((((((((((((((.((((............)))))))))))))))))))))).....)))))..	aca-mir-101-1,aca-mir-101-2,age-mir-101,bta-mir-101-1,bta-mir-101-2,ccr-mir-101a,ccr-mir-101b,cfa-mir-101-1,cfa-mir-101-2,cgr-mir-101b,chi-mir-101,cin-mir-101,dre-mir-101a,dre-mir-101b,eca-mir-101-1,eca-mir-101-2,efu-mir-101,fru-mir-101a,fru-mir-101b,gga-mir-101-1,gga-mir-101-2,ggo-mir-101,hsa-mir-101-1,hsa-mir-101-2,ipu-mir-101a,ipu-mir-101b,lla-mir-101,mdo-mir-101-1,mdo-mir-101-2,mml-mir-101-1,…	64
apl-miR-466-5p	NW_004686641.1	64	154	+	91	-28.4	29.67	1.05	ATATATGTGTGTGTATGTGCAT	22	3p	gtgtgtatatgtgcctatacatatagatatgcgtatgtgtatacatgtgtaataagtatATATATGTGTGTGTATGTGCATatatgtgtaa	.....(((((((((.((((((((((.(((((.((((.(((.(((....)))))).)))).))))).)))))))))).))))))))).....	gga-mir-466,hsa-mir-466,mmu-mir-466a,mmu-mir-466b-1,mmu-mir-466b-2,mmu-mir-466b-3,mmu-mir-466b-4,mmu-mir-466b-5,mmu-mir-466b-6,mmu-mir-466b-7,mmu-mir-466b-8,mmu-mir-466c-1,mmu-mir-466c-2,mmu-mir-466c-3,mmu-mir-466d,mmu-mir-466e,mmu-mir-466f-1,mmu-mir-466f-2,mmu-mir-466f-3,mmu-mir-466f-4,mmu-mir-466g,mmu-mir-466h,mmu-mir-466i,mmu-mir-466j,mmu-mir-466k,mmu-mir-466l,mmu-mir-466m,mmu-mir-466n,mmu-mir…	37
apl-miR-129-5p	NW_004703894.1	30	113	+	84	-41.6	53.57	0.92	CTTTTTGCGGTCTGGGCTTGC	21	5p	cttcgcgaatCTTTTTGCGGTCTGGGCTTGCtgtacataactagctacccgggaagcccttaccccaaaaagcattcgcggagg	(((((((((((((((((.(((..((((((.(((................))).))))))..))).))))))).)))))))))).	aca-mir-129a,aca-mir-129b,bbe-mir-129a,bbe-mir-129b,bfl-mir-129a,bfl-mir-129b,bta-mir-129-1,bta-mir-129-2,ccr-mir-129,cfa-mir-129-1,cfa-mir-129-2,cgr-mir-129,chi-mir-129,dre-mir-129-1,dre-mir-129-2,eca-mir-129a,eca-mir-129b,efu-mir-129a,efu-mir-129b,fru-mir-129-1,fru-mir-129-2,ggo-mir-129,hhi-mir-129a,hhi-mir-129b,hsa-mir-129-1,hsa-mir-129-2,ipu-mir-129-1,ipu-mir-129-2,ipu-mir-129-3,ipu-mir-129-4…	61
apl-miR-301-3p	NW_004743724.1	215	295	-	81	-24.5	39.51	0.77	CAGTGCAATAGTATTGTCAAAGC	23	3p	tgctaacgaatgctctgactttattgcactactgtactttacagctagCAGTGCAATAGTATTGTCAAAGCatctgaaagc	.(((..((.(((((.((((.((((((((((.((((........)).)).))))))))))....)))).))))).))..)))	aca-mir-301a,aca-mir-301b,bta-mir-301a,bta-mir-301b,ccr-mir-301a,cfa-mir-301a,cfa-mir-301b,cgr-mir-301a,chi-mir-301a,chi-mir-301b,dre-mir-301a,dre-mir-301b,dre-mir-301c,eca-mir-301a,eca-mir-301b,fru-mir-301,gga-mir-301a,gga-mir-301b,hhi-mir-301,hsa-mir-301a,hsa-mir-301b,ipu-mir-301a,ipu-mir-301c,mdo-mir-301,mml-mir-301a,mml-mir-301b,mmu-mir-301a,mmu-mir-301b,oan-mir-301,oha-mir-301a,oha-mir-301b,…	49
