# Supplementary material for: Immune-related miRNA-mRNA regulation network in the livers of DHAV-3-infected ducklings
Source: BMC Genomics. 2020 Feb 4;21:123. doi: 10.1186/s12864-020-6539-7 (PMC7001231; doi:10.1186/s12864-020-6539-7)
Supplement: Supplementary file 2 — Additional file 2: Novel miRNAs identified in this study. [file 12864_2020_6539_MOESM2_ESM.xlsx]

## Sheet: 67161562289682
Additional file 2. Novel miRNAs identified in this study.
mature_id	genomic_id	hairpin start	hairpin end	hairpin strand	hairpin length(nt)	hairpin energe (kcal/mol)	hairpin GC	hairpin MFEI	mature seq	mature length (nt)	mature arm	hairpin seq	hairpin struct
novel-m0001-5p	NC_009684.1	13299	13385	+	87	-32.1	52.87	0.7	TATTTATCGGCTGAGAAGGCGTA	23	5p	atgttcctccTATTTATCGGCTGAGAAGGCGTAggaatcatatccttcctcctcatcggctgatggcagggccgagcagaagccaac	.(((((..(((..(((((((((((..(((.(.((((......))))..).)))..)))))))))))..)))..))))).........
novel-m0002-3p	NW_004676304.1	878972	879049	-	78	-42.3	42.31	1.28	GAACAAGAAAACAAGGTCCTCT	22	3p	ccaaagagatggaggagcttgttttctttctttgcaactcacgtgtGAACAAGAAAACAAGGTCCTCTatctctttgc	.(((((((((((((((.(((((((((((..((((((.......)))))).))))))))))).))))))))))))))).
novel-m0005-5p	NW_004676342.1	328273	328361	-	89	-39.6	44.94	0.99	TGTGAGTTTTGTGTGTGGTGT	21	5p	gcagtttgtcTGTGAGTTTTGTGTGTGGTGTtcttatttttgttttggcaccacaccagaactcacctgacagcacggctaaaactgca	((((((((((.((((((((((.((((((((((...((....))...))))))))))))))))))))..))))..........)))))).
novel-m0008-3p	NW_004676363.1	1426026	1426102	+	77	-20.4	54.55	0.49	ACCAGGGCAGTGGAGCTTCACT	22	3p	ttttcctgaggtggcctgcaagttctggtgggaggaaaacacgtaACCAGGGCAGTGGAGCTTCACTctctgcttcc	.......((((((((((((..((((((((....(.......)...)))))))).)))).))..))).))).......
novel-m0012-3p	NW_004676393.1	254903	254979	+	77	-44.5	33.77	1.71	TTCCAAACTCAGACATATTGA	21	3p	ttagaccttccaatatgtctgagtttggaatgtgaggtataataaaTTCCAAACTCAGACATATTGAaaggtctaag	(((((((((.(((((((((((((((((((((..............))))))))))))))))))))).))))))))).
novel-m0012-5p	NW_004676393.1	254903	254979	+	77	-44.5	33.77	1.71	CAATATGTCTGAGTTTGGAAT	21	5p	ttagaccttcCAATATGTCTGAGTTTGGAATgtgaggtataataaattccaaactcagacatattgaaaggtctaag	(((((((((.(((((((((((((((((((((..............))))))))))))))))))))).))))))))).
novel-m0013-5p	NW_004676393.1	254902	254978	-	77	-47.1	33.77	1.81	CAATATGTCTGAGTTTGGAAT	21	5p	ttagacctttCAATATGTCTGAGTTTGGAATttattatacctcacattccaaactcagacatattggaaggtctaag	(((((((((((((((((((((((((((((((..............))))))))))))))))))))))))))))))).
novel-m0019-3p	NW_004676418.1	882216	882312	+	97	-27.1	36.08	0.77	AAGATGGCAGTGCATGTTTGCAGT	24	3p	agatggagaggcaagtggactgctctctttgaaataataaaattgaaaacataaagtttgtcaAAGATGGCAGTGCATGTTTGCAGTctgtttattg	(((((((...(((((((.((((((.(((((((...........((....)).........))))))).)))))).)))..))))..)))))))....
novel-m0020-3p	NW_004676418.1	887165	887261	+	97	-27.1	36.08	0.77	AAGATGGCAGTGCATGTTTGCAGT	24	3p	agatggagaggcaagtggactgctctctttgaaataataaaattgaaaacataaagtttgtcaAAGATGGCAGTGCATGTTTGCAGTctgtttattg	(((((((...(((((((.((((((.(((((((...........((....)).........))))))).)))))).)))..))))..)))))))....
novel-m0021-5p	NW_004676437.1	535710	535792	+	83	-48.8	62.65	0.94	GAAACCAAGCGTCGGTGGAGCCT	23	5p	cccgaccgtgGAAACCAAGCGTCGGTGGAGCCTgtaggcatggcaagaggcgacccatgcttggtttccagggtcagcaggga	(((((((.((((((((((((((.((.(..((((.(..((...)).).))))..))))))))))))))))).))))....))).
novel-m0024-5p	NW_004676438.1	3223901	3223997	-	97	-29	52.58	0.57	GTAAGAGGGTCGTTTGCTGCTGTT	24	5p	ccaagtgaagGTAAGAGGGTCGTTTGCTGCTGTTataatggttttggtggtgctttgtggagccgatgaaagcaaggcacccccttgctggctaggg	((.(((...((((((.((((.((((..((((.((((..((((((((...........)))))))))))).)))))))))))).)))))).))).)).
novel-m0026-3p	NW_004676442.1	1818676	1818758	-	83	-44.2	63.86	0.83	TGCAGGGGCTCAGCAGGGGACG	22	3p	agcaaagagcctgttccctgctaggctccgtgtccctggctgaacatcgcgTGCAGGGGCTCAGCAGGGGACGtgctccttgc	.((((.((((.(((((((((((.((((((.(((.....((........))..))))))))).))))))))))).)))).))))
novel-m0028-3p	NW_004676450.1	1331747	1331822	+	76	-19.6	46.05	0.56	GGCTGGTCCGAAGGTAGTGGGGTA	24	3p	atagtggaggtataaatagtcccttggtaggcaatagctgttGGCTGGTCCGAAGGTAGTGGGGTAtctcaattga	.((((.(((((((...((.(((.(((((((.((((....)))).)))..)))).)).).))..))))))).)))).
novel-m0030-3p	NW_004676452.1	864693	864775	-	83	-29.9	45.78	0.79	AGATACCTTTGTGCTGATAGGGT	23	3p	cagaatgtggatcactgtcagcagagaggtacaagcatggcattagattgAGATACCTTTGTGCTGATAGGGTctcctgatag	(((.....(((((.(((((((((.(((((((....((...........))...))))))).)))))))))))))).)))....
novel-m0031-3p	NW_004676469.1	48590	48671	+	82	-26.2	42.68	0.75	AAGCAGTACTGCATTTGCACAT	22	3p	acattataatagtgcaaaggcagctcatgctctcctcctgacatgagggaAAGCAGTACTGCATTTGCACATaacatttgca	...........(((((((.((((..(.((((.((((.(......).)))).)))))..)))).)))))))............
novel-m0031-5p	NW_004676469.1	48590	48671	+	82	-26.2	42.68	0.75	AGTGCAAAGGCAGCTCATGCTCT	23	5p	acattataatAGTGCAAAGGCAGCTCATGCTCTcctcctgacatgagggaaagcagtactgcatttgcacataacatttgca	...........(((((((.((((..(.((((.((((.(......).)))).)))))..)))).)))))))............
novel-m0033-5p	NW_004676491.1	53880	53964	+	85	-41.1	67.06	0.72	TGCGTCGGCTGCTCGTTTTTGGC	23	5p	cagcaggaccTGCGTCGGCTGCTCGTTTTTGGCtggatttcacgccaagaccccggagctggcgcggtgctgccggtgctgctgc	..((((.(((.(((((((((.(..(.(((((((((.....)).))))))).)..).)))))))))))).))))((((...)))).
novel-m0034-5p	NW_004676491.1	85674	85741	+	68	-42.7	77.94	0.81	AGGGGGGGGTGCTGAGGCCCCG	22	5p	ggggagaagcAGGGGGGGGTGCTGAGGCCCCGcacggcgggtgctgagcctcgctgcccccctcccca	((((((.....(((((.((((((.((..(((((...)))))..)).)))...))).))))))))))).
novel-m0035-3p	NW_004676500.1	53010	53085	+	76	-22.8	21.05	1.43	TATACATATGTATCTTTAAAGAT	23	3p	gaagttacatatttaaagatacatgtatacatgtatatacgtaTATACATATGTATCTTTAAAGATatatgtatct	..((.((((((((((((((((((((((((.((((....)))).))))))..)))))))))))....))))))).))
novel-m0035-5p	NW_004676500.1	53010	53085	+	76	-22.8	21.05	1.43	ATTTAAAGATACATGTATACAT	22	5p	gaagttacatATTTAAAGATACATGTATACATgtatatacgtatatacatatgtatctttaaagatatatgtatct	..((.((((((((((((((((((((((((.((((....)))).))))))..)))))))))))....))))))).))
novel-m0038-3p	NW_004676537.1	916281	916361	-	81	-27.3	45.68	0.74	TAGGCTGTGGACATGACCATA	21	3p	gcagtgactatctggtcattaccaaagctgctaggatgttatgtttctggTAGGCTGTGGACATGACCATAaagcaagtcc	.....((((..((((((((..(((.(((((((((((........)))))))).))).)))..))))))....))..)))).
novel-m0038-5p	NW_004676537.1	916281	916361	-	81	-27.3	45.68	0.74	TCTGGTCATTACCAAAGCTGCT	22	5p	gcagtgactaTCTGGTCATTACCAAAGCTGCTaggatgttatgtttctggtaggctgtggacatgaccataaagcaagtcc	.....((((..((((((((..(((.(((((((((((........)))))))).))).)))..))))))....))..)))).
novel-m0041-3p	NW_004676552.1	262827	262903	-	77	-26.2	51.95	0.66	GGTGCTAGAGCACGGCAGAGGA	22	3p	aatctttcctattccttgctgtgcagtgcaggtctggggacagttGGTGCTAGAGCACGGCAGAGGAaatccagatg	.((((......((((((((((((((((((....(((....)))...)))))...)))))))).)))))....)))).
novel-m0044-5p	NW_004676566.1	1744547	1744637	-	91	-44.8	58.24	0.85	AATGCACTGGGGCTGTGTCTGC	22	5p	ctgtcaggagAATGCACTGGGGCTGTGTCTGCaggattttgcttgctggacagccacagtgctttctccatgcctgggacactgccacggg	....((((((((.((((((.((((((.((.(((((......))))).)))))))).)))))).)))))).))((((((......)).))))
novel-m0045-5p	NW_004676567.1	1667844	1667927	+	84	-36.3	51.19	0.84	CACAGGGGTCAGGGGAGTATC	21	5p	agtcttgagtCACAGGGGTCAGGGGAGTATCaagatgatgcagagatcatttttctgtttcccagcccctctcgacttggggca	.((((((((((..((((((..((((((((..((((((((......))))))))..)))))))).))))))...)))))))))).
novel-m0046-3p	NW_004676574.1	82852	82934	-	83	-21.7	30.12	0.87	TTTGTAGTTTGCTTCCAACTTGGC	24	3p	ataatgcttgttttttgttggaaatgctgcaaatgaaagattgtagtaaTTTGTAGTTTGCTTCCAACTTGGCaaaacattaa	.(((((.(((((....(((((((..(((((((((..............)))))))))....)))))))..)))))..))))).
novel-m0053-3p	NW_004676637.1	513348	513432	+	85	-48.7	52.94	1.08	CCCCTTTCTGCTGACGGAGTGG	22	3p	gcccctttataccactctgccaggggaaaggagctgtaatttacactttaaggCCCCTTTCTGCTGACGGAGTGGtgcaaagggg	.(((((((.((((((((((.(((.(((((((.(((.(((........))).))).))))))).))).)))))))))).)))))))
novel-m0055-3p	NW_004676660.1	563929	564015	-	87	-54.3	50.57	1.23	ATCAAAGGAATAGAGCACCTCT	22	3p	tcctcataggagaggtgctccagtcccttggtcatcttggtggccatctgaaatgATCAAAGGAATAGAGCACCTCTcctgtgaggt	.(((((((((((((((((((...(((.((((((((.((((.......)))).)))))))).)))...))))))))))))))))))).
novel-m0061-5p	NW_004676706.1	288052	288127	+	76	-28.5	40.79	0.92	ATACTGTTGCAGATTGCCTTG	21	5p	ggggaatgaaATACTGTTGCAGATTGCCTTGtagactaaattacaaggcacatctaaagcaacagcacataccttg	((((.(((.....((((((((((((((((((((........))))))))).))))...)))))))..))).)))).
novel-m0064-3p	NW_004676712.1	915140	915238	-	99	-27.1	53.54	0.51	GGACTCACTGTGGGCTGAGCCTC	23	3p	tggcgatgatgatccacttgccctcactgagatccaatgcagggattgttgctgagaacttcctctGGACTCACTGTGGGCTGAGCCTCgagaaatccc	.((.(((.........(((((((.((.((((.((((..(.(((((..(((......))))))))))))))))).)).)))).))).........)))))
novel-m0065-5p	NW_004676715.1	602196	602288	-	93	-23.9	41.94	0.61	CTTGAATGATGAGATTCCACTTCA	24	5p	gggagactgcCTTGAATGATGAGATTCCACTTCAttggtccgtgtttctgaaacacatgattttgtggaagttctgacttagagcagttaaca	.(..((((((.((((.(.(.(((.((((((......((((.((((((...))))))..))))..)))))).)))).).)))).))))))..).
novel-m0069-3p	NW_004676738.1	675514	675589	+	76	-44.8	43.42	1.36	GGTATCACTGAGATGCGTGTGA	22	3p	atgtactttcacatgcatctctgtgacaccagtaagatgtgactGGTATCACTGAGATGCGTGTGAaagtagactg	.(.((((((((((((((((((.((((.((((((........)))))).)))).)))))))))))))))))).)...
novel-m0069-5p	NW_004676738.1	675514	675589	+	76	-44.8	43.42	1.36	ACATGCATCTCTGTGACACCAG	22	5p	atgtactttcACATGCATCTCTGTGACACCAGtaagatgtgactggtatcactgagatgcgtgtgaaagtagactg	.(.((((((((((((((((((.((((.((((((........)))))).)))).)))))))))))))))))).)...
novel-m0077-5p	NW_004676763.1	826386	826465	+	80	-32.1	55	0.73	GAGAATAGCGTGTGTTCGTGCACT	24	5p	gggtgccgtgGAGAATAGCGTGTGTTCGTGCACTttttcatctgagttgagtgcctagcccgttgttcttccctgcgctg	.(((((.(.(((((((((((.(.(((.(.((((((.(((....)))..))))))).))))))))))))))).).))))).
novel-m0079-5p	NW_004676791.1	578151	578251	+	101	-28.9	53.47	0.54	ACGCAGACTCCGATCACTTCTACT	24	5p	tagggaaaccACGCAGACTCCGATCACTTCTACTgtgtttcagtgagaaggggaaccaggtctgctacagtaacagggtgccaagacggtgctaagcccct	..(((.......(((((((..(.((.(((((((((.....)))).)))))..)).)..)))))))...........((((((.....))))))...)))..
novel-m0080-3p	NW_004676792.1	78401	78479	-	79	-25.5	54.43	0.59	GTGCTACAGTAACCTGGCTGGACT	24	3p	agctgaggctaacttctggccaaggagctctcaagcatagggcgtGTGCTACAGTAACCTGGCTGGACTtactgacagc	.((((.((.(((..((((((((.((.(((....((((((.....))))))..)))..)))))))))).)))))..))))
novel-m0082-5p	NW_004676800.1	166464	166552	-	89	-39.1	57.3	0.77	GGCGTTGCTTGCAGACGTGAGC	22	5p	ttgcagtccgGGCGTTGCTTGCAGACGTGAGCtggtttgtgatgagccacgtgtgtgtgcagcagctctggtcagaacagcagctgcat	.(((((((((((((((((..(((.(((((.(((.(((...))).)))))))).)))..))))).)).))))...........)))))).
novel-m0083-3p	NW_004676802.1	3042662	3042749	-	88	-24.8	53.41	0.53	GCTGAGGTCACAGTGCTGAGG	21	3p	tgctgaggtcctcttgctgaggtcccaatgctgaggtcttattgctgaggtcctattGCTGAGGTCACAGTGCTGAGGtcaccatgct	.((((..(.((((.(((((..(.((((..((..((((((((....))))).)))...)))).)).).)))))..)))).)..)).)).
novel-m0088-3p	NW_004676836.1	66823	66902	-	80	-67.4	71.25	1.18	CGGGGACACCGTGGTGGCAGC	21	3p	ttccctgctgctgccaccgcggtgtccccaggacgtgccaccactgcccCGGGGACACCGTGGTGGCAGCaggagggaca	.(((((.((((((((((((((((((((((.((.((((....))).).)).)))))))))))))))))))))).)))))..
novel-m0088-5p	NW_004676836.1	66823	66902	-	80	-67.4	71.25	1.18	CTGCCACCGCGGTGTCCCCAGG	22	5p	ttccctgctgCTGCCACCGCGGTGTCCCCAGGacgtgccaccactgccccggggacaccgtggtggcagcaggagggaca	.(((((.((((((((((((((((((((((.((.((((....))).).)).)))))))))))))))))))))).)))))..
novel-m0090-5p	NW_004676844.1	910989	911071	-	83	-28	45.78	0.74	TGCTGGTGTAAATCGGCTTAGT	22	5p	ccacatcatcTGCTGGTGTAAATCGGCTTAGTtgtactcaagtccatagaactatgcccacttacatgagctgaggatttggc	(((.(((.((.(((.((((((...(((.(((((.((..........)).))))).)))...)))))).))).)).))).))).
novel-m0091-5p	NW_004676846.1	889799	889875	+	77	-25.4	44.16	0.75	TCCCTGAATTATGTGGTAGCCT	22	5p	cttaaccttgTCCCTGAATTATGTGGTAGCCTttgattctgttcgggctgtaacatgatttgggaatgtggcttgac	.((((((...((((.(((((((((..((((((..((......))))))))..)))))))))))))....)).)))).
novel-m0096-3p	NW_004676866.1	126157	126248	+	92	-65	43.48	1.62	TGTACCAAACCTGCTTATCTGG	22	3p	tgcttcctctgaccagataagcaggtttggtacgtgtgatatgtttgatacatgtgataaTGTACCAAACCTGCTTATCTGGtcagaggtgc	.((..((((((((((((((((((((((((((((((((.((((((.....)))))).)).)))))))))))))))))))))))))))))).))
novel-m0098-3p	NW_004676881.1	1101723	1101799	-	77	-36.3	40.26	1.17	TCTTGCACAAGAATTGGCCTGT	22	3p	tttcccaatatgccaattttagtgctgtagcttttgtcaaagagcTCTTGCACAAGAATTGGCCTGTtgggtcattt	...(((((((.(((((((((.((((...(((((((....)))))))...)))).))))))))).)))))))......
novel-m0098-5p	NW_004676881.1	1101723	1101799	-	77	-36.3	40.26	1.17	TGCCAATTTTAGTGCTGTAGCT	22	5p	tttcccaataTGCCAATTTTAGTGCTGTAGCTtttgtcaaagagctcttgcacaagaattggcctgttgggtcattt	...(((((((.(((((((((.((((...(((((((....)))))))...)))).))))))))).)))))))......
novel-m0102-3p	NW_004676890.1	1168896	1168974	-	79	-43.4	48.1	1.14	CATGGCGTGTTGTCATATCTG	21	3p	acacgccatgtgcatatgacaacacgccatgtgcatttcccagatgcaCATGGCGTGTTGTCATATCTGactctatgtg	.((((....((..(((((((((((((((((((((((((...)))))))))))))))))))))))))...))....))))
novel-m0102-5p	NW_004676890.1	1168896	1168974	-	79	-43.4	48.1	1.14	TGCATATGACAACACGCCATGTG	23	5p	acacgccatgTGCATATGACAACACGCCATGTGcatttcccagatgcacatggcgtgttgtcatatctgactctatgtg	.((((....((..(((((((((((((((((((((((((...)))))))))))))))))))))))))...))....))))
novel-m0103-3p	NW_004676904.1	71413	71497	+	85	-28.4	56.47	0.59	GCTCTGCCTTCCCGCAGTTGGGTA	24	3p	cattttcatcaccgtcaggatggccgagtggtctaaggcgccagactcaagGCTCTGCCTTCCCGCAGTTGGGTAttctggtctc	..............((((((((.((((((((...((((((((........)))...))))).))))..)))).))))))))....
novel-m0103-5p	NW_004676904.1	71413	71497	+	85	-28.4	56.47	0.59	ACCGTCAGGATGGCCGAGTGGTC	23	5p	cattttcatcACCGTCAGGATGGCCGAGTGGTCtaaggcgccagactcaaggctctgccttcccgcagttgggtattctggtctc	..............((((((((.((((((((...((((((((........)))...))))).))))..)))).))))))))....
novel-m0104-3p	NW_004676904.1	72001	72084	+	84	-26.5	64.29	0.49	AGTTTCTGTAGTGTAGTGGTTATC	24	3p	gaggcagggtgcaggcagggtgcgggcagggccaggcaggtgggcagggcAGTTTCTGTAGTGTAGTGGTTATCacgttcgcct	.((((((.(((..(((..(.((((.((((((((..((......))..)))....)))))..)))).).)))..))).)).))))
novel-m0108-5p	NW_004677006.1	148672	148761	+	90	-34.5	62.22	0.62	TCCGGCCTGGAGACGACCTTATCG	24	5p	cgttactctgTCCGGCCTGGAGACGACCTTATCGagcgcaatccaagccttgagaggggcgccaggcccgtctgagtatcagcagggcga	((((((((.(.(.(((((((...((.((((.(((((.((.......))))))).)))).))))))))).).).)))))........))).
novel-m0109-5p	NW_004677018.1	301244	301321	+	78	-39.8	64.1	0.8	TGTCGTGCACACAGAGGACGCAC	23	5p	tgtgtgcgtgTGTCGTGCACACAGAGGACGCACaaaccccgacgtgtgcggggtctctgtgcaggcacacgcctgcag	((((.(((((((((.((((((.(((...((((((..........))))))...))).))))))))))))))).)))).
novel-m0110-5p	NW_004677025.1	648555	648638	-	84	-21.8	47.62	0.55	TTTGCCTGCTCTTAGACCTGTACC	24	5p	aaagcttgctTTTGCCTGCTCTTAGACCTGTACCttggatctggatgcctgaggacatctgttacagacagaacagcatgctac	..(((.((((((((.(((....((((..(((.((((((..........)))))))))))))...))).))))..)))).)))..
novel-m0112-5p	NW_004677025.1	1742550	1742627	-	78	-20.3	42.31	0.62	TCGCACTGTTCGTAACCTCTTGAC	24	5p	gtatcttgtcTCGCACTGTTCGTAACCTCTTGACagcatattcctgtgattaggttccattccagtgctacatgaaat	...((.(((...((((((...(.(((((..(.((((.......)))).)..))))).)....)))))).))).))...
novel-m0114-5p	NW_004677026.1	1722838	1722914	+	77	-45.2	70.13	0.84	TTTTCGCAGCCCGCACGCTCTG	22	5p	tccgcgctccTTTTCGCAGCCCGCACGCTCTGtgagccgcactgtgcgcgggggggctgcgaagggatgcgctggaa	(((((((((((((.((((((((.(.(((.(.(((.....))).).)))...).)))))))))))))).)))).))).
novel-m0118-5p	NW_004677055.1	10581	10651	+	71	-45.3	74.65	0.85	CTGGGGGGGGCAGGGGCAAGCC	22	5p	gggggtcctgCTGGGGGGGGCAGGGGCAAGCCcaaccctaacgctgcctctgctcccccctaggcgcaccg	(((.(.((((..((((((((((((((((.((...........))))))))))))))))))))))).).)).
novel-m0119-5p	NW_004677064.1	461739	461817	-	79	-34.6	53.16	0.82	TATTCGGGACTCTTGTGTATCC	22	5p	ctttctgcctTATTCGGGACTCTTGTGTATCCtgtgctgtgagggttggatgcccgagagtgtttgaagaggcagggct	..(((((((((.(((((((((((((.((((((...(((.....))).)))))).))))))).)))))))))))))))..
novel-m0121-3p	NW_004677090.1	120402	120479	+	78	-30.4	60.26	0.65	TCTGTCTGTCTGTCTCCTTCC	21	3p	gcagggagcaaggggaagcactgacggccagagctggtgccatgctgTCTGTCTGTCTGTCTCCTTCCttccttcctg	.(((((((.(((((((.(((..(((((.((((((((....)).))..)))).)))))))).)))..)))).)))))))
novel-m0126-5p	NW_004677132.1	548587	548672	+	86	-29.1	33.72	1	CTGGTGAGTTATGTTCTTCATT	22	5p	caaaagcactCTGGTGAGTTATGTTCTTCATTcagtaagttttagaaaaagaaaatgaagagcctaattcacttacacgcttttga	(((((((.....(((((((((.((((((((((.....................)))))))))).))))))))).....))))))).
novel-m0127-5p	NW_004677141.1	1862803	1862886	-	84	-45.6	34.52	1.57	ATCGAAGATTTACTCTGGAGCT	22	5p	tattagaaaaATCGAAGATTTACTCTGGAGCTgacctacgctaaatatgtcagctccagagtaaacctttgatttttctgttaa	((.((((((((((((((.(((((((((((((((((.((.......)).))))))))))))))))).)))))))))))))).)).
novel-m0129-5p	NW_004677143.1	694992	695066	+	75	-18.8	42.67	0.59	CAGACCAGATGAGAACTCACA	21	5p	tacttaactcCAGACCAGATGAGAACTCACAggcaatatgcaatgcatgggaactctctagtcttaagttctgtc	.((..((((..((((.(((.(((..((((...(((........))).))))..)))))).))))..))))..)).
novel-m0134-5p	NW_004677217.1	300207	300285	+	79	-36.4	55.7	0.83	ATTTCTCCAGCTAGGACAGCAGA	23	5p	gtgggatctgATTTCTCCAGCTAGGACAGCAGAgactttccactgtgctgtacaggctggagagaaggctcggggccaa	.(((..((((((((((((((((...((((((.((........)).))))))...)))))))))))....))))).))).
novel-m0135-5p	NW_004677226.1	340162	340238	+	77	-39.6	53.25	0.97	GGCTGTGCTGTAAGTGTTCCCT	22	5p	tcgagggccaGGCTGTGCTGTAAGTGTTCCCTgttttaaataccagggaacccttgcagaagagctgtgcccaggaa	((..((((..((((.(.(((((((.((((((((..........)))))))).))))))).).))))..))))..)).
novel-m0136-3p	NW_004677234.1	913040	913118	+	79	-29.1	48.1	0.77	TTTCTCATGTTTCAGCCGGAGACA	24	3p	agcaaatctgaatccagctgtggtgggaaggaagagttcatctgcTTTCTCATGTTTCAGCCGGAGACAgttttctgcc	.(((...(((..(((.((((..(((((((((.(((.....))).)))))))))....)))).)))..))).....))).
novel-m0138-5p	NW_004677238.1	223034	223098	-	65	-31.4	69.23	0.7	ACCCCCAGGAGCTGGCTCTGAGC	23	5p	ggccctcctcACCCCCAGGAGCTGGCTCTGAGCccctcgggagttcaggggtggctttggggcta	............((((((.(((((.((((((((((....)).)))))))).)))))))))))...
novel-m0139-3p	NW_004677254.1	19553	19635	-	83	-32.7	50.6	0.78	TCAGGAGATGGTGCGGCACATGA	23	3p	ggcgatgatgatgatgtgccagctagctgctggttgtctatcagaattaaTCAGGAGATGGTGCGGCACATGAtcagcgaagc	.((.....((((.(((((((.((((.((.((((((((((...)))..))))))).)).))))..))))))).)))).....))
novel-m0140-3p	NW_004677279.1	57563	57641	+	79	-50	75.95	0.83	TGTCCTGGGGTCTGTGCGCTGC	22	3p	gccccgtgcaggctgtgcacagctcaccagcgagcgccgtggccgggTGTCCTGGGGTCTGTGCGCTGCgggcacgggg	.((((((((..((.((((((((.((.((((.((.((((.......)))))))))))).)))))))).))..))))))))
novel-m0142-3p	NW_004677309.1	36897	36973	-	77	-26.5	54.55	0.63	CCCTTGTGGTCAGCTCTGGTGG	22	3p	ggccggcttcacacgagaggtttccataaagcagcttatctatagCCCTTGTGGTCAGCTCTGGTGGgaggacttgc	.((.((((((.(((.((((.(..((((((....(((.......)))..))))))..).)))).))).)))).)).))
novel-m0143-3p	NW_004677350.1	1990015	1990097	-	83	-40	46.99	1.03	TTATGCTCCTGAATGCCTTTGG	22	3p	gcctggatctccaaaggcagtcaggagcctaattcctttccagaatgagatTTATGCTCCTGAATGCCTTTGGgaatccaaag	...(((((.((((((((((.((((((((.(((.(((..........).)).))).)))))))).)))))))))).)))))...
novel-m0147-3p	NW_004677378.1	214979	215054	-	76	-30.2	43.42	0.92	TCCCTTCAAGGTTTCAGGCTTTC	23	3p	ggctacaaaaaggcttgaaatgctgcggggctttttgttttaaTCCCTTCAAGGTTTCAGGCTTTCttgtggttct	.(((((((.((((((((((((..((.((((.((........)).)))).))..)))))))))))).)))))))...
novel-m0149-5p	NW_004677420.1	22386	22460	+	75	-46	68	0.9	CGTGGGGAGGGGGACACTGCCC	22	5p	cccgtggactCGTGGGGAGGGGGACACTGCCCgtggggacaatagggccatgtccctgtccccacagtcactggc	((.(((.(((.(((((((.(((((((..((((.((....))...))))..))))))).))))))))))))).)).
novel-m0150-3p	NW_004677433.1	458535	458615	+	81	-33.6	50.62	0.82	CAAAGGGAGGGGTAGGTTTAGC	22	3p	gctgcagagtcattctaccctcgccttcttgcttttagcatttctgtggCAAAGGGAGGGGTAGGTTTAGCtctgctgttg	((.(((((((...((((((((..((((..((((..(((.....))).))))))))..))))))))....))))))).))..
novel-m0150-5p	NW_004677433.1	458535	458615	+	81	-33.6	50.62	0.82	CATTCTACCCTCGCCTTCTTGCT	23	5p	gctgcagagtCATTCTACCCTCGCCTTCTTGCTtttagcatttctgtggcaaagggaggggtaggtttagctctgctgttg	((.(((((((...((((((((..((((..((((..(((.....))).))))))))..))))))))....))))))).))..
novel-m0154-3p	NW_004677466.1	81745	81829	+	85	-42	56.47	0.88	TCTGGCCTCGTAACCGCTCTGGT	23	3p	gggggtcaagagctgagcggaagcgaggtacgggcacttcttacatgtctgtTCTGGCCTCGTAACCGCTCTGGTtctttgctct	.(((((.(((((((((((((..((((((((((((((.........)))))))....)))))))..)))))).))))))).)))))
novel-m0156-3p	NW_004677477.1	192204	192287	-	84	-38.3	58.33	0.78	GCGGGTTCTCAGCACGTCTGGA	22	3p	tactcccacctccagacatgctgagcaccccgcagtgaaattcaggagagctGCGGGTTCTCAGCACGTCTGGAacacgttcgg	..........(((((((.(((((((.(.((((((((.............)))))))).)))))))).)))))))..........
novel-m0157-3p	NW_004677479.1	835948	836032	+	85	-34.8	44.71	0.92	AATTGTCCTCTGCTGATGCTGG	22	3p	gtggtgagagggtggcattagcaaaagacaattcatacaacacaggagtgattAATTGTCCTCTGCTGATGCTGGtctctctcta	.(((.((((((.(((((((((((...(((((((.((....(((....))))).)))))))...))))))))))).)))))).)))
novel-m0159-3p	NW_004677495.1	386738	386816	-	79	-32.2	55.7	0.73	GCTACCCAGGTGTTGTCTCGA	21	3p	tgatacctgcctgggacaacacccgcctagctcagggtgtttggaagaGCTACCCAGGTGTTGTCTCGAgtgtgtgttc	.(((((.(((.((((((((((((.(..((((((.............))))))..).)))))))))))).))).))))).
novel-m0160-3p	NW_004677515.1	118086	118162	+	77	-41.4	62.34	0.86	TGTGACATCTCTGCAGGACTGT	22	3p	tggtgctcagtcaatgctgcacaggtgtcacgggggcaggctgccTGTGACATCTCTGCAGGACTGTcctgggcagc	.(.(((((((.((.(.(((((.((((((((((((.(.....).)))))))))))).))))).).))..))))))).)
novel-m0167-3p	NW_004677617.1	282636	282717	-	82	-23.9	48.78	0.6	CCTGAGCACTGATCATCCCTGCT	23	3p	tgagccactggaaagggttttccgtgcccgtagtgtgttatgatttaacCCTGAGCACTGATCATCCCTGCTcagtgttttg	.....((((((..((((...((.((((...(((.(.((((.....)))))))).)))).))....))))..)))))).....
novel-m0174-3p	NW_004677887.1	84756	84854	+	99	-35.6	52.53	0.68	ATGATCAGCTGAGATTCAGCCCGA	24	3p	cctgggggggcaaatccttcattgagacggctgaatttctgcagctgatggatccctgtagatggATGATCAGCTGAGATTCAGCCCGAaacctgcaca	..(((((((.....))))))).......(((((((((((...(((((((..((((........)))).)))))))))))))))))).............
novel-m0179-3p	NW_004677946.1	567706	567789	+	84	-22.7	46.43	0.58	TTGCAATGATGAATCAGGTTCC	22	3p	agatgggctggagttggtgctgcttctcagagcagtaaggagttactttgacTTGCAATGATGAATCAGGTTCCaaagccattc	.((..((((....((((..(((.((((((..(((((((((.....)))).)).)))..))).))).)))...))))))))..))
novel-m0180-3p	NW_004677946.1	569151	569249	+	99	-22.4	47.47	0.48	TTGCAGTGATGAAAGTGTTTCC	22	3p	caggtacgttgtgctgctcaagtcagtgctagctacaaagagtgctcaggtggaagagagttagtggTTGCAGTGATGAAAGTGTTTCCaaagccattc	..(((...(((.((.(((...((((.(((.((((((...((.(.(((........)))).)).))))))))).))))...)))))...))).)))....
novel-m0181-5p	NW_004677948.1	483532	483607	+	76	-19.4	48.68	0.52	AACAGGAGAGCCTGGTCTCTGTC	23	5p	catcccatagAACAGGAGAGCCTGGTCTCTGTCaataagcagatggtgtcccatgctcccctacttcttgttaagt	........((((.(((.((((.(((.(.(((((........))))).)..))).)))).)))..))))........
novel-m0182-3p	NW_004677989.1	1104422	1104511	-	90	-37	60	0.69	TGTCACTGCCCTTCTCCTTGC	21	3p	cagggacacagaagcagggggaagaggcagcaatgtcaggaaatacggccaccacccccTGTCACTGCCCTTCTCCTTGCaggagccctt	.((((.(.(....(((((((((((.(((((...((.((((.................)))).))))))))))))))))))..).))))).
novel-m0185-3p	NW_004678054.1	520553	520630	+	78	-38	42.31	1.15	ATAGGAACAAGCAAAGCAAGTT	22	3p	cattggaagaattgctttgtttgttcctaccctctctgtaaagcagATAGGAACAAGCAAAGCAAGTTtgccaatgcc	((((((.(((.((((((((((((((((((.....(((((...))))))))))))))))))))))).))).))))))..
novel-m0185-5p	NW_004678054.1	520553	520630	+	78	-38	42.31	1.15	ATTGCTTTGTTTGTTCCTACCC	22	5p	cattggaagaATTGCTTTGTTTGTTCCTACCCtctctgtaaagcagataggaacaagcaaagcaagtttgccaatgcc	((((((.(((.((((((((((((((((((.....(((((...))))))))))))))))))))))).))).))))))..
novel-m0191-3p	NW_004678268.1	9413	9499	+	87	-38.1	42.53	1.03	TTTTGTGAGAGTAAGGACTGCA	22	3p	gagctaaatccagcagaccttattttggcaaaactcccactgaagtcagtaagggTTTTGTGAGAGTAAGGACTGCAtgatttgtct	.((.((((((..((((.(((((((((.(((((((((..((((....))))..))))))))).))))))))).))))..)))))).))
novel-m0192-3p	NW_004678279.1	15801	15897	+	97	-32.8	63.92	0.53	AGTCGCGGTGTGAGCGGGGTG	21	3p	aataggaaggcgccgtttcgatccgctgcagggtataaaagagcagggccggggcgcggcgctctcAGTCGCGGTGTGAGCGGGGTGcaggagatgt	.........(((((...(((.((((((((.((.(......(((.((.((((.....)))).)))))).)))))))).)).)))))))).........
novel-m0194-3p	NW_004678288.1	3239	3335	-	97	-27.1	36.08	0.77	AAGATGGCAGTGCATGTTTGCAGT	24	3p	agatggagaggcaagtggactgctctctttgaaataataaaattgaaaacataaagtttgtcaAAGATGGCAGTGCATGTTTGCAGTctgtttattg	(((((((...(((((((.((((((.(((((((...........((....)).........))))))).)))))).)))..))))..)))))))....
novel-m0195-3p	NW_004678373.1	629220	629297	-	78	-27.5	58.97	0.6	TCTGGCGGTGCTGATTTCCTGC	22	3p	cggtcctcagcacagaagccatcactgcttttgtccttgccctgggTCTGGCGGTGCTGATTTCCTGCtctggagacc	.((((.((((..((((((.((.(((((((...(.(((......))).).))))))).)).))).)))..)))).))))
novel-m0196-3p	NW_004678376.1	232412	232486	+	75	-22.1	46.67	0.63	CATGCGAGAGCAAGGGGAAGGTC	23	3p	tgcatttattgcttctttctccagctgtagcaggttttacgaCATGCGAGAGCAAGGGGAAGGTCtttgactgct	.(((.(((..(...((((((((.(((.(.(((.(((....))).))).).)))..)))))))).)..))).))).
novel-m0197-3p	NW_004678377.1	23923	24004	+	82	-40.3	70.73	0.69	TCCTCGTGCACCGGGACTGGGG	22	3p	gctggggtgtccccatgtccccccacggcagctccttgtgcaacgctgggTCCTCGTGCACCGGGACTGGGGaggcctcgtg	..((((((.((((((.(((((..((((..((..(((.(((...))).)))..))))))....))))))))))).))))))..
novel-m0198-5p	NW_004678377.1	24170	24255	+	86	-34.1	65.12	0.61	TCCTCGTGCACCGGGACTGGGG	22	5p	caacaccaggTCCTCGTGCACCGGGACTGGGGaggcctcgtgcaacaccagtgcctcatgcaccaggaacgggaggcctcgtgcaa	...(((.(((.((((.((..((.((..((.((((((((.(((...))).)).))))).).)))).))..)).))))))).)))...
novel-m0199-3p	NW_004678377.1	24254	24329	-	76	-40.7	60.53	0.88	GCACTGATCCTGGTGCACGAGG	22	3p	gcactggtcctggtgcacgagggcctgatgttgcacgacgagcaGCACTGATCCTGGTGCACGAGGacctgatgtt	((((.((((((.((((((.((((.(.(.((((((.......))))))).).)))).)))))).)))))).).))).
novel-m0199-5p	NW_004678377.1	24254	24329	-	76	-40.7	60.53	0.88	TGGTGCACGAGGGCCTGATGTTG	23	5p	gcactggtccTGGTGCACGAGGGCCTGATGTTGcacgacgagcagcactgatcctggtgcacgaggacctgatgtt	((((.((((((.((((((.((((.(.(.((((((.......))))))).).)))).)))))).)))))).).))).
novel-m0200-3p	NW_004678377.1	24360	24438	-	79	-39.2	63.29	0.78	CCAGTCCTGGTGCATGAGGAGC	22	3p	cagcactggtcctggtgcacaaggacctggtgttgcacgaggcctccCCAGTCCTGGTGCATGAGGAGCtggcgttgca	((((.((((((((.((((((.(((((.(((.(..((.....))..).)))))))).)))))).)))).)))).))))..
novel-m0201-5p	NW_004678377.1	24525	24590	-	66	-28.1	60.61	0.7	GCACTGATCCTGGTGCACGAGG	22	5p	acgaggagcaGCACTGATCCTGGTGCACGAGGacctgacgttgcacgaggagctgctgttgcacga	.((.(.(((((((....((((.(((((((.........)).))))).))))..))))))).).)).
novel-m0205-3p	NW_004678462.1	25229	25322	-	94	-24.6	54.26	0.48	TTCTGGTGATGAGACCTGTGTCC	23	3p	aagcccagccgtgcacgcggcattgccagttgtggtgtgagtagctgagtgttctgaagtcTTCTGGTGATGAGACCTGTGTCCagttctgcta	.(((..(((.(.(((((.(((((((((((..(.....(.((.(((.....))))).)...)..)))))))))...))))))).).)))..))).
novel-m0206-5p	NW_004678506.1	40954	41022	+	69	-26.7	55.07	0.7	CCCAGGAGAGAAGGTGCTGTGA	22	5p	ggacaagatgCCCAGGAGAGAAGGTGCTGTGAggcttaccactgccttttctctcctgcagaagtgcct	((.((...(((..(((((((((((.((.(((.(.....)))).)).))))))))))))))....)))).
novel-m0208-3p	NW_004678571.1	252804	252900	+	97	-27.1	36.08	0.77	AAGATGGCAGTGCATGTTTGCAGT	24	3p	agatggagaggcaagtggactgctctctttgaaataataaaattgaaaacataaagtttgtcaAAGATGGCAGTGCATGTTTGCAGTctgtttattg	(((((((...(((((((.((((((.(((((((...........((....)).........))))))).)))))).)))..))))..)))))))....
novel-m0209-5p	NW_004678589.1	119882	119962	+	81	-28.2	49.38	0.7	AGATTCCTCTCTGCTATCTGAT	22	5p	gggatcgataAGATTCCTCTCTGCTATCTGATgtcacatgttgtaccagcagagaacagggaggcctctcatggattgcca	((((((.((.(((..((((((((...((((.((..(((...)))..)).))))...))))))))..))).)).)))).)).
novel-m0210-5p	NW_004678591.1	390827	390908	-	82	-30.4	47.56	0.78	AAACTCCTGTCTGCTGTAGGTGT	23	5p	gctagcctggAAACTCCTGTCTGCTGTAGGTGTcagttgaatttccagttttccttcagcagctagggctttccagactatt	..(((.(((((((.(((((.((((((.(((......(((......)))....))).)))))).))))).))))))).)))..
novel-m0211-3p	NW_004678614.1	315383	315469	+	87	-44.7	63.22	0.81	GCAGTGCAGGGACAGAGCTGGC	22	3p	cactgctctggaaggctgcctcttctgtcccagcgcttgctgcagcacgcacctaGCAGTGCAGGGACAGAGCTGGCagctgcagct	..((((.......(((((((..(((((((((.(((((.(((((.....))....)))))))).)))))))))..)))))))))))..
novel-m0213-3p	NW_004678727.1	298717	298795	+	79	-42.6	46.84	1.15	GGACATGTGAGGTTGGACCTTT	22	3p	acctgtgggataggtctgaccacatatatccctctttattctatacaGGACATGTGAGGTTGGACCTTTcccacaggtc	((((((((((.((((((((((.(((((.(((................))).))))).)))))))))).)))))))))).
novel-m0213-5p	NW_004678727.1	298717	298795	+	79	-42.6	46.84	1.15	TAGGTCTGACCACATATATCCC	22	5p	acctgtgggaTAGGTCTGACCACATATATCCCtctttattctatacaggacatgtgaggttggacctttcccacaggtc	((((((((((.((((((((((.(((((.(((................))).))))).)))))))))).)))))))))).
novel-m0215-5p	NW_004678815.1	371787	371868	+	82	-35.2	39.02	1.1	TACATGCTTGCAGGACTGTAAG	22	5p	tagttttgcaTACATGCTTGCAGGACTGTAAGtagttttgcatacatgcttgcagttttgcatacatgcttgcaacatgctt	.(((.(((((..((((..((((((((((((((((((.......)).))))))))))))))))..))))..)))))...))).
novel-m0220-5p	NW_004679090.1	3016	3098	-	83	-39.1	46.99	1	CACAGTGTTGTGCAATGCACAGG	23	5p	ctgtgcagttCACAGTGTTGTGCAATGCACAGGttttttcactgaagtacctgtgcaatgcacagtgttgtgcaacgcactga	(.((((.(((((((((((((((((.(((((((((.((((....)))).))))))))).)))))))))))))).))))))).).
novel-m0221-3p	NW_004679265.1	140379	140475	+	97	-27.1	36.08	0.77	AAGATGGCAGTGCATGTTTGCAGT	24	3p	agatggagaggcaagtggactgctctctttgaaataataaaattgaaaacataaagtttgtcaAAGATGGCAGTGCATGTTTGCAGTctgtttattg	(((((((...(((((((.((((((.(((((((...........((....)).........))))))).)))))).)))..))))..)))))))....
novel-m0222-3p	NW_004679350.1	22	101	+	80	-39.5	47.5	1.04	TTTCAGACAGGGTTTGGAACC	21	3p	gttcagaaccaggtttcagaccaggtttgaaactgggttttgaatcaggTTTCAGACAGGGTTTGGAACCgggtttggga	.(((.(((((.(((((((((((..((((((((((.((((...)))).))))))))))..))))))))))).))))).)))
novel-m0223-3p	NW_004679576.1	168438	168536	+	99	-24	36.36	0.67	AATCTTGGAAGCTCACTCTAGG	22	3p	atgactgtaaaatggcacagtgagattccaaggtttaaactcttttgcaagttaaaatcagcatataAATCTTGGAAGCTCACTCTAGGatcggaaaag	....(((.....(((...((((((.((((((((((((..((..(((........)))..))....)))))))))))).)))))))))....))).....
novel-m0228-5p	NW_004680710.1	135009	135086	+	78	-31.6	44.87	0.9	TCGAGTATCTGGTACAGATTGGC	23	5p	gagctttagtTCGAGTATCTGGTACAGATTGGCtgcttgcaggatgccaaatgttctagatacccaaactcaagctct	((((((.((((.(.((((((((.(((..((((((.((...)).).))))).))).)))))))).).)))).)))))).
novel-m0237-3p	NW_004687334.1	262	343	-	82	-29.7	52.44	0.69	GGATAGGTGGGTTTCATTGAAT	22	3p	aggagacacctgatgaaatcaccctatggcctgtttgtgacggtgcggcaGGATAGGTGGGTTTCATTGAATgtccctgcca	(((.((((..((((((((((..(((((..((((((.((......)))))))))))))..))))))))))..)))))))....
novel-m0237-5p	NW_004687334.1	262	343	-	82	-29.7	52.44	0.69	TGATGAAATCACCCTATGGCCTGT	24	5p	aggagacaccTGATGAAATCACCCTATGGCCTGTttgtgacggtgcggcaggataggtgggtttcattgaatgtccctgcca	(((.((((..((((((((((..(((((..((((((.((......)))))))))))))..))))))))))..)))))))....
novel-m0239-3p	NW_004691715.1	1	74	-	74	-50.8	78.38	0.88	TGAGGCTGCGGCTGCTCTGTGCCC	24	3p	aggcggggagcagggggcagccgagccgtgccccgcgcagcgccaTGAGGCTGCGGCTGCTCTGTGCCCtcgcc	.(((((((.(((.((((((((((((((((((........)))).....)))).)))))))))).))))))))))
novel-m0240-3p	NW_004697600.1	1	83	-	83	-27.4	57.83	0.57	GAGTGCAGGCAGAGGCTGTCGTT	23	3p	tatgtgcagcagcggcaggagcaccccacgatccttcgattcatcgagaagaggctcttgGAGTGCAGGCAGAGGCTGTCGTT	.(((.(((((..(.((....((((.(((.((.(((((((....))))....))).)).))).))))..)).)..)))))))).
novel-m0243-5p	NW_004710007.1	42	126	+	85	-48.5	81.18	0.7	GCCGGGGGAGGCTGAGGCACCG	22	5p	cccgctccctGCCGGGGGAGGCTGAGGCACCGcggcccgccgctgcctggccctgcccggctctcaaaccctcccggggacgggg	((((.(((((((((((.(.((((.(((((..((((....))))))))))))).).))))))..............))))))))).
novel-m0248-3p	NW_004736354.1	194	281	-	88	-44.3	65.91	0.76	ACTGGAGCTGGTGCTGCACGAGC	23	3p	ccctgggcacgctgcttgttctgcagcttcagttcctgagcctggacagtgctggACTGGAGCTGGTGCTGCACGAGCggggctgggg	.(((.(((.(.((((((((...(((((.(((((((((.(((((....)).))).)...)))))))).))))))))))))))))).)))
novel-m0249-5p	NW_004736996.1	205	288	+	84	-31.9	66.67	0.57	AAGGACTGGATCCTGCCCTCGG	22	5p	ggaggagaccAAGGACTGGATCCTGCCCTCGGactacgaccacgccgaggccgaggcgcggcacctggtctacgaatccgacca	((.(((......(((((((...((((((((((.((.((.......)))).)))))).))))...))))))).....)))..)).
novel-m0253-3p	NW_004752284.1	98	174	+	77	-26.2	51.95	0.66	GGTGCTAGAGCACGGCAGAGGA	22	3p	aatctttcctattccttgctgtgcagtgcaggtctggggacagttGGTGCTAGAGCACGGCAGAGGAaatccagatg	.((((......((((((((((((((((((....(((....)))...)))))...)))))))).)))))....)))).
