# Supplementary material for: Immune-related miRNA-mRNA regulation network in the livers of DHAV-3-infected ducklings
Source: BMC Genomics. 2020 Feb 4;21:123. doi: 10.1186/s12864-020-6539-7 (PMC7001231; doi:10.1186/s12864-020-6539-7)
Supplement: Supplementary file 3 — Additional file 3: Differentially expressed miRNAs in mock-infected and DHAV-3-infected duckling liver. [file 12864_2020_6539_MOESM3_ESM.xlsx]

## Sheet: C_vs_SD-24h.filter
Additional file 3. Differentially expressed miRNAs in mock-infected and DHAV-3-infected duckling liver.
miRNA name	Mock-infected duckling liver_TPM	DHAV-3-infected duckling liver_TPM	log2(FC)	p-Value
apl-miR-101-3p	9362.69	4102.81	-1.19031	0
apl-miR-122-3p	2639.21	899.991	-1.55212	3.57832e-224
apl-miR-1248-5p	0.01	4.7619	8.89539	0.0156414
apl-miR-125-5p	2077.78	937.133	-1.14871	5.18234e-113
apl-miR-128-3p	2572.88	1184.75	-1.1188	1.34611e-128
apl-miR-128-5p	11.1243	0.01	-10.1195	4.33794e-06
apl-miR-129-3p	6.7295	0.01	-9.39436	0.000491667
apl-miR-130-5p	343.068	86.6658	-1.98496	5.03733e-47
apl-miR-1335-3p	17.3045	871.419	5.65415	0
apl-miR-1338-3p	170.024	390.472	1.19948	1.54534e-35
apl-miR-133-z	6.7295	28.5711	2.08599	2.79034e-07
apl-miR-1343-5p	0.01	73.3326	12.8402	6.66977e-35
apl-miR-1357-5p	2.6094	48.5709	4.2183	6.17556e-26
apl-miR-137-3p	2.7467	0.01	-8.10156	0.0391047
apl-miR-1388-3p	224.958	536.185	1.25307	5.12592e-51
apl-miR-139-3p	46.832	11.4285	-2.03486	9.36306e-08
apl-miR-1416-5p	13.047	0.01	-10.3495	9.66918e-07
apl-miR-142-3p	726.24	1799.03	1.3087	1.06851e-171
apl-miR-1434-5p	0.2747	28.5711	6.70056	5.97214e-14
apl-miR-144-5p	143.243	399.996	1.48152	2.18398e-50
apl-miR-1454-3p	15.3818	259.997	4.0792	1.16362e-130
apl-miR-146-3p	54.7976	114.284	1.06045	1.28502e-09
apl-miR-1467-3p	58.643	27.6188	-1.08631	0.000130735
apl-miR-147-3p	2.0601	14.2856	2.79378	8.54838e-06
apl-miR-148-3p	37402.4	18371.2	-1.02568	0
apl-miR-148-5p	103.827	47.6185	-1.12459	2.05133e-07
apl-miR-150-5p	672.815	198.093	-1.76403	2.92547e-76
apl-miR-151-3p	0.01	6.6666	9.38081	0.00195752
apl-miR-155-5p	12.0857	347.615	4.84612	4.44252e-174
apl-miR-1559-3p	6.1802	15.2379	1.30194	0.0133924
apl-miR-1559-5p	101.218	330.473	1.70707	2.68711e-52
apl-miR-1576-3p	0.6867	49.5233	6.17228	1.93632e-24
apl-miR-17-3p	152.032	62.8565	-1.27424	3.24032e-12
apl-miR-1763-3p	3.4334	1873.31	9.09174	0
apl-miR-184-3p	108.634	2791.4	4.68344	0
apl-miR-18-5p	603.185	291.425	-1.04947	1.41364e-32
apl-miR-186-5p	0.01	5.7142	9.15841	0.00391328
apl-miR-187-3p	378.364	157.141	-1.26771	8.26713e-28
apl-miR-187-5p	75.6728	26.6664	-1.50475	3.0111e-08
apl-miR-196-5p	3.8454	39.9996	3.37878	2.12674e-17
apl-miR-197-3p	0.01	5.7142	9.15841	0.00391328
apl-miR-20-3p	5.2188	0.01	-9.02757	0.0023592
apl-miR-204-5p	12.635	33.333	1.39953	4.06031e-05
apl-miR-211-5p	11.5363	33.333	1.53077	1.06127e-05
apl-miR-212-3p	9.6136	1.9047	-2.33551	0.00954372
apl-miR-2137-3p	6.7295	1078.08	7.32375	0
apl-miR-21-3p	32.9609	110.475	1.74489	2.45992e-19
apl-miR-21-5p	18780.6	62685.1	1.73888	0
apl-miR-216-5p	3.8454	9.5237	1.30839	0.0429279
apl-miR-217-5p	3.0214	0.01	-8.23907	0.0215151
apl-miR-2184-5p	18.4032	39.9996	1.12003	0.000211919
apl-miR-2188-5p	223.997	1309.51	2.54748	0
apl-miR-221-3p	996.519	2993.3	1.58677	0
apl-miR-221-5p	17.4418	113.332	2.69994	6.55957e-36
apl-miR-222-3p	3014.69	9346.57	1.63243	0
apl-miR-222-5p	118.659	278.092	1.22874	6.7216e-27
apl-miR-223-3p	149.011	1693.32	3.50636	0
apl-miR-235-3p	13.7337	1.9047	-2.85008	0.000544496
apl-miR-2404-5p	0.01	3.8095	8.57346	0.0156414
apl-miR-2440-3p	0.824	4.7619	2.53082	0.0215151
apl-miR-2478-3p	464.475	174.284	-1.41416	1.53284e-39
apl-miR-25-3p	0.5493	39.0472	6.15148	2.39011e-19
apl-miR-2-5p	0.01	3.8095	8.57346	0.0156414
apl-miR-27-3p	3502.38	1620.94	-1.11151	4.87735e-161
apl-miR-28-3p	0.01	7.619	9.57346	0.000489894
apl-miR-2885-3p	1.236	5.7142	2.20887	0.0225028
apl-miR-2954-3p	1077.41	335.235	-1.68433	8.88876e-116
apl-miR-2954-5p	159.037	62.8565	-1.33922	1.3563e-13
apl-miR-2981-3p	30.7636	116.189	1.91718	6.33139e-23
apl-miR-301-3p	1236.17	570.47	-1.11566	7.3082e-69
apl-miR-3178-5p	0.01	9.5237	9.89538	6.13562e-05
apl-miR-320-3p	0.01	5.7142	9.15841	0.00391328
apl-miR-32-5p	900.521	314.282	-1.5187	4.40469e-84
apl-miR-33-3p	14.5578	3.8095	-1.93412	0.00450375
apl-miR-33-5p	66.8833	26.6664	-1.32662	2.17412e-06
apl-miR-338-3p	370.811	122.856	-1.59372	7.15487e-38
apl-miR-338-5p	3.0214	0.01	-8.23907	0.0215151
apl-miR-340-5p	0.01	4.7619	8.89539	0.0156414
apl-miR-342-3p	0.01	3.8095	8.57346	0.0156414
apl-miR-34-5p	72.5141	208.569	1.52419	1.54667e-28
apl-miR-3529-5p	15.3818	0.01	-10.587	7.2249e-08
apl-miR-3533-3p	0.01	3.8095	8.57346	0.0156414
apl-miR-3538-5p	2.0601	175.236	6.41044	1.81558e-84
apl-miR-3591-5p	8.5149	0.01	-9.73385	0.000104826
apl-miR-3607-3p	2.1974	14.2856	2.70069	3.43905e-05
apl-miR-365-5p	12.0857	1.9047	-2.66567	0.00211339
apl-miR-374-5p	0.01	29.5235	11.5276	1.49982e-14
apl-miR-378-3p	0.412	6.6666	4.01623	0.000489894
apl-miR-3885-5p	0.01	3.8095	8.57346	0.0156414
apl-miR-3968-3p	65.3725	28.5711	-1.19413	1.83547e-05
apl-miR-3971-3p	8.3776	0.01	-9.71039	0.000104826
apl-miR-4110-5p	0.412	11.4285	4.79385	3.84742e-06
apl-miR-4171-5p	0.01	405.71	15.3082	4.54363e-189
apl-miR-423-3p	0.01	19.9998	10.9658	4.77335e-10
apl-miR-423-5p	0.01	3.8095	8.57346	0.0156414
apl-miR-424-5p	0.01	5.7142	9.15841	0.00391328
apl-miR-4286-z	8.6522	1.9047	-2.1835	0.0289589
apl-miR-4332-3p	0.01	3.8095	8.57346	0.0156414
apl-miR-4335-3p	0.01	3.8095	8.57346	0.0156414
apl-miR-4448-3p	0.2747	6.6666	4.60102	0.000489894
apl-miR-4492-3p	16.4805	122.856	2.89814	3.03013e-42
apl-miR-4508-5p	23.622	67.6183	1.51728	2.70736e-10
apl-miR-451-5p	1848.7	5940.89	1.68417	0
apl-miR-451-z	21.6993	96.1895	2.14823	8.65412e-23
apl-miR-455-5p	100.256	46.6662	-1.10324	4.45816e-07
apl-miR-460-5p	219.053	92.38	-1.24563	2.38998e-16
apl-miR-4607-5p	0.2747	43.8091	7.31723	1.91069e-21
apl-miR-4745-5p	0.2747	42.8567	7.28552	7.59085e-21
apl-miR-4776-5p	0.01	3.8095	8.57346	0.0156414
apl-miR-486-5p	6.4549	229.521	5.15209	7.21583e-114
apl-miR-490-3p	7.2789	0.01	-9.50758	0.000279321
apl-miR-490-5p	5.6308	0.01	-9.1372	0.00258886
apl-miR-499-3p	17.9912	5.7142	-1.65467	0.00441012
apl-miR-5001-5p	0.2747	6.6666	4.60102	0.000489894
apl-miR-551-3p	11.811	1.9047	-2.6325	0.00312177
apl-miR-6238-3p	4.1201	1017.13	7.94761	0
apl-miR-6240-5p	17.4418	6596.12	8.56293	0
apl-miR-638-5p	1.3734	17.1427	3.64177	1.57049e-08
apl-miR-6651-5p	1.236	5.7142	2.20887	0.0225028
apl-miR-6937-5p	9.8883	303.806	4.94129	8.78527e-152
apl-miR-726-3p	72.9261	31.4282	-1.21438	3.06445e-06
apl-miR-734-3p	0.01	3.8095	8.57346	0.0156414
apl-miR-735-5p	3.9828	16.1903	2.02327	0.000113952
apl-miR-7-3p	5.4935	0.01	-9.10158	0.00444281
apl-miR-7475-5p	0.2747	104.761	8.57503	4.21693e-50
apl-miR-7550-5p	7.1415	15.2379	1.09337	0.0367252
apl-miR-7-5p	761.398	1667.6	1.13105	8.26476e-125
apl-miR-7704-5p	2.8841	119.999	5.37875	1.30755e-59
apl-miR-7977-5p	53.0122	18.095	-1.55073	2.05111e-06
apl-miR-8975-5p	0.6867	605.708	9.78473	5.33936e-281
apl-miR-92-3p	23673.1	10661.8	-1.1508	0
apl-miR-9270-5p	0.2747	177.141	9.33283	1.39393e-83
apl-miR-93-5p	0.01	19.0474	10.8954	1.90354e-09
apl-miR-9-z	52.0508	164.76	1.66238	5.02081e-26
novel-m0012-3p	2.6094	0.01	-8.02757	0.0391047
novel-m0028-3p	247.894	824.753	1.73424	1.10863e-126
novel-m0041-3p	0.01	5.7142	9.15841	0.00391328
novel-m0055-3p	6.0428	0.01	-9.23907	0.00149764
novel-m0064-3p	0.01	4.7619	8.89539	0.0156414
novel-m0065-5p	1.3734	11.4285	3.05681	6.66138e-05
novel-m0069-5p	38.3171	16.1903	-1.24286	0.000814688
novel-m0077-5p	2.7467	0.01	-8.10156	0.0391047
novel-m0079-5p	0.01	14.2856	10.4803	4.82371e-07
novel-m0080-3p	0.01	34.2854	11.7434	1.19234e-16
novel-m0091-5p	0.01	6.6666	9.38081	0.00195752
novel-m0103-3p	0.2747	3.8095	3.79367	0.0156414
novel-m0104-3p	0.5493	16.1903	4.88139	1.51646e-08
novel-m0179-3p	1.236	311.425	7.97706	7.62649e-147
novel-m0180-3p	1.9227	78.0944	5.34401	4.42888e-39
novel-m0196-3p	0.01	4.7619	8.89539	0.0156414
novel-m0200-3p	4.5321	0.01	-8.82404	0.0074061
novel-m0205-3p	8.9269	32.3806	1.8589	7.02874e-07
novel-m0213-5p	7.0042	0.01	-9.45208	0.000279321
novel-m0239-3p	0.01	4.7619	8.89539	0.0156414
novel-m0240-3p	0.01	18.095	10.8214	3.80158e-09
novel-m0253-3p	0.01	5.7142	9.15841	0.00391328
