# Supplementary material for: Immune-related miRNA-mRNA regulation network in the livers of DHAV-3-infected ducklings
Source: BMC Genomics. 2020 Feb 4;21:123. doi: 10.1186/s12864-020-6539-7 (PMC7001231; doi:10.1186/s12864-020-6539-7)
Supplement: Supplementary file 4 — Additional file 4: GO annotation of the predicted target genes of all miRNAs in this study. [file 12864_2020_6539_MOESM4_ESM.xlsx]

## Sheet: C-h.all_target.aln.annot
Additional file 4. GO annotation of the predicted target genes of all miRNAs in this study.
GeneID	Description	GO Component	GO Function	GO Process	miRNA
NM_001285955.1	1,2-dihydroxy-3-keto-5-methylthiopentene dioxygenase [Anas platyrhynchos]	GO:0005622//intracellular;GO:0005623//cell;GO:0043227//membrane-bounded organelle;GO:0043231//intracellular membrane-bounded organelle;GO:0043229//intracellular organelle;GO:0044424//intracellular part;GO:0016020//membrane;GO:0044464//cell part;GO:0043226//organelle	GO:0003824//catalytic activity;GO:0016491//oxidoreductase activity;GO:0016702//oxidoreductase activity, acting on single donors with incorporation of molecular oxygen, incorporation of two atoms of oxygen;GO:0016701//oxidoreductase activity, acting on single donors with incorporation of molecular oxygen;GO:0051213//dioxygenase activity	GO:0016053//organic acid biosynthetic process;GO:0009066//aspartate family amino acid metabolic process;GO:1901566//organonitrogen compound biosynthetic process;GO:0006807//nitrogen compound metabolic process;GO:0046394//carboxylic acid biosynthetic process;GO:0006520//cellular amino acid metabolic process;GO:0043094//cellular metabolic compound salvage;GO:0044699//single-organism process;GO:0044…	apl-miR-1338-3p;apl-miR-1388-3p;apl-miR-145-3p;apl-miR-1677-5p;apl-miR-199-5p;apl-miR-219-3p;apl-miR-222-3p;apl-miR-23-3p;apl-miR-2955-5p;apl-miR-3074-5p;apl-miR-3120-3p;apl-miR-352-3p;apl-miR-3776-5p;apl-miR-4539-3p;apl-miR-456-3p;apl-miR-486-5p;apl-miR-490-5p;apl-miR-490-3p;apl-miR-7-5p;apl-miR-734-3p;apl-miR-93-3p;novel-m0008-3p;novel-m0121-3p;novel-m0167-3p;novel-m0191-3p
NM_001285957.1	40S ribosomal protein S7, partial [Merops nubicus]	GO:0032991//macromolecular complex;GO:0044422//organelle part;GO:0043227//membrane-bounded organelle;GO:0031988//membrane-bounded vesicle;GO:0030055//cell-substrate junction;GO:0044444//cytoplasmic part;GO:0005623//cell;GO:0043229//intracellular organelle;GO:0031982//vesicle;GO:0030529//intracellular ribonucleoprotein complex;GO:0043226//organelle;GO:0070161//anchoring junction;GO:0043231//intrac…	GO:0003723//RNA binding;GO:0003676//nucleic acid binding;GO:0005488//binding;GO:0097159//organic cyclic compound binding;GO:1901363//heterocyclic compound binding	GO:0042254//ribosome biogenesis;GO:0006807//nitrogen compound metabolic process;GO:0071704//organic substance metabolic process;GO:0016070//RNA metabolic process;GO:1901360//organic cyclic compound metabolic process;GO:0010467//gene expression;GO:0044238//primary metabolic process;GO:0090304//nucleic acid metabolic process;GO:0046483//heterocycle metabolic process;GO:0006725//cellular aromatic co…	apl-miR-1416-3p
NM_001289841.1	PREDICTED: LOW QUALITY PROTEIN: ornithine decarboxylase antizyme 1 [Melopsittacus undulatus]	-	-	-	apl-miR-197-3p;apl-miR-219-3p;apl-miR-3607-3p;apl-miR-454-3p;apl-miR-4772-3p;apl-miR-734-3p;novel-m0069-3p
NM_001291578.1	antizyme inhibitor 1 [Anas platyrhynchos]	GO:0044424//intracellular part;GO:0005623//cell;GO:0043226//organelle;GO:0043227//membrane-bounded organelle;GO:0005622//intracellular;GO:0043231//intracellular membrane-bounded organelle;GO:0043229//intracellular organelle;GO:0044464//cell part	GO:0030234//enzyme regulator activity;GO:0098772//molecular function regulator;GO:0008047//enzyme activator activity	GO:0065007//biological regulation;GO:0019222//regulation of metabolic process;GO:0008152//metabolic process;GO:0051049//regulation of transport;GO:0009308//amine metabolic process;GO:0009893//positive regulation of metabolic process;GO:0048519//negative regulation of biological process;GO:0009892//negative regulation of metabolic process;GO:0048522//positive regulation of cellular process;GO:0032…	apl-miR-1-3p;apl-miR-1-z;apl-miR-133-z;apl-miR-3968-3p;apl-miR-7-3p;novel-m0138-5p
XM_005008792.2	PREDICTED: tyrosine-protein phosphatase non-receptor type 11-like isoform X1 [Anas platyrhynchos]	-	GO:0016787//hydrolase activity;GO:0042578//phosphoric ester hydrolase activity;GO:0016788//hydrolase activity, acting on ester bonds;GO:0003824//catalytic activity	GO:0006793//phosphorus metabolic process;GO:0009987//cellular process;GO:0071704//organic substance metabolic process;GO:0044237//cellular metabolic process;GO:0006796//phosphate-containing compound metabolic process;GO:0043412//macromolecule modification;GO:0019538//protein metabolic process;GO:0044267//cellular protein metabolic process;GO:0006464//cellular protein modification process;GO:00442…	apl-miR-107-5p;apl-miR-128-5p;apl-miR-130-3p;apl-miR-132-3p;apl-miR-1338-3p;apl-miR-1388-3p;apl-miR-153-3p;apl-miR-1623-5p;apl-miR-1677-5p;apl-miR-18-5p;apl-miR-1908-3p;apl-miR-212-3p;apl-miR-214-3p;apl-miR-218-5p;apl-miR-2970-5p;apl-miR-30-5p;apl-miR-301-3p;apl-miR-3120-3p;apl-miR-352-3p;apl-miR-3562-5p;apl-miR-4335-3p;apl-miR-4539-3p;apl-miR-454-3p;apl-miR-7-5p;apl-miR-762-3p;apl-miR-8275-3p;ap…
XM_005008794.2	PREDICTED: RING finger protein 223 isoform X1 [Anas platyrhynchos]	-	GO:0005488//binding;GO:0043167//ion binding;GO:0043169//cation binding	-	apl-miR-129-3p;apl-miR-20-5p;apl-miR-4763-3p
XM_005008795.2	PREDICTED: RING finger protein 223 isoform X1 [Anas platyrhynchos]	-	GO:0005488//binding;GO:0043167//ion binding;GO:0043169//cation binding	-	apl-miR-129-3p;apl-miR-20-5p;apl-miR-4763-3p
XM_005008796.2	RING finger protein [Cricetulus griseus]	-	-	-	apl-miR-101-5p;apl-miR-1386-5p;apl-miR-142-3p;apl-miR-16-5p;apl-miR-187-3p;apl-miR-204-5p;apl-miR-211-5p;apl-miR-217-5p;apl-miR-2184-5p;apl-miR-221-5p;apl-miR-27-3p;apl-miR-2779-5p;apl-miR-2955-5p;apl-miR-2970-3p;apl-miR-30-3p;apl-miR-3074-5p;apl-miR-32-3p;apl-miR-322-5p;apl-miR-340-5p;apl-miR-3591-5p;apl-miR-363-5p;apl-miR-4492-3p;apl-miR-456-3p;apl-miR-457-5p;apl-miR-551-3p;apl-miR-6786-5p;apl-…
XM_005008806.2	PREDICTED: inactive polyglycylase TTLL10 [Egretta garzetta]	-	-	-	apl-miR-103-5p;apl-miR-107-5p;apl-miR-1248-5p;apl-miR-1285-3p;apl-miR-135-5p;apl-miR-144-3p;apl-miR-1454-3p;apl-miR-148-3p;apl-miR-152-3p;apl-miR-235-3p;apl-miR-24-3p;apl-miR-25-3p;apl-miR-311-3p;apl-miR-4081-3p;apl-miR-423-3p;apl-miR-4776-5p;apl-miR-8275-3p;apl-miR-92-3p;novel-m0012-3p;novel-m0046-3p;novel-m0179-3p;novel-m0211-3p;novel-m0240-3p
XM_005008807.2	PREDICTED: tumor necrosis factor receptor superfamily member 18 isoform X2 [Anas platyrhynchos]	-	-	-	apl-miR-1260-5p;apl-miR-137-3p;apl-miR-148-3p;apl-miR-153-3p;apl-miR-199-3p;apl-miR-204-5p;apl-miR-211-5p;apl-miR-214-3p;apl-miR-219-3p;apl-miR-285-3p;apl-miR-29-5p;apl-miR-31-3p;apl-miR-320-3p;apl-miR-3776-5p;apl-miR-499-3p;apl-miR-6240-5p;apl-miR-7113-3p;apl-miR-9275-5p;novel-m0002-3p;novel-m0021-5p;novel-m0055-3p;novel-m0136-3p;novel-m0182-3p;novel-m0209-5p;novel-m0240-3p
XM_005008809.2	PREDICTED: 45 kDa calcium-binding protein [Anas platyrhynchos]	GO:0044431//Golgi apparatus part;GO:0005623//cell;GO:0043227//membrane-bounded organelle;GO:0044444//cytoplasmic part;GO:0012505//endomembrane system;GO:0044446//intracellular organelle part;GO:0031988//membrane-bounded vesicle;GO:0043229//intracellular organelle;GO:0005622//intracellular;GO:0005794//Golgi apparatus;GO:0044422//organelle part;GO:0043226//organelle;GO:0031982//vesicle;GO:0005737//…	-	GO:0044763//single-organism cellular process;GO:0030154//cell differentiation;GO:0044699//single-organism process;GO:0044767//single-organism developmental process;GO:0009987//cellular process;GO:0032502//developmental process;GO:0048869//cellular developmental process	let-7-3p;apl-miR-106-5p;apl-miR-132-3p;apl-miR-15-5p;apl-miR-16-5p;apl-miR-17-5p;apl-miR-184-3p;apl-miR-20-5p;apl-miR-203-3p;apl-miR-2131-3p;apl-miR-2440-3p;apl-miR-30-3p;apl-miR-3366-3p;apl-miR-4081-3p;apl-miR-424-5p;apl-miR-455-3p;novel-m0030-3p
XM_005008812.2	PREDICTED: adipolin isoform X1 [Anas platyrhynchos]	-	-	-	apl-miR-124-3p;apl-miR-1285-3p;apl-miR-130-3p;apl-miR-1357-5p;apl-miR-140-3p;apl-miR-1416-3p;apl-miR-142-3p;apl-miR-144-3p;apl-miR-145-5p;apl-miR-148-3p;apl-miR-152-3p;apl-miR-187-5p;apl-miR-194-5p;apl-miR-200-5p;apl-miR-203-3p;apl-miR-205-5p;apl-miR-21-3p;apl-miR-223-5p;apl-miR-24-5p;apl-miR-2440-3p;apl-miR-2970-5p;apl-miR-30-3p;apl-miR-301-3p;apl-miR-3120-3p;apl-miR-34-3p;apl-miR-4081-3p;apl-mi…
XM_005008816.2	PREDICTED: ubiquitin-conjugating enzyme E2 J2 isoform X1 [Charadrius vociferus]	-	-	-	apl-miR-10-5p;apl-miR-101-3p;apl-miR-103-3p;apl-miR-107-3p;apl-miR-142-3p;apl-miR-144-3p;apl-miR-1451-3p;apl-miR-155-5p;apl-miR-1552-3p;apl-miR-1599-3p;apl-miR-16-3p;apl-miR-1662-5p;apl-miR-186-5p;apl-miR-1895-3p;apl-miR-19-5p;apl-miR-199-5p;apl-miR-20-3p;apl-miR-200-5p;apl-miR-212-5p;apl-miR-216-5p;apl-miR-217-5p;apl-miR-2440-3p;apl-miR-26-5p;apl-miR-2995-5p;apl-miR-338-5p;apl-miR-34-3p;apl-miR-…
XM_005008817.2	PREDICTED: amiloride-sensitive sodium channel subunit delta [Anas platyrhynchos]	-	-	-	apl-miR-103-5p;apl-miR-103-3p;apl-miR-106-3p;apl-miR-107-5p;apl-miR-107-3p;apl-miR-130-5p;apl-miR-1329-5p;apl-miR-138-3p;apl-miR-141-3p;apl-miR-1434-3p;apl-miR-145-3p;apl-miR-1454-3p;apl-miR-149-3p;apl-miR-15-5p;apl-miR-1599-3p;apl-miR-1653-3p;apl-miR-183-5p;apl-miR-19-3p;apl-miR-194-5p;apl-miR-203-3p;apl-miR-2131-5p;apl-miR-214-5p;apl-miR-217-5p;apl-miR-22-3p;apl-miR-222-5p;apl-miR-26-5p;apl-miR…
XM_005008818.2	PREDICTED: amiloride-sensitive sodium channel subunit delta [Anas platyrhynchos]	-	-	-	apl-miR-103-5p;apl-miR-103-3p;apl-miR-106-3p;apl-miR-107-5p;apl-miR-107-3p;apl-miR-130-5p;apl-miR-1329-5p;apl-miR-138-3p;apl-miR-141-3p;apl-miR-1434-3p;apl-miR-145-3p;apl-miR-1454-3p;apl-miR-149-3p;apl-miR-15-5p;apl-miR-1599-3p;apl-miR-1653-3p;apl-miR-183-5p;apl-miR-19-3p;apl-miR-194-5p;apl-miR-203-3p;apl-miR-2131-5p;apl-miR-214-5p;apl-miR-217-5p;apl-miR-22-3p;apl-miR-222-5p;apl-miR-26-5p;apl-miR…
XM_005008819.2	PREDICTED: amiloride-sensitive sodium channel subunit delta [Anas platyrhynchos]	-	-	-	apl-miR-103-5p;apl-miR-103-3p;apl-miR-106-3p;apl-miR-107-5p;apl-miR-107-3p;apl-miR-130-5p;apl-miR-1329-5p;apl-miR-138-3p;apl-miR-141-3p;apl-miR-1434-3p;apl-miR-145-3p;apl-miR-1454-3p;apl-miR-149-3p;apl-miR-15-5p;apl-miR-1599-3p;apl-miR-1653-3p;apl-miR-183-5p;apl-miR-19-3p;apl-miR-194-5p;apl-miR-203-3p;apl-miR-2131-5p;apl-miR-214-5p;apl-miR-217-5p;apl-miR-22-3p;apl-miR-222-5p;apl-miR-26-5p;apl-miR…
XM_005008820.2	PREDICTED: arf-GAP with coiled-coil, ANK repeat and PH domain-containing protein 3 isoform X3 [Anas platyrhynchos]	-	GO:0005488//binding;GO:0043167//ion binding;GO:0043169//cation binding	-	apl-miR-122-3p;apl-miR-135-5p;apl-miR-1623-5p;apl-miR-1677-5p;apl-miR-1763-3p;apl-miR-1908-3p;apl-miR-193-3p;apl-miR-2976-3p;apl-miR-3529-3p;apl-miR-4286-5p;apl-miR-4286-z;apl-miR-449-5p;apl-miR-4776-5p;apl-miR-5100-3p;apl-miR-6412-3p;apl-miR-7977-5p;novel-m0012-3p;novel-m0112-5p;novel-m0139-3p;novel-m0150-5p;novel-m0222-3p
XM_005008821.2	PREDICTED: tRNA pseudouridine synthase-like 1 [Anas platyrhynchos]	-	GO:0016853//isomerase activity;GO:0003676//nucleic acid binding;GO:0003824//catalytic activity;GO:0005488//binding;GO:0016866//intramolecular transferase activity;GO:1901363//heterocyclic compound binding;GO:0097159//organic cyclic compound binding	GO:1901360//organic cyclic compound metabolic process;GO:0006725//cellular aromatic compound metabolic process;GO:0016070//RNA metabolic process;GO:0046483//heterocycle metabolic process;GO:0006139//nucleobase-containing compound metabolic process;GO:0044238//primary metabolic process;GO:0090304//nucleic acid metabolic process;GO:0006399//tRNA metabolic process;GO:0044260//cellular macromolecule …	apl-miR-132-3p;apl-miR-212-3p;apl-miR-6238-3p
XM_005008824.2	PREDICTED: lysophosphatidic acid receptor 6-like [Anas platyrhynchos]	GO:0044425//membrane part;GO:0016020//membrane;GO:0031224//intrinsic component of membrane	-	GO:0050896//response to stimulus;GO:0051716//cellular response to stimulus;GO:0050789//regulation of biological process;GO:0007165//signal transduction;GO:0009987//cellular process;GO:0007166//cell surface receptor signaling pathway;GO:0050794//regulation of cellular process;GO:0065007//biological regulation;GO:0007154//cell communication;GO:0023052//signaling;GO:0044700//single organism signalin…	apl-miR-138-3p;apl-miR-148-5p;apl-miR-17-3p;apl-miR-182-5p;apl-miR-22-5p;apl-miR-2779-5p;apl-miR-3529-3p;apl-miR-3591-5p;apl-miR-429-5p;apl-miR-4468-3p;apl-miR-767-5p;novel-m0008-3p;novel-m0083-3p;novel-m0135-5p;novel-m0180-3p;novel-m0213-5p
XM_005008827.2	PREDICTED: integrator complex subunit 11 [Anas platyrhynchos]	GO:0043226//organelle;GO:0044421//extracellular region part;GO:0043231//intracellular membrane-bounded organelle;GO:0043227//membrane-bounded organelle;GO:0043229//intracellular organelle;GO:0005623//cell;GO:0043234//protein complex;GO:0032991//macromolecular complex;GO:0044424//intracellular part;GO:0044464//cell part;GO:0005576//extracellular region;GO:0005622//intracellular	GO:0003824//catalytic activity	GO:0006725//cellular aromatic compound metabolic process;GO:0044260//cellular macromolecule metabolic process;GO:0009987//cellular process;GO:0071704//organic substance metabolic process;GO:0016073//snRNA metabolic process;GO:0044237//cellular metabolic process;GO:1901360//organic cyclic compound metabolic process;GO:0043170//macromolecule metabolic process;GO:0008152//metabolic process;GO:000613…	apl-miR-1434-3p;apl-miR-285-3p;apl-miR-29-3p;apl-miR-30-5p;apl-miR-3607-3p;novel-m0103-3p
XM_005008829.2	PREDICTED: taste receptor type 1 member 3 [Anas platyrhynchos]	-	-	-	apl-miR-1187-3p;apl-miR-1895-3p;apl-miR-2131-5p;apl-miR-221-3p;apl-miR-221-z;apl-miR-222-3p;apl-miR-2440-3p;apl-miR-2779-5p;apl-miR-30-5p;apl-miR-365-3p;apl-miR-4607-5p;novel-m0080-3p;novel-m0191-3p
XM_005008836.2	PREDICTED: aurora kinase A-interacting protein [Anas platyrhynchos]	GO:0005623//cell;GO:0043231//intracellular membrane-bounded organelle;GO:0044464//cell part;GO:0043226//organelle;GO:0043229//intracellular organelle;GO:0043227//membrane-bounded organelle;GO:0005622//intracellular;GO:0044424//intracellular part	-	GO:0060255//regulation of macromolecule metabolic process;GO:0065007//biological regulation;GO:0019222//regulation of metabolic process;GO:0030162//regulation of proteolysis;GO:0080090//regulation of primary metabolic process;GO:0051246//regulation of protein metabolic process;GO:0050789//regulation of biological process	apl-miR-1338-3p;apl-miR-138-5p;apl-miR-1388-3p;apl-miR-148-3p;apl-miR-152-3p;apl-miR-2131-5p;apl-miR-424-5p;apl-miR-460-3p;apl-miR-9275-5p;novel-m0045-5p;novel-m0090-5p;novel-m0179-3p;novel-m0213-3p;novel-m0222-3p
XM_005008837.2	PREDICTED: aurora kinase A-interacting protein [Anas platyrhynchos]	GO:0005623//cell;GO:0044424//intracellular part;GO:0044464//cell part;GO:0005622//intracellular;GO:0043226//organelle;GO:0043229//intracellular organelle;GO:0043231//intracellular membrane-bounded organelle;GO:0043227//membrane-bounded organelle	-	GO:0050789//regulation of biological process;GO:0030162//regulation of proteolysis;GO:0080090//regulation of primary metabolic process;GO:0019222//regulation of metabolic process;GO:0051246//regulation of protein metabolic process;GO:0060255//regulation of macromolecule metabolic process;GO:0065007//biological regulation	apl-miR-1338-3p;apl-miR-138-5p;apl-miR-1388-3p;apl-miR-148-3p;apl-miR-152-3p;apl-miR-2131-5p;apl-miR-424-5p;apl-miR-460-3p;apl-miR-9275-5p;novel-m0045-5p;novel-m0090-5p;novel-m0179-3p;novel-m0213-3p;novel-m0222-3p
XM_005008838.2	PREDICTED: aurora kinase A-interacting protein [Anas platyrhynchos]	GO:0044424//intracellular part;GO:0005623//cell;GO:0043227//membrane-bounded organelle;GO:0043226//organelle;GO:0044464//cell part;GO:0043231//intracellular membrane-bounded organelle;GO:0005622//intracellular;GO:0043229//intracellular organelle	-	GO:0019222//regulation of metabolic process;GO:0065007//biological regulation;GO:0050789//regulation of biological process;GO:0030162//regulation of proteolysis;GO:0060255//regulation of macromolecule metabolic process;GO:0051246//regulation of protein metabolic process;GO:0080090//regulation of primary metabolic process	apl-miR-1338-3p;apl-miR-138-5p;apl-miR-1388-3p;apl-miR-148-3p;apl-miR-152-3p;apl-miR-2131-5p;apl-miR-424-5p;apl-miR-460-3p;apl-miR-9275-5p;novel-m0045-5p;novel-m0090-5p;novel-m0179-3p;novel-m0213-3p;novel-m0222-3p
XM_005008840.2	PREDICTED: 39S ribosomal protein L20, mitochondrial [Anas platyrhynchos]	GO:0043231//intracellular membrane-bounded organelle;GO:0030529//intracellular ribonucleoprotein complex;GO:0000313//organellar ribosome;GO:0043229//intracellular organelle;GO:0043228//non-membrane-bounded organelle;GO:0043227//membrane-bounded organelle;GO:0043232//intracellular non-membrane-bounded organelle;GO:0043226//organelle;GO:0044444//cytoplasmic part;GO:0032991//macromolecular complex;G…	GO:0003723//RNA binding;GO:0097159//organic cyclic compound binding;GO:0003676//nucleic acid binding;GO:0005488//binding;GO:1901363//heterocyclic compound binding	GO:0010467//gene expression;GO:0043170//macromolecule metabolic process;GO:0008152//metabolic process;GO:0071704//organic substance metabolic process	apl-miR-1329-5p;apl-miR-3074-5p;apl-miR-4772-3p
XM_005008841.2	PREDICTED: von Willebrand factor A domain-containing protein 1 [Anas platyrhynchos]	GO:0043227//membrane-bounded organelle;GO:0005576//extracellular region;GO:0031988//membrane-bounded vesicle;GO:0043226//organelle;GO:0044421//extracellular region part;GO:0044420//extracellular matrix component;GO:0005578//proteinaceous extracellular matrix;GO:0031012//extracellular matrix;GO:0031982//vesicle	GO:0005515//protein binding;GO:0005488//binding	GO:0044699//single-organism process;GO:0044763//single-organism cellular process;GO:0009987//cellular process;GO:0044708//single-organism behavior;GO:0016043//cellular component organization;GO:0071840//cellular component organization or biogenesis;GO:0007610//behavior;GO:0043062//extracellular structure organization	lin-4-5p;apl-miR-10-5p;apl-miR-101-3p;apl-miR-125-5p;apl-miR-1329-3p;apl-miR-1338-3p;apl-miR-135-5p;apl-miR-1388-3p;apl-miR-143-5p;apl-miR-1467-5p;apl-miR-148-3p;apl-miR-152-3p;apl-miR-1788-5p;apl-miR-19-3p;apl-miR-199-5p;apl-miR-216-5p;apl-miR-218-5p;apl-miR-2184-5p;apl-miR-219-3p;apl-miR-221-5p;apl-miR-2344-3p;apl-miR-2478-3p;apl-miR-28-3p;apl-miR-29-3p;apl-miR-2954-5p;apl-miR-2991-3p;apl-miR-3…
XM_005008842.2	PREDICTED: ATPase family AAA domain-containing protein 3A [Anas platyrhynchos]	GO:0016020//membrane;GO:0043231//intracellular membrane-bounded organelle;GO:0031975//envelope;GO:0044422//organelle part;GO:0043226//organelle;GO:0044446//intracellular organelle part;GO:0043227//membrane-bounded organelle;GO:0044424//intracellular part;GO:0031090//organelle membrane;GO:0044464//cell part;GO:0043229//intracellular organelle;GO:0019866//organelle inner membrane;GO:0005623//cell;G…	GO:0036094//small molecule binding;GO:0097367//carbohydrate derivative binding;GO:0032550//purine ribonucleoside binding;GO:0097159//organic cyclic compound binding;GO:0005488//binding;GO:0001883//purine nucleoside binding;GO:1901363//heterocyclic compound binding;GO:0032549//ribonucleoside binding;GO:0001882//nucleoside binding	-	apl-miR-132-5p;apl-miR-344-3p;apl-miR-3529-5p;apl-miR-735-5p;apl-miR-9-5p;apl-miR-9-z;novel-m0028-3p;novel-m0104-3p
XM_005008844.2	PREDICTED: RNA polymerase II subunit A C-terminal domain phosphatase SSU72, partial [Anas platyrhynchos]	GO:0043227//membrane-bounded organelle;GO:0043231//intracellular membrane-bounded organelle;GO:0005623//cell;GO:0044424//intracellular part;GO:0043226//organelle;GO:0044464//cell part;GO:0043229//intracellular organelle;GO:0005622//intracellular	GO:0016791//phosphatase activity;GO:0004722//protein serine/threonine phosphatase activity;GO:0042578//phosphoric ester hydrolase activity;GO:0016787//hydrolase activity;GO:0003824//catalytic activity;GO:0004721//phosphoprotein phosphatase activity;GO:0016788//hydrolase activity, acting on ester bonds	GO:0006355//regulation of transcription, DNA-templated;GO:2001141//regulation of RNA biosynthetic process;GO:1903506//regulation of nucleic acid-templated transcription;GO:0019219//regulation of nucleobase-containing compound metabolic process;GO:0060255//regulation of macromolecule metabolic process;GO:0080090//regulation of primary metabolic process;GO:0016070//RNA metabolic process;GO:0034641/…	apl-miR-100-3p;apl-miR-27-3p;apl-miR-2779-5p;apl-miR-8275-3p;apl-miR-9-5p;apl-miR-9-z;apl-miR-9270-5p;novel-m0103-3p;novel-m0134-5p;novel-m0215-5p
XM_005008845.2	PREDICTED: Golgi integral membrane protein 4-like isoform X1 [Anas platyrhynchos]	-	-	-	apl-miR-145-5p;apl-miR-145-3p;apl-miR-15-5p;apl-miR-16-5p;apl-miR-204-3p;apl-miR-26-5p;apl-miR-322-5p;apl-miR-424-5p;apl-miR-457-5p;novel-m0002-3p;novel-m0206-5p;novel-m0209-5p;novel-m0215-5p
XM_005008847.2	PREDICTED: ceramide-1-phosphate transfer protein [Anas platyrhynchos]	GO:0005623//cell;GO:0005622//intracellular;GO:0044424//intracellular part;GO:0044464//cell part	GO:0005543//phospholipid binding;GO:0005215//transporter activity;GO:0022892//substrate-specific transporter activity;GO:0043168//anion binding;GO:0005548//phospholipid transporter activity;GO:0043167//ion binding;GO:0008289//lipid binding;GO:0005488//binding;GO:0005319//lipid transporter activity	GO:1902578//single-organism localization;GO:0033036//macromolecule localization;GO:0015748//organophosphate ester transport;GO:0015914//phospholipid transport;GO:0015711//organic anion transport;GO:0051234//establishment of localization;GO:0044765//single-organism transport;GO:0006811//ion transport;GO:0071702//organic substance transport;GO:0006869//lipid transport;GO:0006820//anion transport;GO…	apl-miR-1248-5p;apl-miR-1420-5p;apl-miR-153-3p;apl-miR-1599-3p;apl-miR-202-5p;apl-miR-218-5p;apl-miR-22-5p;apl-miR-285-3p;apl-miR-29-3p;apl-miR-2955-5p;apl-miR-30-5p;apl-miR-3591-5p;apl-miR-361-5p;apl-miR-7113-3p;novel-m0001-5p;novel-m0174-3p;novel-m0239-3p
XM_005008848.2	PREDICTED: uncharacterized oxidoreductase C663.09c-like [Anas platyrhynchos]	-	GO:0003824//catalytic activity	GO:0044699//single-organism process;GO:0044710//single-organism metabolic process;GO:0008152//metabolic process	apl-miR-1260-5p;apl-miR-2378-3p;apl-miR-28-5p;apl-miR-4776-5p;apl-miR-4791-5p;novel-m0112-5p;novel-m0206-5p;novel-m0215-5p;novel-m0249-5p
XM_005008849.2	PREDICTED: transmembrane protein 88B [Anas platyrhynchos]	-	-	-	apl-miR-140-3p;apl-miR-141-3p;apl-miR-148-3p;apl-miR-1599-3p;apl-miR-16-5p;apl-miR-200-3p;apl-miR-218-5p;apl-miR-2188-3p;apl-miR-2404-5p;apl-miR-28-5p;apl-miR-2995-5p;apl-miR-31-5p;apl-miR-3120-3p;apl-miR-342-3p;apl-miR-3776-5p;apl-miR-457-5p;apl-miR-4763-3p;apl-miR-72-5p;apl-miR-726-3p;apl-miR-7704-5p;apl-miR-96-5p;novel-m0026-3p;novel-m0200-3p;novel-m0211-3p
XM_005008854.2	PREDICTED: dimethylaniline monooxygenase [N-oxide-forming] 3 isoform X1 [Anas platyrhynchos]	GO:0005622//intracellular;GO:0043231//intracellular membrane-bounded organelle;GO:0031090//organelle membrane;GO:0044422//organelle part;GO:0043226//organelle;GO:0005623//cell;GO:0044424//intracellular part;GO:0044464//cell part;GO:0043227//membrane-bounded organelle;GO:0043229//intracellular organelle;GO:0016020//membrane	GO:0016491//oxidoreductase activity;GO:0003824//catalytic activity;GO:0016705//oxidoreductase activity, acting on paired donors, with incorporation or reduction of molecular oxygen;GO:1901363//heterocyclic compound binding;GO:0004497//monooxygenase activity;GO:0000166//nucleotide binding;GO:0016709//oxidoreductase activity, acting on paired donors, with incorporation or reduction of molecular oxy…	GO:0044699//single-organism process;GO:0008152//metabolic process;GO:0044710//single-organism metabolic process	apl-miR-15-5p;apl-miR-16-5p;apl-miR-424-5p;apl-miR-457-5p;novel-m0199-5p
XM_005008855.2	PREDICTED: dimethylaniline monooxygenase [N-oxide-forming] 3 isoform X1 [Anas platyrhynchos]	GO:0044422//organelle part;GO:0016020//membrane;GO:0043231//intracellular membrane-bounded organelle;GO:0005623//cell;GO:0043226//organelle;GO:0044464//cell part;GO:0031090//organelle membrane;GO:0043229//intracellular organelle;GO:0043227//membrane-bounded organelle;GO:0005622//intracellular;GO:0044424//intracellular part	GO:0016491//oxidoreductase activity;GO:0036094//small molecule binding;GO:0003824//catalytic activity;GO:0016705//oxidoreductase activity, acting on paired donors, with incorporation or reduction of molecular oxygen;GO:0004497//monooxygenase activity;GO:1901265//nucleoside phosphate binding;GO:1901363//heterocyclic compound binding;GO:0000166//nucleotide binding;GO:0016709//oxidoreductase activit…	GO:0044699//single-organism process;GO:0008152//metabolic process;GO:0044710//single-organism metabolic process	apl-miR-15-5p;apl-miR-16-5p;apl-miR-424-5p;apl-miR-457-5p;novel-m0199-5p
XM_005008856.2	PREDICTED: dimethylaniline monooxygenase [N-oxide-forming] 3 isoform X1 [Anas platyrhynchos]	GO:0044464//cell part;GO:0044422//organelle part;GO:0005623//cell;GO:0043226//organelle;GO:0043231//intracellular membrane-bounded organelle;GO:0005622//intracellular;GO:0016020//membrane;GO:0031090//organelle membrane;GO:0043229//intracellular organelle;GO:0044424//intracellular part;GO:0043227//membrane-bounded organelle	GO:0016491//oxidoreductase activity;GO:0005488//binding;GO:0016709//oxidoreductase activity, acting on paired donors, with incorporation or reduction of molecular oxygen, NAD(P)H as one donor, and incorporation of one atom of oxygen;GO:1901265//nucleoside phosphate binding;GO:0003824//catalytic activity;GO:0000166//nucleotide binding;GO:0004497//monooxygenase activity;GO:0097159//organic cyclic c…	GO:0008152//metabolic process;GO:0044710//single-organism metabolic process;GO:0044699//single-organism process	apl-miR-15-5p;apl-miR-16-5p;apl-miR-424-5p;apl-miR-457-5p;novel-m0199-5p
XM_005008857.2	PREDICTED: dimethylaniline monooxygenase [N-oxide-forming] 2 isoform X1 [Anas platyrhynchos]	GO:0016020//membrane;GO:0031090//organelle membrane;GO:0044422//organelle part;GO:0005622//intracellular;GO:0044424//intracellular part;GO:0043227//membrane-bounded organelle;GO:0005623//cell;GO:0043226//organelle;GO:0044464//cell part;GO:0043231//intracellular membrane-bounded organelle;GO:0043229//intracellular organelle	GO:0005488//binding;GO:0000166//nucleotide binding;GO:1901363//heterocyclic compound binding;GO:0003824//catalytic activity;GO:0004497//monooxygenase activity;GO:0097159//organic cyclic compound binding;GO:0016705//oxidoreductase activity, acting on paired donors, with incorporation or reduction of molecular oxygen;GO:0036094//small molecule binding;GO:0016709//oxidoreductase activity, acting on …	GO:0044710//single-organism metabolic process;GO:0044699//single-organism process;GO:0017144//drug metabolic process;GO:0008152//metabolic process;GO:0044237//cellular metabolic process;GO:0009987//cellular process	apl-miR-1386-5p;apl-miR-551-5p;apl-miR-9277-3p;apl-miR-99-3p;novel-m0083-3p
XM_005008858.2	PREDICTED: dimethylaniline monooxygenase [N-oxide-forming] 4 isoform X2 [Anas platyrhynchos]	GO:0016020//membrane;GO:0043227//membrane-bounded organelle;GO:0005623//cell;GO:0031090//organelle membrane;GO:0043231//intracellular membrane-bounded organelle;GO:0044424//intracellular part;GO:0044464//cell part;GO:0005622//intracellular;GO:0044422//organelle part;GO:0043229//intracellular organelle;GO:0043226//organelle	GO:1901363//heterocyclic compound binding;GO:0016709//oxidoreductase activity, acting on paired donors, with incorporation or reduction of molecular oxygen, NAD(P)H as one donor, and incorporation of one atom of oxygen;GO:0016705//oxidoreductase activity, acting on paired donors, with incorporation or reduction of molecular oxygen;GO:0003824//catalytic activity;GO:0016491//oxidoreductase activity…	GO:0009987//cellular process;GO:0044699//single-organism process;GO:0017144//drug metabolic process;GO:0008152//metabolic process;GO:0044237//cellular metabolic process;GO:0044710//single-organism metabolic process	apl-miR-1386-5p;apl-miR-551-5p;apl-miR-9277-3p;apl-miR-99-3p;novel-m0083-3p
XM_005008861.2	PREDICTED: vesicle-associated membrane protein 4 [Anas platyrhynchos]	GO:0043226//organelle;GO:0044425//membrane part;GO:0044422//organelle part;GO:0043227//membrane-bounded organelle;GO:0044446//intracellular organelle part;GO:0043234//protein complex;GO:0005623//cell;GO:0005622//intracellular;GO:0032991//macromolecular complex;GO:0044424//intracellular part;GO:0044464//cell part;GO:0043229//intracellular organelle;GO:0031224//intrinsic component of membrane;GO:00…	-	GO:0071822//protein complex subunit organization;GO:0050789//regulation of biological process;GO:0032880//regulation of protein localization;GO:0065003//macromolecular complex assembly;GO:0051223//regulation of protein transport;GO:0009987//cellular process;GO:0060341//regulation of cellular localization;GO:0070201//regulation of establishment of protein localization;GO:0065007//biological regula…	apl-miR-126-5p;apl-miR-9-3p
XM_005008863.1	PREDICTED: methyltransferase-like protein 13 [Anas platyrhynchos]	-	GO:0003824//catalytic activity;GO:0016740//transferase activity;GO:0016741//transferase activity, transferring one-carbon groups	GO:0008152//metabolic process	apl-miR-125-5p;apl-miR-132-5p;apl-miR-145-5p;apl-miR-1908-3p;apl-miR-204-3p;apl-miR-365-5p;apl-miR-3776-5p
XM_005008866.2	PREDICTED: phosphatidylinositol N-acetylglucosaminyltransferase subunit C [Anas platyrhynchos]	GO:0044425//membrane part;GO:0016020//membrane;GO:0031224//intrinsic component of membrane	GO:0003824//catalytic activity;GO:0008375//acetylglucosaminyltransferase activity;GO:0008194//UDP-glycosyltransferase activity;GO:0016758//transferase activity, transferring hexosyl groups;GO:0016757//transferase activity, transferring glycosyl groups;GO:0016740//transferase activity	GO:0042157//lipoprotein metabolic process;GO:0043170//macromolecule metabolic process;GO:0043412//macromolecule modification;GO:0071704//organic substance metabolic process;GO:0009059//macromolecule biosynthetic process;GO:0008152//metabolic process;GO:0006464//cellular protein modification process;GO:0044238//primary metabolic process;GO:0019538//protein metabolic process;GO:0044260//cellular ma…	apl-miR-2955-5p;apl-miR-8275-3p
XM_005008867.2	PREDICTED: tumor necrosis factor ligand superfamily member 6 [Anas platyrhynchos]	GO:0044421//extracellular region part;GO:0043226//organelle;GO:0043231//intracellular membrane-bounded organelle;GO:0016020//membrane;GO:0043227//membrane-bounded organelle;GO:0005623//cell;GO:0044464//cell part;GO:0005576//extracellular region;GO:0044425//membrane part;GO:0031988//membrane-bounded vesicle;GO:0044424//intracellular part;GO:0005622//intracellular;GO:0005886//plasma membrane;GO:004…	GO:0032813//tumor necrosis factor receptor superfamily binding;GO:0005126//cytokine receptor binding;GO:0005488//binding;GO:0005515//protein binding;GO:0005102//receptor binding	GO:0097191//extrinsic apoptotic signaling pathway;GO:0097300//programmed necrotic cell death;GO:0044093//positive regulation of molecular function;GO:0016265//death;GO:0012501//programmed cell death;GO:0050793//regulation of developmental process;GO:0043085//positive regulation of catalytic activity;GO:0023051//regulation of signaling;GO:0043067//regulation of programmed cell death;GO:0065007//bi…	apl-miR-100-3p;apl-miR-128-3p;apl-miR-1420-5p;apl-miR-1895-3p;apl-miR-210-5p;apl-miR-221-5p;apl-miR-2478-3p;apl-miR-3529-5p;apl-miR-365-3p;apl-miR-3968-3p;apl-miR-4430-5p;apl-miR-4745-5p;apl-miR-5100-3p;apl-miR-652-3p;novel-m0118-5p;novel-m0138-5p;novel-m0150-3p;novel-m0199-5p
XM_005008868.2	PREDICTED: tumor necrosis factor ligand superfamily member 18-like [Struthio camelus australis]	-	-	-	apl-miR-106-3p;apl-miR-148-3p;apl-miR-1653-3p;apl-miR-17-3p;apl-miR-203-3p;apl-miR-25-3p;apl-miR-28-5p;apl-miR-311-3p;apl-miR-32-5p;apl-miR-3776-5p;apl-miR-4081-3p;apl-miR-92-3p;novel-m0180-3p;novel-m0182-3p
XM_005008874.2	RAB3A-interacting protein, partial [Anas platyrhynchos]	-	-	-	apl-miR-101-3p;apl-miR-223-3p;apl-miR-28-3p;apl-miR-301-3p;apl-miR-454-3p;novel-m0222-3p
XM_005008877.2	PREDICTED: bestrophin-3 isoform X1 [Anas platyrhynchos]	-	-	GO:0065007//biological regulation;GO:0006810//transport;GO:1902578//single-organism localization;GO:0043269//regulation of ion transport;GO:0044699//single-organism process;GO:0051179//localization;GO:0032879//regulation of localization;GO:0051234//establishment of localization;GO:0006811//ion transport;GO:0051049//regulation of transport;GO:0006820//anion transport;GO:0044765//single-organism tr…	let-7-3p;apl-miR-100-5p;apl-miR-101-3p;apl-miR-128-3p;apl-miR-1352-5p;apl-miR-140-5p;apl-miR-140-3p;apl-miR-142-3p;apl-miR-15-5p;apl-miR-1599-3p;apl-miR-16-5p;apl-miR-199-3p;apl-miR-203-3p;apl-miR-21-5p;apl-miR-219-3p;apl-miR-221-5p;apl-miR-222-3p;apl-miR-2984-5p;apl-miR-3533-3p;apl-miR-365-3p;apl-miR-4335-3p;apl-miR-457-5p;apl-miR-490-3p;apl-miR-99-5p;novel-m0019-3p;novel-m0020-3p;novel-m0110-5p…
XM_005008878.2	PREDICTED: fibroblast growth factor receptor substrate 2 [Anas platyrhynchos]	GO:0005623//cell;GO:0044424//intracellular part;GO:0016020//membrane;GO:0044464//cell part;GO:0005622//intracellular;GO:0030054//cell junction	GO:0005488//binding;GO:0060090//binding, bridging;GO:0005126//cytokine receptor binding;GO:0070851//growth factor receptor binding;GO:0005165//neurotrophin receptor binding;GO:0005515//protein binding;GO:0030674//protein binding, bridging;GO:0005167//neurotrophin TRK receptor binding;GO:0005102//receptor binding	GO:0051716//cellular response to stimulus;GO:0048731//system development;GO:0009798//axis specification;GO:0007166//cell surface receptor signaling pathway;GO:0019222//regulation of metabolic process;GO:0065007//biological regulation;GO:0022612//gland morphogenesis;GO:0061138//morphogenesis of a branching epithelium;GO:0030154//cell differentiation;GO:0048468//cell development;GO:0022603//regulat…	apl-miR-1-3p;apl-miR-1-z;apl-miR-101-5p;apl-miR-103-5p;apl-miR-106-5p;apl-miR-106-3p;apl-miR-122-5p;apl-miR-1285-3p;apl-miR-130-5p;apl-miR-1329-5p;apl-miR-135-5p;apl-miR-1352-5p;apl-miR-1397-5p;apl-miR-141-3p;apl-miR-1416-3p;apl-miR-142-3p;apl-miR-143-3p;apl-miR-1434-3p;apl-miR-144-3p;apl-miR-145-5p;apl-miR-1467-3p;apl-miR-148-5p;apl-miR-1599-3p;apl-miR-16-3p;apl-miR-1636-3p;apl-miR-1653-3p;apl-m…
XM_005008880.2	PREDICTED: lysozyme C [Anas platyrhynchos]	GO:0044421//extracellular region part;GO:0005576//extracellular region;GO:0043227//membrane-bounded organelle;GO:0043226//organelle;GO:0031982//vesicle;GO:0031988//membrane-bounded vesicle	GO:0016787//hydrolase activity;GO:0004553//hydrolase activity, hydrolyzing O-glycosyl compounds;GO:0005488//binding;GO:0005515//protein binding;GO:0016798//hydrolase activity, acting on glycosyl bonds;GO:0003824//catalytic activity	GO:0009617//response to bacterium;GO:0051707//response to other organism;GO:0043207//response to external biotic stimulus;GO:0009987//cellular process;GO:0051704//multi-organism process;GO:0009605//response to external stimulus;GO:0050896//response to stimulus;GO:0009607//response to biotic stimulus	apl-miR-424-5p;novel-m0046-3p
XM_005008884.2	PREDICTED: YEATS domain-containing protein 4 [Anas platyrhynchos]	GO:0031981//nuclear lumen;GO:0043226//organelle;GO:0044446//intracellular organelle part;GO:0000123//histone acetyltransferase complex;GO:0044424//intracellular part;GO:0005634//nucleus;GO:0044464//cell part;GO:1902494//catalytic complex;GO:0005622//intracellular;GO:0005654//nucleoplasm;GO:1902562//H4 histone acetyltransferase complex;GO:0031974//membrane-enclosed lumen;GO:0044422//organelle part…	GO:0005515//protein binding;GO:0005488//binding	GO:0051276//chromosome organization;GO:0016568//chromatin modification;GO:0044267//cellular protein metabolic process;GO:0006475//internal protein amino acid acetylation;GO:0016043//cellular component organization;GO:0050789//regulation of biological process;GO:0018394//peptidyl-lysine acetylation;GO:0044237//cellular metabolic process;GO:0043543//protein acylation;GO:0071704//organic substance m…	apl-miR-2955-5p;apl-miR-30-5p
XM_005008886.1	PREDICTED: uronyl 2-sulfotransferase [Anas platyrhynchos]	GO:0016020//membrane;GO:0044425//membrane part;GO:0031224//intrinsic component of membrane	GO:0003824//catalytic activity	-	apl-miR-101-5p;apl-miR-124-3p;apl-miR-1788-5p;apl-miR-184-3p;apl-miR-187-3p;apl-miR-1908-3p;apl-miR-340-3p;apl-miR-365-3p;apl-miR-423-5p;apl-miR-4492-3p;apl-miR-632-3p;apl-miR-7977-5p;novel-m0008-3p;novel-m0026-3p;novel-m0091-5p;novel-m0108-5p;novel-m0195-3p
XM_005008887.2	PREDICTED: TGF-beta-activated kinase 1 and MAP3K7-binding protein 2 isoform X1 [Anas platyrhynchos]	-	GO:0005488//binding;GO:0046872//metal ion binding;GO:0046914//transition metal ion binding;GO:0005515//protein binding;GO:0043169//cation binding;GO:0032182//ubiquitin-like protein binding;GO:0043167//ion binding;GO:0031593//polyubiquitin binding;GO:0043130//ubiquitin binding	GO:0019220//regulation of phosphate metabolic process;GO:0031325//positive regulation of cellular metabolic process;GO:0009966//regulation of signal transduction;GO:0031401//positive regulation of protein modification process;GO:0032268//regulation of cellular protein metabolic process;GO:0042325//regulation of phosphorylation;GO:0065007//biological regulation;GO:0001932//regulation of protein ph…	apl-miR-124-3p;apl-miR-1285-3p;apl-miR-1397-5p;apl-miR-142-3p;apl-miR-1454-3p;apl-miR-1467-3p;apl-miR-148-5p;apl-miR-155-5p;apl-miR-1662-5p;apl-miR-19-5p;apl-miR-20-3p;apl-miR-200-z;apl-miR-216-5p;apl-miR-221-3p;apl-miR-2440-3p;apl-miR-320-3p;apl-miR-3529-3p;apl-miR-3536-5p;apl-miR-3620-5p;apl-miR-425-3p;apl-miR-4507-3p;apl-miR-4658-3p;apl-miR-4763-3p;apl-miR-4776-5p;apl-miR-6937-5p;apl-miR-7113-…
XM_005008888.2	PREDICTED: TGF-beta-activated kinase 1 and MAP3K7-binding protein 2 isoform X2 [Anas platyrhynchos]	-	GO:0043167//ion binding;GO:0032182//ubiquitin-like protein binding;GO:0046872//metal ion binding;GO:0005488//binding;GO:0046914//transition metal ion binding;GO:0043130//ubiquitin binding;GO:0031593//polyubiquitin binding;GO:0005515//protein binding;GO:0043169//cation binding	GO:0001932//regulation of protein phosphorylation;GO:0045937//positive regulation of phosphate metabolic process;GO:0042325//regulation of phosphorylation;GO:0031401//positive regulation of protein modification process;GO:0010646//regulation of cell communication;GO:0009966//regulation of signal transduction;GO:0051174//regulation of phosphorus metabolic process;GO:0060255//regulation of macromol…	apl-miR-124-3p;apl-miR-1285-3p;apl-miR-1397-5p;apl-miR-142-3p;apl-miR-1454-3p;apl-miR-1467-3p;apl-miR-148-5p;apl-miR-155-5p;apl-miR-1662-5p;apl-miR-19-5p;apl-miR-20-3p;apl-miR-200-z;apl-miR-216-5p;apl-miR-221-3p;apl-miR-2440-3p;apl-miR-320-3p;apl-miR-3529-3p;apl-miR-3536-5p;apl-miR-3620-5p;apl-miR-425-3p;apl-miR-4507-3p;apl-miR-4658-3p;apl-miR-4763-3p;apl-miR-4776-5p;apl-miR-6937-5p;apl-miR-7113-…
XM_005008890.2	PREDICTED: LOW QUALITY PROTEIN: probable ribonuclease ZC3H12D [Anas platyrhynchos]	-	GO:0043169//cation binding;GO:0043167//ion binding;GO:0005488//binding	GO:1903047//mitotic cell cycle process;GO:0022402//cell cycle process;GO:0009987//cellular process;GO:0044843//cell cycle G1/S phase transition;GO:0000278//mitotic cell cycle;GO:0007049//cell cycle;GO:0044763//single-organism cellular process;GO:0044770//cell cycle phase transition;GO:0000082//G1/S transition of mitotic cell cycle;GO:0044699//single-organism process;GO:0044772//mitotic cell cycle…	let-7-5p;apl-miR-103-5p;apl-miR-103-3p;apl-miR-106-3p;apl-miR-107-5p;apl-miR-107-3p;apl-miR-125-5p;apl-miR-129-3p;apl-miR-135-3p;apl-miR-140-3p;apl-miR-141-3p;apl-miR-142-3p;apl-miR-1420-5p;apl-miR-1454-3p;apl-miR-148-5p;apl-miR-148-3p;apl-miR-15-5p;apl-miR-1552-3p;apl-miR-1653-3p;apl-miR-1677-3p;apl-miR-17-3p;apl-miR-181-5p;apl-miR-187-3p;apl-miR-200-3p;apl-miR-204-3p;apl-miR-21-3p;apl-miR-216-5…
XM_005008892.2	PREDICTED: katanin p60 ATPase-containing subunit A1 [Anas platyrhynchos]	GO:0044430//cytoskeletal part;GO:0005623//cell;GO:0043232//intracellular non-membrane-bounded organelle;GO:0042995//cell projection;GO:0043228//non-membrane-bounded organelle;GO:0043005//neuron projection;GO:0044424//intracellular part;GO:0005815//microtubule organizing center;GO:0044464//cell part;GO:0097458//neuron part;GO:0016020//membrane;GO:0043226//organelle;GO:0043227//membrane-bounded org…	GO:1901363//heterocyclic compound binding;GO:0016787//hydrolase activity;GO:0042623//ATPase activity, coupled;GO:0016818//hydrolase activity, acting on acid anhydrides, in phosphorus-containing anhydrides;GO:0097159//organic cyclic compound binding;GO:0016887//ATPase activity;GO:0032550//purine ribonucleoside binding;GO:0016817//hydrolase activity, acting on acid anhydrides;GO:0003824//catalytic …	GO:0006996//organelle organization;GO:1902589//single-organism organelle organization;GO:0000226//microtubule cytoskeleton organization;GO:0040011//locomotion;GO:0006928//movement of cell or subcellular component;GO:0007017//microtubule-based process;GO:0000280//nuclear division;GO:0033036//macromolecule localization;GO:0071840//cellular component organization or biogenesis;GO:0051179//localizati…	apl-miR-152-3p;apl-miR-2404-5p;novel-m0211-3p
XM_005008895.2	PREDICTED: serine/threonine-protein kinase LATS1 isoform X1 [Anas platyrhynchos]	GO:0043228//non-membrane-bounded organelle;GO:0005622//intracellular;GO:0044422//organelle part;GO:0044446//intracellular organelle part;GO:0044424//intracellular part;GO:0043229//intracellular organelle;GO:0015630//microtubule cytoskeleton;GO:0044464//cell part;GO:0005623//cell;GO:0043232//intracellular non-membrane-bounded organelle;GO:0044430//cytoskeletal part;GO:0005856//cytoskeleton;GO:0005…	GO:0003824//catalytic activity;GO:0043169//cation binding;GO:0097367//carbohydrate derivative binding;GO:0016773//phosphotransferase activity, alcohol group as acceptor;GO:0046872//metal ion binding;GO:0019900//kinase binding;GO:0004672//protein kinase activity;GO:0016740//transferase activity;GO:0036094//small molecule binding;GO:1901363//heterocyclic compound binding;GO:0032550//purine ribonucl…	GO:0051716//cellular response to stimulus;GO:0051128//regulation of cellular component organization;GO:0042325//regulation of phosphorylation;GO:0032970//regulation of actin filament-based process;GO:0032507//maintenance of protein location in cell;GO:0050789//regulation of biological process;GO:0009893//positive regulation of metabolic process;GO:0010646//regulation of cell communication;GO:0044…	apl-miR-100-3p;apl-miR-101-3p;apl-miR-103-3p;apl-miR-107-3p;apl-miR-1285-3p;apl-miR-132-3p;apl-miR-138-3p;apl-miR-1388-5p;apl-miR-141-3p;apl-miR-142-3p;apl-miR-143-5p;apl-miR-1451-3p;apl-miR-146-5p;apl-miR-15-5p;apl-miR-152-3p;apl-miR-1552-3p;apl-miR-1895-3p;apl-miR-196-5p;apl-miR-20-3p;apl-miR-200-3p;apl-miR-21-3p;apl-miR-212-3p;apl-miR-2184-5p;apl-miR-222-5p;apl-miR-24-3p;apl-miR-2970-5p;apl-mi…
XM_005008896.2	PREDICTED: serine/threonine-protein kinase LATS1 isoform X2 [Anas platyrhynchos]	GO:0044422//organelle part;GO:0043226//organelle;GO:0044464//cell part;GO:0043228//non-membrane-bounded organelle;GO:0044424//intracellular part;GO:0005856//cytoskeleton;GO:0043229//intracellular organelle;GO:0044430//cytoskeletal part;GO:0005819//spindle;GO:0015630//microtubule cytoskeleton;GO:0044446//intracellular organelle part;GO:0043232//intracellular non-membrane-bounded organelle;GO:00056…	GO:0032549//ribonucleoside binding;GO:0016301//kinase activity;GO:0005515//protein binding;GO:0016772//transferase activity, transferring phosphorus-containing groups;GO:0097367//carbohydrate derivative binding;GO:0043169//cation binding;GO:0097159//organic cyclic compound binding;GO:0016740//transferase activity;GO:1901363//heterocyclic compound binding;GO:0019900//kinase binding;GO:0001882//nuc…	GO:0031323//regulation of cellular metabolic process;GO:0070727//cellular macromolecule localization;GO:0032268//regulation of cellular protein metabolic process;GO:0032502//developmental process;GO:0051651//maintenance of location in cell;GO:0008544//epidermis development;GO:0016043//cellular component organization;GO:0010604//positive regulation of macromolecule metabolic process;GO:0051174//re…	apl-miR-100-3p;apl-miR-101-3p;apl-miR-103-3p;apl-miR-107-3p;apl-miR-1285-3p;apl-miR-132-3p;apl-miR-138-3p;apl-miR-1388-5p;apl-miR-141-3p;apl-miR-142-3p;apl-miR-143-5p;apl-miR-1451-3p;apl-miR-146-5p;apl-miR-15-5p;apl-miR-152-3p;apl-miR-1552-3p;apl-miR-1895-3p;apl-miR-196-5p;apl-miR-20-3p;apl-miR-200-3p;apl-miR-21-3p;apl-miR-212-3p;apl-miR-2184-5p;apl-miR-222-5p;apl-miR-24-3p;apl-miR-2970-5p;apl-mi…
XM_005008897.2	PREDICTED: protein-L-isoaspartate(D-aspartate) O-methyltransferase isoform X1 [Anas platyrhynchos]	GO:0005622//intracellular;GO:0044424//intracellular part;GO:0005623//cell;GO:0044464//cell part	GO:0003824//catalytic activity;GO:0016740//transferase activity;GO:0016741//transferase activity, transferring one-carbon groups	GO:0044237//cellular metabolic process;GO:0043412//macromolecule modification;GO:0009987//cellular process;GO:0043170//macromolecule metabolic process;GO:0008152//metabolic process;GO:0044260//cellular macromolecule metabolic process;GO:0006464//cellular protein modification process;GO:0008213//protein alkylation;GO:0071704//organic substance metabolic process;GO:0019538//protein metabolic proces…	apl-miR-143-3p;apl-miR-144-3p;apl-miR-1595-5p;apl-miR-196-5p;apl-miR-21-3p;apl-miR-26-5p;apl-miR-2779-5p;apl-miR-344-3p;apl-miR-3607-3p;apl-miR-425-5p;apl-miR-451-3p;apl-miR-4658-3p;apl-miR-7644-3p;novel-m0021-5p;novel-m0179-3p;novel-m0181-5p;novel-m0215-5p
XM_005008898.2	PREDICTED: protein-L-isoaspartate(D-aspartate) O-methyltransferase isoform X2 [Anas platyrhynchos]	GO:0005622//intracellular;GO:0005623//cell;GO:0044464//cell part;GO:0044424//intracellular part	GO:0016741//transferase activity, transferring one-carbon groups;GO:0016740//transferase activity;GO:0003824//catalytic activity	GO:0006464//cellular protein modification process;GO:0036211//protein modification process;GO:0019538//protein metabolic process;GO:0008213//protein alkylation;GO:0044267//cellular protein metabolic process;GO:0044238//primary metabolic process;GO:0043412//macromolecule modification;GO:0071704//organic substance metabolic process;GO:0044237//cellular metabolic process;GO:0008152//metabolic proces…	apl-miR-1187-3p;apl-miR-143-3p;apl-miR-144-3p;apl-miR-1595-5p;apl-miR-196-5p;apl-miR-21-3p;apl-miR-26-5p;apl-miR-2779-5p;apl-miR-344-3p;apl-miR-3607-3p;apl-miR-425-5p;apl-miR-451-3p;apl-miR-4658-3p;apl-miR-7644-3p;novel-m0021-5p;novel-m0179-3p;novel-m0181-5p;novel-m0215-5p
XM_005008899.2	PREDICTED: iodotyrosine dehalogenase 1 isoform X1 [Anas platyrhynchos]	-	GO:0003824//catalytic activity	GO:0044699//single-organism process;GO:0044710//single-organism metabolic process;GO:0008152//metabolic process	apl-miR-1335-3p;apl-miR-140-3p;apl-miR-148-3p;apl-miR-15-5p;apl-miR-152-3p;apl-miR-199-3p;apl-miR-2344-3p;apl-miR-26-5p;apl-miR-2984-5p;apl-miR-3120-3p;apl-miR-322-5p;apl-miR-3366-3p;apl-miR-338-3p;apl-miR-3971-3p;apl-miR-424-5p;apl-miR-451-3p;apl-miR-455-5p;apl-miR-6894-5p;apl-miR-9275-5p;novel-m0069-5p;novel-m0098-3p;novel-m0121-3p;novel-m0135-5p;novel-m0191-3p;novel-m0240-3p
XM_005008901.2	PREDICTED: pleckstrin homology domain-containing family G member 1 isoform X1 [Anas platyrhynchos]	-	-	GO:0065009//regulation of molecular function;GO:0051336//regulation of hydrolase activity;GO:0050789//regulation of biological process;GO:0019222//regulation of metabolic process;GO:0050790//regulation of catalytic activity;GO:0043087//regulation of GTPase activity;GO:0065007//biological regulation	apl-miR-135-5p;apl-miR-141-3p;apl-miR-1467-3p;apl-miR-148-3p;apl-miR-15-5p;apl-miR-152-3p;apl-miR-16-5p;apl-miR-20-3p;apl-miR-200-3p;apl-miR-204-3p;apl-miR-214-5p;apl-miR-219-3p;apl-miR-28-3p;apl-miR-320-3p;apl-miR-322-5p;apl-miR-424-5p;apl-miR-457-5p;apl-miR-460-5p;apl-miR-4763-3p;apl-miR-4776-5p;apl-miR-486-5p;novel-m0002-3p;novel-m0008-3p;novel-m0069-3p;novel-m0069-5p;novel-m0088-5p;novel-m015…
XM_005008902.2	PREDICTED: pleckstrin homology domain-containing family G member 1 isoform X2 [Anas platyrhynchos]	-	-	GO:0043087//regulation of GTPase activity;GO:0050789//regulation of biological process;GO:0051336//regulation of hydrolase activity;GO:0065009//regulation of molecular function;GO:0019222//regulation of metabolic process;GO:0065007//biological regulation;GO:0050790//regulation of catalytic activity	apl-miR-135-5p;apl-miR-141-3p;apl-miR-1467-3p;apl-miR-148-3p;apl-miR-15-5p;apl-miR-152-3p;apl-miR-16-5p;apl-miR-20-3p;apl-miR-200-3p;apl-miR-204-3p;apl-miR-214-5p;apl-miR-219-3p;apl-miR-28-3p;apl-miR-320-3p;apl-miR-322-5p;apl-miR-424-5p;apl-miR-457-5p;apl-miR-460-5p;apl-miR-4763-3p;apl-miR-4776-5p;apl-miR-486-5p;novel-m0002-3p;novel-m0008-3p;novel-m0069-3p;novel-m0069-5p;novel-m0088-5p;novel-m015…
XM_005008904.2	PREDICTED: monofunctional C1-tetrahydrofolate synthase, mitochondrial [Anas platyrhynchos]	-	GO:0016874//ligase activity;GO:0001882//nucleoside binding;GO:1901363//heterocyclic compound binding;GO:0005488//binding;GO:0036094//small molecule binding;GO:0016645//oxidoreductase activity, acting on the CH-NH group of donors;GO:0016491//oxidoreductase activity;GO:0016879//ligase activity, forming carbon-nitrogen bonds;GO:0097367//carbohydrate derivative binding;GO:0001883//purine nucleoside b…	GO:0044763//single-organism cellular process;GO:0051186//cofactor metabolic process;GO:0046483//heterocycle metabolic process;GO:0044699//single-organism process;GO:0043603//cellular amide metabolic process;GO:0009987//cellular process;GO:0006732//coenzyme metabolic process;GO:0006082//organic acid metabolic process;GO:0019752//carboxylic acid metabolic process;GO:0006725//cellular aromatic compo…	apl-miR-1187-3p;apl-miR-124-3p;apl-miR-128-3p;apl-miR-1285-3p;apl-miR-1329-5p;apl-miR-133-z;apl-miR-1386-5p;apl-miR-139-5p;apl-miR-145-5p;apl-miR-1454-3p;apl-miR-1467-5p;apl-miR-15-5p;apl-miR-1599-3p;apl-miR-16-5p;apl-miR-1653-3p;apl-miR-19-3p;apl-miR-194-5p;apl-miR-212-3p;apl-miR-214-3p;apl-miR-223-3p;apl-miR-28-5p;apl-miR-29-3p;apl-miR-3120-3p;apl-miR-320-3p;apl-miR-322-5p;apl-miR-338-3p;apl-mi…
XM_005008905.2	PREDICTED: A-kinase anchor protein 12 isoform X1 [Anas platyrhynchos]	-	GO:0019899//enzyme binding;GO:0005515//protein binding;GO:0005488//binding	GO:0033036//macromolecule localization;GO:0051649//establishment of localization in cell;GO:0030810//positive regulation of nucleotide biosynthetic process;GO:0019219//regulation of nucleobase-containing compound metabolic process;GO:0031323//regulation of cellular metabolic process;GO:0050794//regulation of cellular process;GO:0051174//regulation of phosphorus metabolic process;GO:0070727//cellu…	let-7-5p;apl-miR-10-5p;apl-miR-106-5p;apl-miR-106-3p;apl-miR-130-5p;apl-miR-135-5p;apl-miR-145-5p;apl-miR-1467-3p;apl-miR-148-3p;apl-miR-152-3p;apl-miR-1559-3p;apl-miR-1595-5p;apl-miR-1599-3p;apl-miR-16-5p;apl-miR-17-5p;apl-miR-1895-3p;apl-miR-1957-5p;apl-miR-21-3p;apl-miR-214-3p;apl-miR-219-3p;apl-miR-22-3p;apl-miR-223-3p;apl-miR-27-5p;apl-miR-27-3p;apl-miR-285-3p;apl-miR-29-3p;apl-miR-2970-3p;a…
XM_005008906.2	PREDICTED: A-kinase anchor protein 12 isoform X2 [Anas platyrhynchos]	-	GO:0005488//binding;GO:0019899//enzyme binding;GO:0005515//protein binding	GO:0031326//regulation of cellular biosynthetic process;GO:0030801//positive regulation of cyclic nucleotide metabolic process;GO:0015031//protein transport;GO:0065007//biological regulation;GO:0010646//regulation of cell communication;GO:0050794//regulation of cellular process;GO:0080090//regulation of primary metabolic process;GO:0031323//regulation of cellular metabolic process;GO:0051174//reg…	let-7-5p;apl-miR-10-5p;apl-miR-106-5p;apl-miR-106-3p;apl-miR-130-5p;apl-miR-135-5p;apl-miR-145-5p;apl-miR-1467-3p;apl-miR-148-3p;apl-miR-152-3p;apl-miR-1559-3p;apl-miR-1595-5p;apl-miR-1599-3p;apl-miR-16-5p;apl-miR-17-5p;apl-miR-1895-3p;apl-miR-1957-5p;apl-miR-21-3p;apl-miR-214-3p;apl-miR-219-3p;apl-miR-22-3p;apl-miR-223-3p;apl-miR-27-5p;apl-miR-27-3p;apl-miR-285-3p;apl-miR-29-3p;apl-miR-2970-3p;a…
XM_005008907.2	PREDICTED: zinc finger and BTB domain-containing protein 2 [Anas platyrhynchos]	-	GO:0043169//cation binding;GO:0005488//binding;GO:0043167//ion binding	-	apl-miR-101-3p;apl-miR-124-3p;apl-miR-126-5p;apl-miR-1260-5p;apl-miR-129-5p;apl-miR-145-5p;apl-miR-146-5p;apl-miR-1895-3p;apl-miR-19-3p;apl-miR-199-5p;apl-miR-223-3p;apl-miR-23-3p;apl-miR-2779-5p;apl-miR-2885-3p;apl-miR-29-5p;apl-miR-2955-5p;apl-miR-30-3p;apl-miR-3536-5p;apl-miR-4430-5p;apl-miR-4772-3p;apl-miR-551-5p;apl-miR-7644-3p;novel-m0026-3p;novel-m0031-5p;novel-m0035-3p;novel-m0104-3p;nove…
XM_005008908.2	PREDICTED: required for meiotic nuclear division protein 1 homolog isoform X1 [Anas platyrhynchos]	-	-	-	apl-miR-223-3p;apl-miR-344-3p;novel-m0001-5p;novel-m0185-5p
XM_005008909.2	PREDICTED: required for meiotic nuclear division protein 1 homolog isoform X2 [Anas platyrhynchos]	-	-	-	apl-miR-130-5p;apl-miR-1335-3p;apl-miR-140-5p;apl-miR-1434-3p;apl-miR-194-5p;apl-miR-21-3p;apl-miR-24-5p;apl-miR-28-5p;apl-miR-340-5p;apl-miR-3776-5p;novel-m0061-5p;novel-m0167-3p;novel-m0213-5p
XM_005008910.2	PREDICTED: coiled-coil domain-containing protein 170 isoform X5 [Anas platyrhynchos]	-	-	-	apl-miR-1-3p;apl-miR-1338-3p;apl-miR-1388-3p;apl-miR-186-5p;apl-miR-190-3p;apl-miR-200-z;apl-miR-2131-5p;apl-miR-24-3p;apl-miR-29-3p;apl-miR-2954-3p;apl-miR-301-5p;apl-miR-352-3p;apl-miR-4081-3p;apl-miR-455-5p;apl-miR-455-3p;apl-miR-4658-3p;apl-miR-4791-5p;apl-miR-499-3p;apl-miR-551-5p;apl-miR-8186-5p;apl-miR-9044-3p;novel-m0061-5p;novel-m0150-3p;novel-m0182-3p;novel-m0220-5p;novel-m0248-3p
XM_005008912.2	PREDICTED: LOW QUALITY PROTEIN: nucleoporin Nup43 [Anas platyrhynchos]	-	-	-	apl-miR-130-5p;apl-miR-132-3p;apl-miR-1559-3p;apl-miR-186-5p;apl-miR-19-3p;apl-miR-212-3p;apl-miR-214-5p;apl-miR-216-5p;apl-miR-23-3p;apl-miR-4772-3p;apl-miR-486-5p;apl-miR-6368-3p;novel-m0031-5p;novel-m0055-3p;novel-m0121-3p;novel-m0160-3p;novel-m0167-3p
XM_005008913.2	PREDICTED: low-density lipoprotein receptor-related protein 11 [Anas platyrhynchos]	-	-	-	apl-miR-122-5p;apl-miR-1352-5p;apl-miR-15-5p;apl-miR-16-5p;apl-miR-1653-3p;apl-miR-1908-3p;apl-miR-204-3p;apl-miR-22-3p;apl-miR-2954-3p;apl-miR-2984-5p;apl-miR-320-3p;apl-miR-322-5p;apl-miR-3366-3p;apl-miR-3885-5p;apl-miR-424-5p;apl-miR-4745-5p;apl-miR-490-3p;apl-miR-632-3p;apl-miR-6743-5p;apl-miR-767-5p;apl-miR-9-5p;apl-miR-9-z;novel-m0002-3p;novel-m0012-3p;novel-m0055-3p;novel-m0090-5p
XM_005008915.2	PREDICTED: LOW QUALITY PROTEIN: elongation of very long chain fatty acids protein 7 [Anas platyrhynchos]	GO:0016020//membrane;GO:0031224//intrinsic component of membrane;GO:0044425//membrane part	GO:0003824//catalytic activity	GO:0046394//carboxylic acid biosynthetic process;GO:0044699//single-organism process;GO:0019752//carboxylic acid metabolic process;GO:0006633//fatty acid biosynthetic process;GO:0006082//organic acid metabolic process;GO:0006629//lipid metabolic process;GO:0071704//organic substance metabolic process;GO:0008152//metabolic process;GO:0016053//organic acid biosynthetic process;GO:0009987//cellular …	apl-miR-101-3p;apl-miR-103-5p;apl-miR-107-5p;apl-miR-128-3p;apl-miR-144-3p;apl-miR-148-5p;apl-miR-155-5p;apl-miR-1595-5p;apl-miR-1677-5p;apl-miR-26-5p;apl-miR-2954-3p;apl-miR-2970-5p;apl-miR-2970-3p;apl-miR-4081-3p;apl-miR-6516-3p;apl-miR-7-3p;apl-miR-7644-3p;apl-miR-93-3p;novel-m0031-5p;novel-m0035-5p;novel-m0038-3p;novel-m0199-3p;novel-m0201-5p;novel-m0215-5p;novel-m0220-5p
XM_005008920.1	Glutathione transferase omega-1, partial [Anas platyrhynchos]	GO:0005623//cell;GO:0044464//cell part;GO:0005622//intracellular;GO:0044424//intracellular part	-	-	apl-miR-143-3p;apl-miR-1895-3p;apl-miR-223-3p;apl-miR-4770-3p;apl-miR-6-5p;novel-m0167-3p
XM_005008924.2	PREDICTED: CST complex subunit STN1 isoform X1 [Anas platyrhynchos]	GO:0005634//nucleus;GO:0070013//intracellular organelle lumen;GO:0005856//cytoskeleton;GO:0000782//telomere cap complex;GO:0032993//protein-DNA complex;GO:0032991//macromolecular complex;GO:0044424//intracellular part;GO:0043227//membrane-bounded organelle;GO:0098687//chromosomal region;GO:0043228//non-membrane-bounded organelle;GO:0043229//intracellular organelle;GO:0044422//organelle part;GO:00…	GO:0005488//binding;GO:0097159//organic cyclic compound binding;GO:0003676//nucleic acid binding;GO:0003677//DNA binding;GO:1901363//heterocyclic compound binding;GO:0003697//single-stranded DNA binding	GO:1902589//single-organism organelle organization;GO:0090304//nucleic acid metabolic process;GO:0006996//organelle organization;GO:0034641//cellular nitrogen compound metabolic process;GO:1901360//organic cyclic compound metabolic process;GO:0050794//regulation of cellular process;GO:0006139//nucleobase-containing compound metabolic process;GO:0044237//cellular metabolic process;GO:0008152//meta…	apl-miR-1338-3p;apl-miR-1388-3p;apl-miR-141-3p;apl-miR-181-5p;apl-miR-200-3p;apl-miR-2440-3p;apl-miR-28-5p;apl-miR-29-5p;apl-miR-30-5p;apl-miR-30-3p;apl-miR-4468-3p;apl-miR-6131-3p;apl-miR-6238-3p;apl-miR-6743-5p;apl-miR-6894-5p;apl-miR-735-5p;novel-m0028-3p;novel-m0035-3p;novel-m0035-5p;novel-m0061-5p;novel-m0191-3p
XM_005008925.2	PREDICTED: CST complex subunit STN1 isoform X1 [Anas platyrhynchos]	GO:0031974//membrane-enclosed lumen;GO:0005622//intracellular;GO:0043229//intracellular organelle;GO:0070013//intracellular organelle lumen;GO:0044424//intracellular part;GO:0044446//intracellular organelle part;GO:0098687//chromosomal region;GO:0005694//chromosome;GO:0032993//protein-DNA complex;GO:0032991//macromolecular complex;GO:0005856//cytoskeleton;GO:0043228//non-membrane-bounded organell…	GO:0003697//single-stranded DNA binding;GO:0003676//nucleic acid binding;GO:0097159//organic cyclic compound binding;GO:0003677//DNA binding;GO:1901363//heterocyclic compound binding;GO:0005488//binding	GO:0071704//organic substance metabolic process;GO:0016043//cellular component organization;GO:0050789//regulation of biological process;GO:0009889//regulation of biosynthetic process;GO:0044260//cellular macromolecule metabolic process;GO:0046483//heterocycle metabolic process;GO:0044763//single-organism cellular process;GO:0006725//cellular aromatic compound metabolic process;GO:0044710//single…	apl-miR-1338-3p;apl-miR-1388-3p;apl-miR-141-3p;apl-miR-181-5p;apl-miR-200-3p;apl-miR-2440-3p;apl-miR-28-5p;apl-miR-29-5p;apl-miR-30-5p;apl-miR-30-3p;apl-miR-4468-3p;apl-miR-6131-3p;apl-miR-6238-3p;apl-miR-6743-5p;apl-miR-6894-5p;apl-miR-735-5p;novel-m0028-3p;novel-m0035-3p;novel-m0035-5p;novel-m0061-5p;novel-m0191-3p
XM_005008926.2	PREDICTED: CST complex subunit STN1 isoform X1 [Anas platyrhynchos]	GO:0070013//intracellular organelle lumen;GO:0005694//chromosome;GO:0005856//cytoskeleton;GO:0005623//cell;GO:0044424//intracellular part;GO:0043228//non-membrane-bounded organelle;GO:0043232//intracellular non-membrane-bounded organelle;GO:0000228//nuclear chromosome;GO:0044422//organelle part;GO:0043229//intracellular organelle;GO:0000784//nuclear chromosome, telomeric region;GO:0000783//nuclea…	GO:0003677//DNA binding;GO:0003697//single-stranded DNA binding;GO:0005488//binding;GO:1901363//heterocyclic compound binding;GO:0097159//organic cyclic compound binding;GO:0003676//nucleic acid binding	GO:0006725//cellular aromatic compound metabolic process;GO:0044237//cellular metabolic process;GO:0044763//single-organism cellular process;GO:0010556//regulation of macromolecule biosynthetic process;GO:0009987//cellular process;GO:0046483//heterocycle metabolic process;GO:0044710//single-organism metabolic process;GO:0008152//metabolic process;GO:0034641//cellular nitrogen compound metabolic p…	apl-miR-1338-3p;apl-miR-1388-3p;apl-miR-141-3p;apl-miR-181-5p;apl-miR-200-3p;apl-miR-2440-3p;apl-miR-28-5p;apl-miR-29-5p;apl-miR-30-5p;apl-miR-30-3p;apl-miR-4468-3p;apl-miR-6131-3p;apl-miR-6238-3p;apl-miR-6743-5p;apl-miR-6894-5p;apl-miR-735-5p;novel-m0028-3p;novel-m0035-3p;novel-m0035-5p;novel-m0061-5p;novel-m0191-3p
XM_005008927.2	PREDICTED: CST complex subunit STN1 isoform X1 [Anas platyrhynchos]	GO:0044446//intracellular organelle part;GO:0005694//chromosome;GO:0044422//organelle part;GO:0043232//intracellular non-membrane-bounded organelle;GO:0005634//nucleus;GO:0000781//chromosome, telomeric region;GO:0005622//intracellular;GO:0000783//nuclear telomere cap complex;GO:0000228//nuclear chromosome;GO:0005623//cell;GO:0043226//organelle;GO:0043227//membrane-bounded organelle;GO:0031981//nu…	GO:0003676//nucleic acid binding;GO:0005488//binding;GO:0003677//DNA binding;GO:0003697//single-stranded DNA binding;GO:1901363//heterocyclic compound binding;GO:0097159//organic cyclic compound binding	GO:0031326//regulation of cellular biosynthetic process;GO:0008152//metabolic process;GO:0051052//regulation of DNA metabolic process;GO:0000723//telomere maintenance;GO:0044260//cellular macromolecule metabolic process;GO:0019219//regulation of nucleobase-containing compound metabolic process;GO:0043170//macromolecule metabolic process;GO:0006275//regulation of DNA replication;GO:0006139//nucleo…	apl-miR-1338-3p;apl-miR-1388-3p;apl-miR-141-3p;apl-miR-181-5p;apl-miR-200-3p;apl-miR-2440-3p;apl-miR-28-5p;apl-miR-29-5p;apl-miR-30-5p;apl-miR-30-3p;apl-miR-4468-3p;apl-miR-6131-3p;apl-miR-6238-3p;apl-miR-6743-5p;apl-miR-6894-5p;apl-miR-735-5p;novel-m0028-3p;novel-m0035-3p;novel-m0035-5p;novel-m0061-5p;novel-m0191-3p
XM_005008928.2	PREDICTED: CST complex subunit STN1 isoform X1 [Anas platyrhynchos]	GO:0070013//intracellular organelle lumen;GO:0044424//intracellular part;GO:0044428//nuclear part;GO:0043231//intracellular membrane-bounded organelle;GO:0043226//organelle;GO:0043227//membrane-bounded organelle;GO:0005856//cytoskeleton;GO:0005623//cell;GO:0000781//chromosome, telomeric region;GO:0043229//intracellular organelle;GO:0044422//organelle part;GO:0000783//nuclear telomere cap complex;…	GO:0003676//nucleic acid binding;GO:0005488//binding;GO:0097159//organic cyclic compound binding;GO:0003697//single-stranded DNA binding;GO:0003677//DNA binding;GO:1901363//heterocyclic compound binding	GO:0034641//cellular nitrogen compound metabolic process;GO:0006139//nucleobase-containing compound metabolic process;GO:0046483//heterocycle metabolic process;GO:0006275//regulation of DNA replication;GO:0006807//nitrogen compound metabolic process;GO:2000112//regulation of cellular macromolecule biosynthetic process;GO:0060255//regulation of macromolecule metabolic process;GO:0009889//regulatio…	apl-miR-1338-3p;apl-miR-1388-3p;apl-miR-141-3p;apl-miR-181-5p;apl-miR-200-3p;apl-miR-2440-3p;apl-miR-28-5p;apl-miR-29-5p;apl-miR-30-5p;apl-miR-30-3p;apl-miR-4468-3p;apl-miR-6131-3p;apl-miR-6238-3p;apl-miR-6743-5p;apl-miR-6894-5p;apl-miR-735-5p;novel-m0028-3p;novel-m0035-3p;novel-m0035-5p;novel-m0061-5p;novel-m0191-3p
XM_005008929.2	PREDICTED: SH3 and PX domain-containing protein 2A isoform X9 [Anas platyrhynchos]	-	-	GO:0009987//cellular process;GO:0008152//metabolic process;GO:0044237//cellular metabolic process;GO:0072593//reactive oxygen species metabolic process	apl-miR-10-5p;apl-miR-101-3p;apl-miR-103-5p;apl-miR-135-5p;apl-miR-138-3p;apl-miR-144-3p;apl-miR-1595-5p;apl-miR-18-3p;apl-miR-199-3p;apl-miR-200-z;apl-miR-204-5p;apl-miR-21-3p;apl-miR-211-5p;apl-miR-2131-5p;apl-miR-214-3p;apl-miR-216-5p;apl-miR-2440-3p;apl-miR-285-3p;apl-miR-29-3p;apl-miR-338-5p;apl-miR-4539-3p;apl-miR-455-5p;apl-miR-5100-3p;apl-miR-6-5p;apl-miR-6516-3p;apl-miR-8275-3p;apl-miR-9…
XM_005008930.2	PREDICTED: SH3 and PX domain-containing protein 2A isoform X6 [Anas platyrhynchos]	-	-	GO:0009987//cellular process;GO:0072593//reactive oxygen species metabolic process;GO:0008152//metabolic process;GO:0044237//cellular metabolic process	apl-miR-10-5p;apl-miR-101-3p;apl-miR-103-5p;apl-miR-135-5p;apl-miR-138-3p;apl-miR-144-3p;apl-miR-1595-5p;apl-miR-18-3p;apl-miR-199-3p;apl-miR-200-z;apl-miR-204-5p;apl-miR-21-3p;apl-miR-211-5p;apl-miR-2131-5p;apl-miR-214-3p;apl-miR-216-5p;apl-miR-2440-3p;apl-miR-285-3p;apl-miR-29-3p;apl-miR-338-5p;apl-miR-4539-3p;apl-miR-455-5p;apl-miR-5100-3p;apl-miR-6-5p;apl-miR-6516-3p;apl-miR-8275-3p;apl-miR-9…
XM_005008931.2	PREDICTED: SH3 and PX domain-containing protein 2A isoform X2 [Anas platyrhynchos]	-	-	GO:0072593//reactive oxygen species metabolic process;GO:0008152//metabolic process;GO:0044237//cellular metabolic process;GO:0009987//cellular process	apl-miR-10-5p;apl-miR-101-3p;apl-miR-103-5p;apl-miR-135-5p;apl-miR-138-3p;apl-miR-144-3p;apl-miR-1595-5p;apl-miR-18-3p;apl-miR-199-3p;apl-miR-200-z;apl-miR-204-5p;apl-miR-21-3p;apl-miR-211-5p;apl-miR-2131-5p;apl-miR-214-3p;apl-miR-216-5p;apl-miR-2440-3p;apl-miR-285-3p;apl-miR-29-3p;apl-miR-338-5p;apl-miR-4539-3p;apl-miR-455-5p;apl-miR-5100-3p;apl-miR-6-5p;apl-miR-6516-3p;apl-miR-8275-3p;apl-miR-9…
XM_005008932.2	PREDICTED: SH3 and PX domain-containing protein 2A isoform X7 [Anas platyrhynchos]	-	-	GO:0008152//metabolic process;GO:0009987//cellular process;GO:0044237//cellular metabolic process;GO:0072593//reactive oxygen species metabolic process	apl-miR-10-5p;apl-miR-101-3p;apl-miR-103-5p;apl-miR-135-5p;apl-miR-138-3p;apl-miR-144-3p;apl-miR-1595-5p;apl-miR-18-3p;apl-miR-199-3p;apl-miR-200-z;apl-miR-204-5p;apl-miR-21-3p;apl-miR-211-5p;apl-miR-2131-5p;apl-miR-214-3p;apl-miR-216-5p;apl-miR-2440-3p;apl-miR-285-3p;apl-miR-29-3p;apl-miR-338-5p;apl-miR-4539-3p;apl-miR-455-5p;apl-miR-5100-3p;apl-miR-6-5p;apl-miR-6516-3p;apl-miR-8275-3p;apl-miR-9…
XM_005008933.2	PREDICTED: SH3 and PX domain-containing protein 2A isoform X6 [Anas platyrhynchos]	-	-	GO:0009987//cellular process;GO:0008152//metabolic process;GO:0072593//reactive oxygen species metabolic process;GO:0044237//cellular metabolic process	apl-miR-10-5p;apl-miR-101-3p;apl-miR-103-5p;apl-miR-135-5p;apl-miR-138-3p;apl-miR-144-3p;apl-miR-1595-5p;apl-miR-18-3p;apl-miR-199-3p;apl-miR-200-z;apl-miR-204-5p;apl-miR-21-3p;apl-miR-211-5p;apl-miR-2131-5p;apl-miR-214-3p;apl-miR-216-5p;apl-miR-2440-3p;apl-miR-285-3p;apl-miR-29-3p;apl-miR-338-5p;apl-miR-4539-3p;apl-miR-455-5p;apl-miR-5100-3p;apl-miR-6-5p;apl-miR-6516-3p;apl-miR-8275-3p;apl-miR-9…
XM_005008934.2	PREDICTED: SH3 and PX domain-containing protein 2A isoform X6 [Anas platyrhynchos]	-	-	GO:0009987//cellular process;GO:0072593//reactive oxygen species metabolic process;GO:0008152//metabolic process;GO:0044237//cellular metabolic process	apl-miR-10-5p;apl-miR-101-3p;apl-miR-103-5p;apl-miR-135-5p;apl-miR-138-3p;apl-miR-144-3p;apl-miR-1595-5p;apl-miR-18-3p;apl-miR-199-3p;apl-miR-200-z;apl-miR-204-5p;apl-miR-21-3p;apl-miR-211-5p;apl-miR-2131-5p;apl-miR-214-3p;apl-miR-216-5p;apl-miR-2440-3p;apl-miR-285-3p;apl-miR-29-3p;apl-miR-338-5p;apl-miR-4539-3p;apl-miR-455-5p;apl-miR-5100-3p;apl-miR-6-5p;apl-miR-6516-3p;apl-miR-8275-3p;apl-miR-9…
XM_005008937.2	PREDICTED: cilia- and flagella-associated protein 58 [Anas platyrhynchos]	-	-	-	apl-miR-124-3p;apl-miR-141-3p;apl-miR-153-3p;apl-miR-1559-3p;apl-miR-1957-5p;apl-miR-200-5p;apl-miR-200-3p;apl-miR-2131-3p;apl-miR-218-5p;apl-miR-221-5p;apl-miR-221-3p;apl-miR-221-z;apl-miR-222-5p;apl-miR-222-3p;apl-miR-34-3p;apl-miR-361-5p;apl-miR-365-3p;apl-miR-3970-5p;apl-miR-4081-3p;apl-miR-5991-3p;apl-miR-767-5p;apl-miR-98-5p;novel-m0001-5p;novel-m0021-5p;novel-m0080-3p;novel-m0136-3p;novel-…
XM_005008939.1	PREDICTED: STE20-like serine/threonine-protein kinase [Anas platyrhynchos]	GO:0043226//organelle;GO:0043227//membrane-bounded organelle;GO:0031988//membrane-bounded vesicle;GO:0031982//vesicle	GO:0005515//protein binding;GO:0005488//binding;GO:1901363//heterocyclic compound binding;GO:0032550//purine ribonucleoside binding;GO:0001882//nucleoside binding;GO:0097159//organic cyclic compound binding;GO:0016740//transferase activity;GO:0016773//phosphotransferase activity, alcohol group as acceptor;GO:0004672//protein kinase activity;GO:0003824//catalytic activity;GO:0001883//purine nucleo…	GO:0006796//phosphate-containing compound metabolic process;GO:0044260//cellular macromolecule metabolic process;GO:0071704//organic substance metabolic process;GO:0043412//macromolecule modification;GO:0044238//primary metabolic process;GO:0019538//protein metabolic process;GO:0016310//phosphorylation;GO:0009987//cellular process;GO:0006464//cellular protein modification process;GO:0006793//phos…	apl-miR-106-5p;apl-miR-130-3p;apl-miR-15-5p;apl-miR-17-5p;apl-miR-20-5p;apl-miR-200-z;apl-miR-21-5p;apl-miR-21-3p;apl-miR-215-5p;apl-miR-2184-5p;apl-miR-222-5p;apl-miR-23-3p;apl-miR-28-5p;apl-miR-30-3p;apl-miR-301-3p;apl-miR-322-5p;apl-miR-3366-3p;apl-miR-338-3p;apl-miR-374-5p;apl-miR-424-5p;apl-miR-425-5p;apl-miR-454-3p;apl-miR-551-5p;apl-miR-6412-3p;apl-miR-6516-5p;apl-miR-9-5p;apl-miR-9-z;apl-…
XM_005008940.2	PREDICTED: E3 ubiquitin-protein ligase NEURL1 [Anas platyrhynchos]	GO:0030425//dendrite;GO:0005623//cell;GO:0005622//intracellular;GO:0044309//neuron spine;GO:0044424//intracellular part;GO:0016020//membrane;GO:0044456//synapse part;GO:0043005//neuron projection;GO:0044464//cell part;GO:0036477//somatodendritic compartment;GO:0097458//neuron part;GO:0045202//synapse;GO:0042995//cell projection	GO:0005488//binding;GO:0016740//transferase activity;GO:0019787//ubiquitin-like protein transferase activity;GO:0043167//ion binding;GO:0045182//translation regulator activity;GO:0003824//catalytic activity;GO:0043169//cation binding	GO:0042325//regulation of phosphorylation;GO:0051174//regulation of phosphorus metabolic process;GO:0019220//regulation of phosphate metabolic process;GO:0042221//response to chemical;GO:0065007//biological regulation;GO:0006464//cellular protein modification process;GO:0010033//response to organic substance;GO:0043549//regulation of kinase activity;GO:0031344//regulation of cell projection organ…	apl-miR-103-3p;apl-miR-107-3p;apl-miR-1260-5p;apl-miR-1306-5p;apl-miR-138-5p;apl-miR-187-3p;apl-miR-1895-3p;apl-miR-202-5p;apl-miR-214-3p;apl-miR-217-5p;apl-miR-2995-5p;apl-miR-322-5p;apl-miR-424-5p;apl-miR-767-5p;novel-m0061-5p;novel-m0090-5p
XM_005008946.2	ecto-NOX disulfide-thiol exchanger 1 isoform X1 [Amazona aestiva]	-	GO:0097159//organic cyclic compound binding;GO:0005488//binding	-	apl-miR-153-3p;novel-m0185-3p;novel-m0199-5p
XM_005008948.2	PREDICTED: ecto-NOX disulfide-thiol exchanger 1 isoform X2 [Anas platyrhynchos]	-	GO:0005488//binding;GO:0097159//organic cyclic compound binding	-	apl-miR-153-3p;novel-m0185-3p;novel-m0199-5p
XM_005008949.2	PREDICTED: dnaJ homolog subfamily C member 15 [Anas platyrhynchos]	GO:0005622//intracellular;GO:0019866//organelle inner membrane;GO:0044424//intracellular part;GO:0031975//envelope;GO:0044422//organelle part;GO:0005623//cell;GO:0043226//organelle;GO:0044446//intracellular organelle part;GO:0043227//membrane-bounded organelle;GO:0031090//organelle membrane;GO:0016020//membrane;GO:0044464//cell part;GO:0031967//organelle envelope;GO:0043229//intracellular organel…	-	GO:0006950//response to stress;GO:0065007//biological regulation;GO:0044699//single-organism process;GO:0043254//regulation of protein complex assembly;GO:0009892//negative regulation of metabolic process;GO:0006629//lipid metabolic process;GO:0009987//cellular process;GO:0051128//regulation of cellular component organization;GO:0051716//cellular response to stimulus;GO:0008152//metabolic process…	apl-miR-100-3p;apl-miR-143-5p;apl-miR-148-3p;apl-miR-152-3p;apl-miR-17-3p;apl-miR-2131-5p;apl-miR-3607-3p;apl-miR-6516-5p;novel-m0180-3p;novel-m0240-3p
XM_005008955.2	PREDICTED: nuclear fragile X mental retardation-interacting protein 1, partial [Anas platyrhynchos]	GO:0000228//nuclear chromosome;GO:0031981//nuclear lumen;GO:0044446//intracellular organelle part;GO:0044427//chromosomal part;GO:0044424//intracellular part;GO:0044422//organelle part;GO:0005694//chromosome;GO:0044456//synapse part;GO:0044444//cytoplasmic part;GO:0043232//intracellular non-membrane-bounded organelle;GO:0044428//nuclear part;GO:0043226//organelle;GO:0005840//ribosome;GO:0031974//…	GO:0005488//binding;GO:0097159//organic cyclic compound binding;GO:0005515//protein binding;GO:0003676//nucleic acid binding;GO:1901363//heterocyclic compound binding;GO:0043167//ion binding;GO:0003723//RNA binding;GO:0043169//cation binding	GO:2001141//regulation of RNA biosynthetic process;GO:0010468//regulation of gene expression;GO:0051252//regulation of RNA metabolic process;GO:0051171//regulation of nitrogen compound metabolic process;GO:0006355//regulation of transcription, DNA-templated;GO:0050794//regulation of cellular process;GO:0065007//biological regulation;GO:0031326//regulation of cellular biosynthetic process;GO:00192…	apl-miR-10-5p;apl-miR-151-3p;apl-miR-181-5p;apl-miR-320-3p;apl-miR-3776-5p;novel-m0031-3p;novel-m0055-3p;novel-m0185-5p
XM_005008957.2	PREDICTED: coiled-coil domain-containing protein 122 isoform X1 [Anas platyrhynchos]	-	-	-	apl-miR-1595-5p;apl-miR-181-5p;apl-miR-223-3p;apl-miR-28-5p;apl-miR-320-3p;apl-miR-33-3p;apl-miR-34-3p;apl-miR-3607-3p;apl-miR-4286-5p;apl-miR-4286-z;apl-miR-429-3p;apl-miR-6516-3p;apl-miR-9-3p;apl-miR-9275-5p;apl-miR-96-5p;novel-m0019-3p;novel-m0020-3p;novel-m0035-5p;novel-m0061-5p;novel-m0121-3p;novel-m0185-5p;novel-m0194-3p;novel-m0208-3p;novel-m0221-3p
XM_005008960.2	PREDICTED: lipoma HMGIC fusion partner-like 2 protein [Anas platyrhynchos]	-	-	-	apl-miR-199-3p
XM_005008961.2	PREDICTED: lipoma HMGIC fusion partner-like 2 protein [Anas platyrhynchos]	-	-	-	apl-miR-199-3p
XM_005008962.2	PREDICTED: lipoma HMGIC fusion partner-like 2 protein [Anas platyrhynchos]	-	-	-	apl-miR-199-3p
XM_005008963.2	PREDICTED: lipoma HMGIC fusion partner-like 2 protein [Anas platyrhynchos]	-	-	-	apl-miR-199-3p
XM_005008964.2	PREDICTED: lipoma HMGIC fusion partner-like 2 protein [Anas platyrhynchos]	-	-	-	apl-miR-199-3p
XM_005008966.2	PREDICTED: lipoma HMGIC fusion partner-like 2 protein [Anas platyrhynchos]	-	-	-	apl-miR-199-3p
XM_005008968.2	PREDICTED: lipoma HMGIC fusion partner-like 2 protein [Anas platyrhynchos]	-	-	-	apl-miR-199-3p
XM_005008970.2	PREDICTED: coagulation factor XI isoform X1 [Anas platyrhynchos]	-	GO:0004175//endopeptidase activity;GO:0008233//peptidase activity;GO:0070011//peptidase activity, acting on L-amino acid peptides;GO:0003824//catalytic activity;GO:0016787//hydrolase activity	GO:0065008//regulation of biological quality;GO:0071704//organic substance metabolic process;GO:0008152//metabolic process;GO:0019538//protein metabolic process;GO:0050878//regulation of body fluid levels;GO:0007599//hemostasis;GO:0043170//macromolecule metabolic process;GO:0044238//primary metabolic process;GO:0065007//biological regulation	apl-miR-1662-5p;apl-miR-499-3p;novel-m0061-5p
XM_005008971.2	PREDICTED: coagulation factor XI isoform X3 [Anas platyrhynchos]	-	GO:0004175//endopeptidase activity;GO:0016787//hydrolase activity;GO:0008233//peptidase activity;GO:0003824//catalytic activity;GO:0070011//peptidase activity, acting on L-amino acid peptides	GO:0065008//regulation of biological quality;GO:0071704//organic substance metabolic process;GO:0007599//hemostasis;GO:0043170//macromolecule metabolic process;GO:0008152//metabolic process;GO:0044238//primary metabolic process;GO:0019538//protein metabolic process;GO:0065007//biological regulation;GO:0050878//regulation of body fluid levels	apl-miR-1451-3p;apl-miR-2184-5p;apl-miR-221-5p
XM_005008973.2	PREDICTED: coagulation factor XI isoform X1 [Anas platyrhynchos]	-	GO:0016787//hydrolase activity;GO:0008233//peptidase activity;GO:0003824//catalytic activity;GO:0070011//peptidase activity, acting on L-amino acid peptides;GO:0004175//endopeptidase activity	GO:0065007//biological regulation;GO:0043170//macromolecule metabolic process;GO:0065008//regulation of biological quality;GO:0071704//organic substance metabolic process;GO:0007599//hemostasis;GO:0019538//protein metabolic process;GO:0050878//regulation of body fluid levels;GO:0044238//primary metabolic process;GO:0008152//metabolic process	apl-miR-1662-5p;apl-miR-499-3p;novel-m0061-5p
XM_005008977.2	PREDICTED: cytochrome P450 4V2 [Anas platyrhynchos]	-	GO:0005488//binding;GO:0016491//oxidoreductase activity;GO:0097159//organic cyclic compound binding;GO:1901363//heterocyclic compound binding;GO:0043169//cation binding;GO:0043167//ion binding;GO:0046872//metal ion binding;GO:0046914//transition metal ion binding;GO:0003824//catalytic activity;GO:0046906//tetrapyrrole binding	GO:0044255//cellular lipid metabolic process;GO:0044281//small molecule metabolic process;GO:0006631//fatty acid metabolic process;GO:0030258//lipid modification;GO:0043436//oxoacid metabolic process;GO:0009987//cellular process;GO:0044238//primary metabolic process;GO:0032787//monocarboxylic acid metabolic process;GO:0019752//carboxylic acid metabolic process;GO:0044699//single-organism process;…	apl-miR-1187-3p;apl-miR-1248-5p;apl-miR-130-3p;apl-miR-132-3p;apl-miR-140-3p;apl-miR-141-3p;apl-miR-1416-3p;apl-miR-142-5p;apl-miR-1467-5p;apl-miR-148-5p;apl-miR-182-5p;apl-miR-186-5p;apl-miR-1895-3p;apl-miR-191-5p;apl-miR-200-3p;apl-miR-200-z;apl-miR-216-5p;apl-miR-217-5p;apl-miR-219-3p;apl-miR-22-5p;apl-miR-221-3p;apl-miR-221-z;apl-miR-2344-3p;apl-miR-235-3p;apl-miR-2378-3p;apl-miR-25-3p;apl-mi…
XM_005008981.2	PREDICTED: toll-like receptor 3 [Anas platyrhynchos]	GO:0044446//intracellular organelle part;GO:0005623//cell;GO:0005737//cytoplasm;GO:0043229//intracellular organelle;GO:0044424//intracellular part;GO:0044425//membrane part;GO:0044437//vacuolar part;GO:0044422//organelle part;GO:0044444//cytoplasmic part;GO:0043227//membrane-bounded organelle;GO:0016020//membrane;GO:0031224//intrinsic component of membrane;GO:0005774//vacuolar membrane;GO:0031090…	GO:0003723//RNA binding;GO:0004872//receptor activity;GO:0097159//organic cyclic compound binding;GO:0003676//nucleic acid binding;GO:0060089//molecular transducer activity;GO:1901363//heterocyclic compound binding;GO:0005488//binding;GO:0038023//signaling receptor activity;GO:0004871//signal transducer activity	GO:1902531//regulation of intracellular signal transduction;GO:1903555//regulation of tumor necrosis factor superfamily cytokine production;GO:0002684//positive regulation of immune system process;GO:0044093//positive regulation of molecular function;GO:0001819//positive regulation of cytokine production;GO:0032729//positive regulation of interferon-gamma production;GO:0002221//pattern recognitio…	apl-miR-135-5p;apl-miR-235-3p;apl-miR-2404-5p;apl-miR-26-3p;apl-miR-311-3p;apl-miR-313-3p;apl-miR-32-5p;apl-miR-320-3p;apl-miR-92-3p;novel-m0150-5p
XM_005008982.2	PREDICTED: PDZ and LIM domain protein 3 isoform X1 [Anas platyrhynchos]	GO:0043229//intracellular organelle;GO:0043228//non-membrane-bounded organelle;GO:0043226//organelle;GO:0044464//cell part;GO:0005623//cell;GO:0005856//cytoskeleton;GO:0044424//intracellular part;GO:0043232//intracellular non-membrane-bounded organelle;GO:0005622//intracellular	GO:0005515//protein binding;GO:0005488//binding;GO:0046914//transition metal ion binding;GO:0043167//ion binding;GO:0043169//cation binding;GO:0046872//metal ion binding;GO:0005198//structural molecule activity	GO:0007010//cytoskeleton organization;GO:0016043//cellular component organization;GO:0032502//developmental process;GO:0044763//single-organism cellular process;GO:0009987//cellular process;GO:0071840//cellular component organization or biogenesis;GO:0044699//single-organism process;GO:0030036//actin cytoskeleton organization;GO:1902589//single-organism organelle organization;GO:0044767//single-o…	apl-miR-103-5p;apl-miR-1260-5p;apl-miR-129-5p;apl-miR-1306-5p;apl-miR-1451-5p;apl-miR-1623-5p;apl-miR-182-5p;apl-miR-204-3p;apl-miR-21-3p;apl-miR-2131-5p;apl-miR-23-3p;apl-miR-2440-3p;apl-miR-26-3p;apl-miR-30-3p;apl-miR-3776-5p;apl-miR-6240-5p;apl-miR-8186-5p;apl-miR-9277-3p;apl-miR-96-5p;novel-m0005-5p;novel-m0035-5p;novel-m0098-3p;novel-m0134-5p;novel-m0180-3p
XM_005008984.2	PREDICTED: PDZ and LIM domain protein 3 isoform X2 [Anas platyrhynchos]	GO:0005622//intracellular;GO:0044424//intracellular part;GO:0044449//contractile fiber part;GO:0005623//cell;GO:0044464//cell part;GO:0043232//intracellular non-membrane-bounded organelle;GO:0043229//intracellular organelle;GO:0030016//myofibril;GO:0044422//organelle part;GO:0031252//cell leading edge;GO:0031674//I band;GO:0005856//cytoskeleton;GO:0043292//contractile fiber;GO:0005737//cytoplasm;…	GO:0046914//transition metal ion binding;GO:0005198//structural molecule activity;GO:0046872//metal ion binding;GO:0043169//cation binding;GO:0005488//binding;GO:0005515//protein binding;GO:0043167//ion binding	GO:0006996//organelle organization;GO:0044767//single-organism developmental process;GO:0007010//cytoskeleton organization;GO:0009987//cellular process;GO:0044763//single-organism cellular process;GO:0044699//single-organism process;GO:0016043//cellular component organization;GO:0071840//cellular component organization or biogenesis;GO:0030029//actin filament-based process;GO:1902589//single-orga…	apl-miR-103-5p;apl-miR-1260-5p;apl-miR-129-5p;apl-miR-1306-5p;apl-miR-1451-5p;apl-miR-1623-5p;apl-miR-182-5p;apl-miR-204-3p;apl-miR-21-3p;apl-miR-2131-5p;apl-miR-23-3p;apl-miR-2440-3p;apl-miR-26-3p;apl-miR-30-3p;apl-miR-3776-5p;apl-miR-6240-5p;apl-miR-8186-5p;apl-miR-9277-3p;apl-miR-96-5p;novel-m0005-5p;novel-m0035-5p;novel-m0098-3p;novel-m0134-5p;novel-m0180-3p
XM_005008986.2	PREDICTED: PDZ and LIM domain protein 3 isoform X3 [Anas platyrhynchos]	GO:0044464//cell part;GO:0043228//non-membrane-bounded organelle;GO:0005622//intracellular;GO:0043229//intracellular organelle;GO:0005623//cell;GO:0043232//intracellular non-membrane-bounded organelle;GO:0005856//cytoskeleton;GO:0044424//intracellular part;GO:0043226//organelle	GO:0046872//metal ion binding;GO:0046914//transition metal ion binding;GO:0043167//ion binding;GO:0005198//structural molecule activity;GO:0005488//binding;GO:0005515//protein binding;GO:0043169//cation binding	GO:0044763//single-organism cellular process;GO:0007010//cytoskeleton organization;GO:0006996//organelle organization;GO:0071840//cellular component organization or biogenesis;GO:0032502//developmental process;GO:0030036//actin cytoskeleton organization;GO:0030029//actin filament-based process;GO:1902589//single-organism organelle organization;GO:0044767//single-organism developmental process;GO:…	apl-miR-103-5p;apl-miR-1260-5p;apl-miR-129-5p;apl-miR-1306-5p;apl-miR-1451-5p;apl-miR-1623-5p;apl-miR-182-5p;apl-miR-204-3p;apl-miR-21-3p;apl-miR-2131-5p;apl-miR-23-3p;apl-miR-2440-3p;apl-miR-26-3p;apl-miR-30-3p;apl-miR-3776-5p;apl-miR-6240-5p;apl-miR-8186-5p;apl-miR-9277-3p;apl-miR-96-5p;novel-m0005-5p;novel-m0035-5p;novel-m0098-3p;novel-m0134-5p;novel-m0180-3p
XM_005008990.2	PREDICTED: UPF0602 protein C4orf47 homolog [Anas platyrhynchos]	-	-	-	apl-miR-16-5p;apl-miR-26-3p;apl-miR-285-3p;apl-miR-29-3p;apl-miR-30-3p;apl-miR-457-5p
XM_005008994.2	PREDICTED: sorting nexin-25 isoform X1 [Anas platyrhynchos]	-	GO:0043167//ion binding;GO:0005160//transforming growth factor beta receptor binding;GO:0008289//lipid binding;GO:0005102//receptor binding;GO:0005543//phospholipid binding;GO:0005126//cytokine receptor binding;GO:0005488//binding;GO:0005515//protein binding;GO:0043168//anion binding	GO:0065007//biological regulation;GO:0017015//regulation of transforming growth factor beta receptor signaling pathway;GO:0090287//regulation of cellular response to growth factor stimulus;GO:0001933//negative regulation of protein phosphorylation;GO:0042326//negative regulation of phosphorylation;GO:0071704//organic substance metabolic process;GO:0048523//negative regulation of cellular process;…	let-7-3p;lin-4-5p;apl-miR-125-5p;apl-miR-145-5p;apl-miR-181-5p;apl-miR-219-3p;apl-miR-23-3p;apl-miR-26-5p;apl-miR-363-3p;apl-miR-9-5p;apl-miR-9-z;novel-m0035-3p
XM_005008996.2	PREDICTED: sorting nexin-25 isoform X3 [Anas platyrhynchos]	GO:0043227//membrane-bounded organelle;GO:0043226//organelle;GO:0044424//intracellular part;GO:0005623//cell;GO:0043231//intracellular membrane-bounded organelle;GO:0044464//cell part;GO:0043229//intracellular organelle;GO:0005622//intracellular	GO:0043167//ion binding;GO:0005488//binding;GO:0043168//anion binding;GO:0005102//receptor binding;GO:0005126//cytokine receptor binding;GO:0005543//phospholipid binding;GO:0005160//transforming growth factor beta receptor binding;GO:0008289//lipid binding;GO:0005515//protein binding	GO:0065007//biological regulation;GO:0071704//organic substance metabolic process;GO:0009892//negative regulation of metabolic process;GO:0009968//negative regulation of signal transduction;GO:0048519//negative regulation of biological process;GO:0008152//metabolic process;GO:0090287//regulation of cellular response to growth factor stimulus;GO:0090092//regulation of transmembrane receptor protei…	let-7-3p;lin-4-5p;apl-miR-125-5p;apl-miR-145-5p;apl-miR-181-5p;apl-miR-219-3p;apl-miR-23-3p;apl-miR-26-5p;apl-miR-363-3p;apl-miR-9-5p;apl-miR-9-z;novel-m0035-3p
XM_005009000.2	PREDICTED: ufm1-specific protease 2 [Anas platyrhynchos]	GO:0005623//cell;GO:0043229//intracellular organelle;GO:0005622//intracellular;GO:0043226//organelle;GO:0044424//intracellular part;GO:0044464//cell part;GO:0043227//membrane-bounded organelle;GO:0043231//intracellular membrane-bounded organelle	GO:0016788//hydrolase activity, acting on ester bonds;GO:0016787//hydrolase activity;GO:0008233//peptidase activity;GO:0008234//cysteine-type peptidase activity;GO:0070011//peptidase activity, acting on L-amino acid peptides;GO:0003824//catalytic activity	GO:0044238//primary metabolic process;GO:0008152//metabolic process;GO:0043170//macromolecule metabolic process;GO:0071704//organic substance metabolic process;GO:0019538//protein metabolic process	apl-miR-138-3p;apl-miR-182-5p;apl-miR-194-5p;apl-miR-200-z;apl-miR-3120-3p;apl-miR-429-3p;novel-m0002-3p;novel-m0031-3p;novel-m0061-5p;novel-m0215-5p
XM_005009002.2	PREDICTED: LRP2-binding protein isoform X1 [Anas platyrhynchos]	-	-	-	apl-miR-101-5p;apl-miR-1559-3p;apl-miR-186-5p;apl-miR-2344-3p;apl-miR-30-5p;apl-miR-4110-5p;apl-miR-551-5p;novel-m0031-3p;novel-m0038-3p
XM_005009003.1	PREDICTED: ADP/ATP translocase 1, partial [Anas platyrhynchos]	GO:0043226//organelle;GO:0016020//membrane;GO:0031090//organelle membrane;GO:0019866//organelle inner membrane;GO:0044424//intracellular part;GO:0043227//membrane-bounded organelle;GO:0044425//membrane part;GO:0031967//organelle envelope;GO:0044446//intracellular organelle part;GO:0044422//organelle part;GO:0044464//cell part;GO:0005623//cell;GO:0031975//envelope;GO:0043229//intracellular organel…	-	GO:0010941//regulation of cell death;GO:0043067//regulation of programmed cell death;GO:0006915//apoptotic process;GO:0016265//death;GO:0050789//regulation of biological process;GO:0044763//single-organism cellular process;GO:0048519//negative regulation of biological process;GO:0009987//cellular process;GO:0043069//negative regulation of programmed cell death;GO:0051234//establishment of localiz…	apl-miR-142-3p;apl-miR-23-3p;apl-miR-2404-5p;apl-miR-2995-5p;apl-miR-361-5p;apl-miR-499-3p
XM_005009005.2	PREDICTED: E3 ubiquitin-protein ligase RLIM isoform X1 [Anas platyrhynchos]	GO:0043226//organelle;GO:0043229//intracellular organelle;GO:0044424//intracellular part;GO:0005623//cell;GO:0043227//membrane-bounded organelle;GO:0044464//cell part;GO:0043231//intracellular membrane-bounded organelle;GO:0005622//intracellular	GO:0005488//binding;GO:0046872//metal ion binding;GO:0046914//transition metal ion binding;GO:0003824//catalytic activity;GO:0043169//cation binding;GO:0016740//transferase activity;GO:0019787//ubiquitin-like protein transferase activity;GO:0043167//ion binding	GO:0009056//catabolic process;GO:0071704//organic substance metabolic process;GO:0065009//regulation of molecular function;GO:0019941//modification-dependent protein catabolic process;GO:0030163//protein catabolic process;GO:0032446//protein modification by small protein conjugation;GO:0051603//proteolysis involved in cellular protein catabolic process;GO:0044257//cellular protein catabolic proce…	apl-miR-100-3p;apl-miR-141-3p;apl-miR-142-3p;apl-miR-152-3p;apl-miR-1599-3p;apl-miR-16-3p;apl-miR-1677-3p;apl-miR-19-5p;apl-miR-200-3p;apl-miR-2131-5p;apl-miR-2404-5p;apl-miR-2995-5p;apl-miR-30-3p;apl-miR-33-5p;novel-m0002-3p
XM_005009007.2	PREDICTED: ubiquitin carboxyl-terminal hydrolase 12-like isoform X1 [Anas platyrhynchos]	-	GO:0003824//catalytic activity;GO:0070011//peptidase activity, acting on L-amino acid peptides;GO:0008233//peptidase activity;GO:0016787//hydrolase activity	GO:1901575//organic substance catabolic process;GO:0019538//protein metabolic process;GO:0009057//macromolecule catabolic process;GO:0019941//modification-dependent protein catabolic process;GO:0044237//cellular metabolic process;GO:0044260//cellular macromolecule metabolic process;GO:0044265//cellular macromolecule catabolic process;GO:0009987//cellular process;GO:0071704//organic substance meta…	let-7-3p;apl-miR-101-3p;apl-miR-106-3p;apl-miR-1248-5p;apl-miR-1335-3p;apl-miR-146-3p;apl-miR-1467-3p;apl-miR-155-5p;apl-miR-19-3p;apl-miR-194-5p;apl-miR-203-3p;apl-miR-204-5p;apl-miR-211-5p;apl-miR-2131-5p;apl-miR-2184-5p;apl-miR-219-3p;apl-miR-26-5p;apl-miR-30-3p;apl-miR-3120-3p;apl-miR-338-5p;apl-miR-342-3p;apl-miR-6-5p;apl-miR-6238-3p;apl-miR-96-5p;novel-m0002-3p;novel-m0012-5p;novel-m0013-5p…
XM_005009008.2	PREDICTED: ubiquitin carboxyl-terminal hydrolase 12-like isoform X3 [Anas platyrhynchos]	-	GO:0003824//catalytic activity;GO:0070011//peptidase activity, acting on L-amino acid peptides;GO:0008233//peptidase activity;GO:0016787//hydrolase activity	GO:0044248//cellular catabolic process;GO:0009057//macromolecule catabolic process;GO:0019941//modification-dependent protein catabolic process;GO:1901575//organic substance catabolic process;GO:0030163//protein catabolic process;GO:0044267//cellular protein metabolic process;GO:0006508//proteolysis;GO:0009056//catabolic process;GO:0071704//organic substance metabolic process;GO:0019538//protein …	let-7-3p;apl-miR-101-3p;apl-miR-106-3p;apl-miR-1248-5p;apl-miR-1335-3p;apl-miR-146-3p;apl-miR-1467-3p;apl-miR-155-5p;apl-miR-19-3p;apl-miR-194-5p;apl-miR-203-3p;apl-miR-204-5p;apl-miR-211-5p;apl-miR-2131-5p;apl-miR-2184-5p;apl-miR-219-3p;apl-miR-26-5p;apl-miR-30-3p;apl-miR-3120-3p;apl-miR-338-5p;apl-miR-342-3p;apl-miR-6-5p;apl-miR-6238-3p;apl-miR-96-5p;novel-m0002-3p;novel-m0012-5p;novel-m0013-5p…
XM_005009009.2	PREDICTED: ras-like protein family member 11A-like [Anas platyrhynchos]	-	GO:0097159//organic cyclic compound binding;GO:0032549//ribonucleoside binding;GO:0001882//nucleoside binding;GO:0032550//purine ribonucleoside binding;GO:0036094//small molecule binding;GO:0005488//binding;GO:1901363//heterocyclic compound binding;GO:0001883//purine nucleoside binding;GO:0097367//carbohydrate derivative binding	GO:0044700//single organism signaling;GO:0009987//cellular process;GO:0065007//biological regulation;GO:0044763//single-organism cellular process;GO:0050896//response to stimulus;GO:0007165//signal transduction;GO:0023052//signaling;GO:0044699//single-organism process;GO:0035556//intracellular signal transduction;GO:0050789//regulation of biological process;GO:0051716//cellular response to stimul…	apl-miR-100-3p;apl-miR-106-3p;apl-miR-126-5p;apl-miR-1434-3p;apl-miR-15-3p;apl-miR-1599-3p;apl-miR-204-5p;apl-miR-21-5p;apl-miR-210-5p;apl-miR-211-5p;apl-miR-2287-3p;apl-miR-2404-5p;apl-miR-2440-3p;apl-miR-26-3p;apl-miR-2995-5p;apl-miR-30-3p;apl-miR-3535-5p;apl-miR-365-5p;apl-miR-4081-3p;apl-miR-451-3p;apl-miR-4791-5p;novel-m0104-3p;novel-m0118-5p
XM_005009011.2	PREDICTED: pre-mRNA 3'-end-processing factor FIP1-like [Anas platyrhynchos]	-	-	-	apl-miR-1352-5p;apl-miR-1662-5p;apl-miR-222-5p;apl-miR-32-5p;apl-miR-33-5p;apl-miR-338-5p;apl-miR-363-3p;apl-miR-4468-3p;apl-miR-6238-3p;apl-miR-6937-5p;novel-m0160-3p
XM_005009012.2	PREDICTED: ligand of Numb protein X 2 [Anas platyrhynchos]	-	GO:0005488//binding;GO:0005515//protein binding;GO:0043169//cation binding;GO:0043167//ion binding;GO:0019904//protein domain specific binding	GO:0071822//protein complex subunit organization;GO:0009987//cellular process;GO:0065003//macromolecular complex assembly;GO:0051259//protein oligomerization;GO:0006461//protein complex assembly;GO:0022607//cellular component assembly;GO:0043933//macromolecular complex subunit organization;GO:0016043//cellular component organization;GO:0071840//cellular component organization or biogenesis;GO:004…	let-7-5p;apl-miR-101-5p;apl-miR-101-3p;apl-miR-1187-3p;apl-miR-1248-5p;apl-miR-126-3p;apl-miR-1338-3p;apl-miR-135-3p;apl-miR-138-5p;apl-miR-1388-3p;apl-miR-140-3p;apl-miR-1434-3p;apl-miR-144-3p;apl-miR-1451-3p;apl-miR-1454-3p;apl-miR-152-3p;apl-miR-1623-5p;apl-miR-1653-3p;apl-miR-1662-5p;apl-miR-183-5p;apl-miR-187-5p;apl-miR-1957-5p;apl-miR-199-3p;apl-miR-200-5p;apl-miR-205-5p;apl-miR-21-5p;apl-m…
XM_005009013.2	PREDICTED: ligand of Numb protein X 2 [Anas platyrhynchos]	-	GO:0019904//protein domain specific binding;GO:0005488//binding;GO:0043169//cation binding;GO:0043167//ion binding;GO:0005515//protein binding	GO:0009987//cellular process;GO:0043933//macromolecular complex subunit organization;GO:0070271//protein complex biogenesis;GO:0065003//macromolecular complex assembly;GO:0071822//protein complex subunit organization;GO:0044085//cellular component biogenesis;GO:0016043//cellular component organization;GO:0006461//protein complex assembly;GO:0022607//cellular component assembly;GO:0071840//cellula…	let-7-5p;apl-miR-101-5p;apl-miR-101-3p;apl-miR-1187-3p;apl-miR-1248-5p;apl-miR-126-3p;apl-miR-1338-3p;apl-miR-135-3p;apl-miR-138-5p;apl-miR-1388-3p;apl-miR-140-3p;apl-miR-1434-3p;apl-miR-144-3p;apl-miR-1451-3p;apl-miR-1454-3p;apl-miR-152-3p;apl-miR-1623-5p;apl-miR-1653-3p;apl-miR-1662-5p;apl-miR-183-5p;apl-miR-187-5p;apl-miR-1957-5p;apl-miR-199-3p;apl-miR-200-5p;apl-miR-205-5p;apl-miR-21-5p;apl-m…
XM_005009014.2	PREDICTED: homeobox protein CDX-1-like [Anas platyrhynchos]	GO:0043226//organelle;GO:0044464//cell part;GO:0043231//intracellular membrane-bounded organelle;GO:0044424//intracellular part;GO:0005622//intracellular;GO:0005623//cell;GO:0043229//intracellular organelle;GO:0043227//membrane-bounded organelle	GO:0003677//DNA binding;GO:1901363//heterocyclic compound binding;GO:0005488//binding;GO:0003676//nucleic acid binding;GO:0097159//organic cyclic compound binding	GO:0010468//regulation of gene expression;GO:0019222//regulation of metabolic process;GO:0044707//single-multicellular organism process;GO:0044699//single-organism process;GO:0060255//regulation of macromolecule metabolic process;GO:0065007//biological regulation;GO:0032501//multicellular organismal process;GO:0050789//regulation of biological process	apl-miR-204-5p;apl-miR-211-5p
XM_005009019.2	PREDICTED: vascular endothelial growth factor receptor kdr-like [Anas platyrhynchos]	-	GO:0016740//transferase activity;GO:0016773//phosphotransferase activity, alcohol group as acceptor;GO:0032550//purine ribonucleoside binding;GO:0001882//nucleoside binding;GO:0097367//carbohydrate derivative binding;GO:0004672//protein kinase activity;GO:0001883//purine nucleoside binding;GO:0032549//ribonucleoside binding;GO:0004713//protein tyrosine kinase activity;GO:1901363//heterocyclic com…	GO:0044700//single organism signaling;GO:0044763//single-organism cellular process;GO:0044238//primary metabolic process;GO:0009987//cellular process;GO:0044237//cellular metabolic process;GO:0036211//protein modification process;GO:0044260//cellular macromolecule metabolic process;GO:0019538//protein metabolic process;GO:0065007//biological regulation;GO:0006468//protein phosphorylation;GO:00446…	apl-miR-1187-3p;apl-miR-143-3p;apl-miR-1587-5p;apl-miR-181-5p;apl-miR-182-5p;apl-miR-199-5p;apl-miR-2131-3p;apl-miR-217-5p;apl-miR-2188-5p;apl-miR-219-3p;apl-miR-2478-3p;apl-miR-27-3p;apl-miR-28-5p;apl-miR-28-3p;apl-miR-301-3p;apl-miR-31-3p;apl-miR-34-5p;apl-miR-342-3p;apl-miR-3538-5p;apl-miR-3607-3p;apl-miR-3968-3p;apl-miR-4286-5p;apl-miR-4286-z;apl-miR-449-5p;apl-miR-454-3p;apl-miR-455-5p;apl-m…
XM_005009025.1	PREDICTED: myeloid-associated differentiation marker [Anas platyrhynchos]	-	-	-	apl-miR-28-5p;apl-miR-4335-3p;novel-m0108-5p;novel-m0206-5p
XM_005009027.2	PREDICTED: LOW QUALITY PROTEIN: WD repeat-containing protein 24 [Anas platyrhynchos]	-	-	-	apl-miR-2976-3p;apl-miR-4331-3p;apl-miR-4430-5p;apl-miR-6740-5p;novel-m0026-3p;novel-m0239-3p
XM_005009028.2	PREDICTED: cytosolic Fe-S cluster assembly factor NUBP2 [Anas platyrhynchos]	GO:0044422//organelle part;GO:0005623//cell;GO:0043227//membrane-bounded organelle;GO:0043232//intracellular non-membrane-bounded organelle;GO:0005815//microtubule organizing center;GO:0043229//intracellular organelle;GO:0043228//non-membrane-bounded organelle;GO:0043231//intracellular membrane-bounded organelle;GO:0015630//microtubule cytoskeleton;GO:0005622//intracellular;GO:0005856//cytoskelet…	GO:0051536//iron-sulfur cluster binding;GO:0005488//binding;GO:0051540//metal cluster binding;GO:0036094//small molecule binding;GO:0043169//cation binding;GO:0043167//ion binding	GO:0008152//metabolic process;GO:0009058//biosynthetic process	apl-miR-132-5p;apl-miR-141-3p;apl-miR-1587-5p;apl-miR-197-3p;apl-miR-200-3p;apl-miR-210-5p;apl-miR-28-5p;apl-miR-2885-3p;apl-miR-31-5p;apl-miR-322-5p;apl-miR-3885-5p;apl-miR-424-5p;apl-miR-4286-5p;apl-miR-4286-z;apl-miR-7113-3p;apl-miR-72-5p;novel-m0026-3p;novel-m0121-3p;novel-m0248-3p
XM_005009035.2	PREDICTED: SPRY domain-containing SOCS box protein 3, partial [Anas platyrhynchos]	-	-	-	apl-miR-106-3p;apl-miR-128-3p;apl-miR-16-5p;apl-miR-322-5p;apl-miR-3960-3p;apl-miR-424-5p;apl-miR-457-5p;apl-miR-6238-3p;apl-miR-6240-5p;apl-miR-767-5p;novel-m0031-3p;novel-m0034-5p;novel-m0118-5p
XM_005009037.2	PREDICTED: condensin-2 complex subunit G2 isoform X3 [Anas platyrhynchos]	-	GO:0005515//protein binding;GO:0005488//binding;GO:0042393//histone binding	-	apl-miR-103-3p;apl-miR-106-3p;apl-miR-107-3p;apl-miR-124-3p;apl-miR-1386-5p;apl-miR-144-3p;apl-miR-148-5p;apl-miR-1559-3p;apl-miR-1662-5p;apl-miR-1677-3p;apl-miR-17-3p;apl-miR-193-3p;apl-miR-194-5p;apl-miR-203-3p;apl-miR-205-5p;apl-miR-214-5p;apl-miR-214-3p;apl-miR-2184-5p;apl-miR-23-3p;apl-miR-28-3p;apl-miR-2955-5p;apl-miR-2984-5p;apl-miR-30-3p;apl-miR-3120-3p;apl-miR-34-3p;apl-miR-9277-3p;novel…
XM_005009038.2	PREDICTED: vasoactive intestinal polypeptide receptor 2 [Anas platyrhynchos]	GO:0044425//membrane part;GO:0016020//membrane;GO:0031224//intrinsic component of membrane	GO:0004871//signal transducer activity;GO:0004888//transmembrane signaling receptor activity;GO:0038023//signaling receptor activity;GO:0004930//G-protein coupled receptor activity;GO:0060089//molecular transducer activity;GO:0004872//receptor activity;GO:0099600//transmembrane receptor activity	GO:0051716//cellular response to stimulus;GO:0007154//cell communication;GO:0044699//single-organism process;GO:0050794//regulation of cellular process;GO:0007166//cell surface receptor signaling pathway;GO:0065007//biological regulation;GO:0023052//signaling;GO:0009987//cellular process;GO:0050896//response to stimulus;GO:0050789//regulation of biological process;GO:0044700//single organism sign…	apl-miR-103-5p;apl-miR-107-5p;apl-miR-122-5p;apl-miR-1285-3p;apl-miR-1338-3p;apl-miR-135-5p;apl-miR-1352-5p;apl-miR-138-3p;apl-miR-1388-3p;apl-miR-141-3p;apl-miR-145-5p;apl-miR-148-5p;apl-miR-151-3p;apl-miR-1552-3p;apl-miR-1653-3p;apl-miR-182-5p;apl-miR-186-5p;apl-miR-196-5p;apl-miR-200-3p;apl-miR-202-5p;apl-miR-210-3p;apl-miR-210-z;apl-miR-22-3p;apl-miR-221-5p;apl-miR-2478-3p;apl-miR-28-3p;apl-m…
XM_005009039.2	PREDICTED: zinc finger MYND domain-containing protein 11 isoform X1 [Sturnus vulgaris]	GO:0043227//membrane-bounded organelle;GO:0005623//cell;GO:0043229//intracellular organelle;GO:0005622//intracellular;GO:0043226//organelle;GO:0043231//intracellular membrane-bounded organelle;GO:0044464//cell part;GO:0044424//intracellular part	GO:0043167//ion binding;GO:0042393//histone binding;GO:0046914//transition metal ion binding;GO:0043169//cation binding;GO:0005488//binding;GO:0005515//protein binding;GO:0046872//metal ion binding	GO:0010605//negative regulation of macromolecule metabolic process;GO:0009892//negative regulation of metabolic process;GO:0032873//negative regulation of stress-activated MAPK cascade;GO:0051171//regulation of nitrogen compound metabolic process;GO:0044699//single-organism process;GO:0051174//regulation of phosphorus metabolic process;GO:0009966//regulation of signal transduction;GO:2001141//reg…	apl-miR-103-5p;apl-miR-107-5p;apl-miR-138-5p;apl-miR-1595-5p;apl-miR-19-3p;apl-miR-196-5p;apl-miR-203-3p;apl-miR-2184-5p;apl-miR-222-5p;apl-miR-3962-3p;apl-miR-4081-3p;apl-miR-632-3p;novel-m0077-5p;novel-m0090-5p
XM_005009040.2	PREDICTED: zinc finger MYND domain-containing protein 11 isoform X1 [Sturnus vulgaris]	GO:0044424//intracellular part;GO:0005623//cell;GO:0044464//cell part;GO:0043229//intracellular organelle;GO:0043227//membrane-bounded organelle;GO:0043226//organelle;GO:0043231//intracellular membrane-bounded organelle;GO:0005622//intracellular	GO:0043167//ion binding;GO:0005515//protein binding;GO:0042393//histone binding;GO:0046872//metal ion binding;GO:0046914//transition metal ion binding;GO:0043169//cation binding;GO:0005488//binding	GO:0051248//negative regulation of protein metabolic process;GO:0009987//cellular process;GO:0010563//negative regulation of phosphorus metabolic process;GO:0080134//regulation of response to stress;GO:0031400//negative regulation of protein modification process;GO:1903506//regulation of nucleic acid-templated transcription;GO:0070302//regulation of stress-activated protein kinase signaling casca…	apl-miR-103-5p;apl-miR-107-5p;apl-miR-138-5p;apl-miR-1595-5p;apl-miR-19-3p;apl-miR-196-5p;apl-miR-203-3p;apl-miR-2184-5p;apl-miR-222-5p;apl-miR-3962-3p;apl-miR-4081-3p;apl-miR-632-3p;novel-m0077-5p;novel-m0090-5p
XM_005009041.2	PREDICTED: zinc finger MYND domain-containing protein 11 isoform X2 [Sturnus vulgaris]	GO:0044424//intracellular part;GO:0005622//intracellular;GO:0043229//intracellular organelle;GO:0005623//cell;GO:0043231//intracellular membrane-bounded organelle;GO:0044464//cell part;GO:0043227//membrane-bounded organelle;GO:0043226//organelle	GO:0046914//transition metal ion binding;GO:0046872//metal ion binding;GO:0005488//binding;GO:0005515//protein binding;GO:0043167//ion binding;GO:0042393//histone binding;GO:0043169//cation binding	GO:0010556//regulation of macromolecule biosynthetic process;GO:0042326//negative regulation of phosphorylation;GO:0009892//negative regulation of metabolic process;GO:0048585//negative regulation of response to stimulus;GO:0045936//negative regulation of phosphate metabolic process;GO:0097191//extrinsic apoptotic signaling pathway;GO:0009987//cellular process;GO:0070303//negative regulation of s…	apl-miR-103-5p;apl-miR-107-5p;apl-miR-138-5p;apl-miR-1595-5p;apl-miR-19-3p;apl-miR-196-5p;apl-miR-203-3p;apl-miR-2184-5p;apl-miR-222-5p;apl-miR-3962-3p;apl-miR-4081-3p;apl-miR-632-3p;novel-m0077-5p;novel-m0090-5p
XM_005009042.2	PREDICTED: zinc finger MYND domain-containing protein 11 isoform X3 [Anas platyrhynchos]	GO:0043227//membrane-bounded organelle;GO:0005623//cell;GO:0043231//intracellular membrane-bounded organelle;GO:0043229//intracellular organelle;GO:0044424//intracellular part;GO:0043226//organelle;GO:0044464//cell part;GO:0005622//intracellular	GO:0042393//histone binding;GO:0046872//metal ion binding;GO:0043167//ion binding;GO:0005515//protein binding;GO:0005488//binding;GO:0043169//cation binding;GO:0046914//transition metal ion binding	GO:0010605//negative regulation of macromolecule metabolic process;GO:1902679//negative regulation of RNA biosynthetic process;GO:0016265//death;GO:0007154//cell communication;GO:0023052//signaling;GO:0007165//signal transduction;GO:0050896//response to stimulus;GO:0050789//regulation of biological process;GO:0080135//regulation of cellular response to stress;GO:2001141//regulation of RNA biosynt…	apl-miR-103-5p;apl-miR-107-5p;apl-miR-138-5p;apl-miR-1595-5p;apl-miR-19-3p;apl-miR-196-5p;apl-miR-203-3p;apl-miR-2184-5p;apl-miR-222-5p;apl-miR-3962-3p;apl-miR-4081-3p;apl-miR-632-3p;novel-m0077-5p;novel-m0090-5p
XM_005009043.2	PREDICTED: zinc finger MYND domain-containing protein 11 isoform X4 [Anas platyrhynchos]	GO:0044424//intracellular part;GO:0043226//organelle;GO:0005622//intracellular;GO:0043227//membrane-bounded organelle;GO:0043231//intracellular membrane-bounded organelle;GO:0043229//intracellular organelle;GO:0044464//cell part;GO:0005623//cell	GO:0042393//histone binding;GO:0005515//protein binding;GO:0046914//transition metal ion binding;GO:0046872//metal ion binding;GO:0043167//ion binding;GO:0043169//cation binding;GO:0005488//binding	GO:1902679//negative regulation of RNA biosynthetic process;GO:0010468//regulation of gene expression;GO:0051246//regulation of protein metabolic process;GO:0045934//negative regulation of nucleobase-containing compound metabolic process;GO:0008219//cell death;GO:0031400//negative regulation of protein modification process;GO:0048519//negative regulation of biological process;GO:0032784//regulati…	apl-miR-103-5p;apl-miR-107-5p;apl-miR-138-5p;apl-miR-1595-5p;apl-miR-19-3p;apl-miR-196-5p;apl-miR-203-3p;apl-miR-2184-5p;apl-miR-222-5p;apl-miR-3962-3p;apl-miR-4081-3p;apl-miR-632-3p;novel-m0077-5p;novel-m0090-5p
XM_005009047.2	PREDICTED: disco-interacting protein 2 homolog C, partial [Anas platyrhynchos]	GO:0043229//intracellular organelle;GO:0044424//intracellular part;GO:0043231//intracellular membrane-bounded organelle;GO:0044464//cell part;GO:0005623//cell;GO:0043227//membrane-bounded organelle;GO:0005622//intracellular;GO:0043226//organelle	GO:0005488//binding;GO:0005515//protein binding	-	apl-miR-101-3p;apl-miR-1329-5p;apl-miR-1357-5p;apl-miR-137-3p;apl-miR-139-5p;apl-miR-1397-5p;apl-miR-1434-3p;apl-miR-144-3p;apl-miR-15-3p;apl-miR-155-5p;apl-miR-1677-3p;apl-miR-1788-5p;apl-miR-18-5p;apl-miR-181-5p;apl-miR-186-5p;apl-miR-19-5p;apl-miR-196-5p;apl-miR-197-3p;apl-miR-20-3p;apl-miR-212-5p;apl-miR-2131-5p;apl-miR-217-5p;apl-miR-218-5p;apl-miR-219-3p;apl-miR-23-3p;apl-miR-2478-3p;apl-mi…
XM_005009054.2	PREDICTED: collagen alpha-2(IV) chain [Anas platyrhynchos]	GO:0043227//membrane-bounded organelle;GO:0044420//extracellular matrix component;GO:0032991//macromolecular complex;GO:0005581//collagen trimer;GO:0031012//extracellular matrix;GO:0031988//membrane-bounded vesicle;GO:0031982//vesicle;GO:0043234//protein complex;GO:0043226//organelle	-	GO:1901342//regulation of vasculature development;GO:0070848//response to growth factor;GO:0051716//cellular response to stimulus;GO:0048869//cellular developmental process;GO:1901576//organic substance biosynthetic process;GO:0044699//single-organism process;GO:0051239//regulation of multicellular organismal process;GO:0008152//metabolic process;GO:0071363//cellular response to growth factor sti…	apl-miR-1-3p;apl-miR-1-z;apl-miR-103-5p;apl-miR-107-5p;apl-miR-1187-3p;apl-miR-128-3p;apl-miR-155-5p;apl-miR-199-5p;apl-miR-200-z;apl-miR-221-5p;apl-miR-23-3p;apl-miR-27-3p;apl-miR-285-3p;apl-miR-29-3p;apl-miR-3533-3p;apl-miR-3591-5p;apl-miR-365-3p;apl-miR-425-5p;apl-miR-429-3p;apl-miR-455-3p;apl-miR-4607-5p;apl-miR-490-3p;apl-miR-6131-3p;apl-miR-7-5p;apl-miR-7-3p;apl-miR-735-5p;apl-miR-93-3p;apl…
XM_005009055.2	PREDICTED: ras-related protein Rab-20 [Anas platyrhynchos]	GO:0044424//intracellular part;GO:0044444//cytoplasmic part;GO:0044464//cell part;GO:0030139//endocytic vesicle;GO:0016023//cytoplasmic, membrane-bounded vesicle;GO:0005622//intracellular;GO:0043226//organelle;GO:0043227//membrane-bounded organelle;GO:0031982//vesicle;GO:0031410//cytoplasmic vesicle;GO:0031988//membrane-bounded vesicle;GO:0043231//intracellular membrane-bounded organelle;GO:00056…	GO:0032550//purine ribonucleoside binding;GO:0005488//binding;GO:0036094//small molecule binding;GO:0001882//nucleoside binding;GO:0001883//purine nucleoside binding;GO:1901363//heterocyclic compound binding;GO:0097367//carbohydrate derivative binding;GO:0032549//ribonucleoside binding;GO:0097159//organic cyclic compound binding	GO:0061024//membrane organization;GO:0051716//cellular response to stimulus;GO:0045851//pH reduction;GO:0042592//homeostatic process;GO:0030004//cellular monovalent inorganic cation homeostasis;GO:0065008//regulation of biological quality;GO:0071840//cellular component organization or biogenesis;GO:0065007//biological regulation;GO:0044700//single organism signaling;GO:0016050//vesicle organizati…	apl-miR-128-3p;apl-miR-129-3p;apl-miR-132-3p;apl-miR-1329-5p;apl-miR-1454-3p;apl-miR-1599-3p;apl-miR-200-5p;apl-miR-212-3p;apl-miR-23-3p;apl-miR-3539-5p;apl-miR-3607-3p;apl-miR-499-5p;novel-m0134-5p;novel-m0157-3p
XM_005009056.2	PREDICTED: ATP-dependent (S)-NAD(P)H-hydrate dehydratase [Anas platyrhynchos]	GO:0043227//membrane-bounded organelle;GO:0005622//intracellular;GO:0043229//intracellular organelle;GO:0044424//intracellular part;GO:0005623//cell;GO:0043226//organelle;GO:0043231//intracellular membrane-bounded organelle;GO:0044464//cell part	GO:0016835//carbon-oxygen lyase activity;GO:0003824//catalytic activity;GO:0097159//organic cyclic compound binding;GO:0097367//carbohydrate derivative binding;GO:0016829//lyase activity;GO:0005488//binding;GO:1901363//heterocyclic compound binding;GO:0032550//purine ribonucleoside binding;GO:0001883//purine nucleoside binding;GO:0001882//nucleoside binding;GO:0036094//small molecule binding;GO:0…	GO:0006796//phosphate-containing compound metabolic process;GO:0051186//cofactor metabolic process;GO:0044699//single-organism process;GO:1901360//organic cyclic compound metabolic process;GO:0009117//nucleotide metabolic process;GO:0006733//oxidoreduction coenzyme metabolic process;GO:0034641//cellular nitrogen compound metabolic process;GO:0072524//pyridine-containing compound metabolic process…	lin-4-5p;apl-miR-125-5p;apl-miR-1285-3p;apl-miR-129-5p;apl-miR-139-5p;apl-miR-1467-3p;apl-miR-210-5p;apl-miR-212-5p;apl-miR-2184-5p;apl-miR-221-3p;apl-miR-221-z;apl-miR-222-5p;apl-miR-222-3p;apl-miR-3591-5p;apl-miR-6238-3p;apl-miR-6786-5p;novel-m0030-3p;novel-m0088-3p;novel-m0215-5p;novel-m0222-3p
XM_005009062.2	PREDICTED: cleavage and polyadenylation specificity factor subunit 5 [Anas platyrhynchos]	GO:0031974//membrane-enclosed lumen;GO:0005856//cytoskeleton;GO:0043234//protein complex;GO:0044430//cytoskeletal part;GO:0031981//nuclear lumen;GO:0043231//intracellular membrane-bounded organelle;GO:0044451//nucleoplasm part;GO:0005654//nucleoplasm;GO:0043233//organelle lumen;GO:0005634//nucleus;GO:0005815//microtubule organizing center;GO:0044428//nuclear part;GO:0043232//intracellular non-mem…	GO:0003676//nucleic acid binding;GO:0019899//enzyme binding;GO:0097159//organic cyclic compound binding;GO:0044822//poly(A) RNA binding;GO:0003824//catalytic activity;GO:0005488//binding;GO:0005515//protein binding;GO:0046983//protein dimerization activity;GO:1901363//heterocyclic compound binding;GO:0003723//RNA binding	GO:0008152//metabolic process;GO:0071822//protein complex subunit organization;GO:0006397//mRNA processing;GO:0006461//protein complex assembly;GO:0006725//cellular aromatic compound metabolic process;GO:0046483//heterocycle metabolic process;GO:0022607//cellular component assembly;GO:0090304//nucleic acid metabolic process;GO:0009987//cellular process;GO:0031123//RNA 3'-end processing;GO:0016070…	apl-miR-1467-5p;apl-miR-1599-3p;apl-miR-1770-3p;apl-miR-218-5p;apl-miR-31-5p;apl-miR-3533-3p;apl-miR-72-5p;apl-miR-9044-3p;novel-m0012-5p;novel-m0013-5p;novel-m0167-3p
XM_005009064.2	PREDICTED: nuclear pore complex protein Nup93 isoform X1 [Anas platyrhynchos]	GO:0005634//nucleus;GO:0031090//organelle membrane;GO:0043229//intracellular organelle;GO:0005622//intracellular;GO:0016020//membrane;GO:0070013//intracellular organelle lumen;GO:0031974//membrane-enclosed lumen;GO:0005623//cell;GO:0043233//organelle lumen;GO:0044428//nuclear part;GO:0044422//organelle part;GO:0043231//intracellular membrane-bounded organelle;GO:0043227//membrane-bounded organell…	GO:0005198//structural molecule activity	GO:0009987//cellular process;GO:0051179//localization;GO:0006999//nuclear pore organization;GO:0043933//macromolecular complex subunit organization;GO:0016043//cellular component organization;GO:0006997//nucleus organization;GO:0051234//establishment of localization;GO:0006996//organelle organization;GO:0071840//cellular component organization or biogenesis;GO:0071822//protein complex subunit org…	apl-miR-551-5p;novel-m0091-5p
XM_005009065.2	PREDICTED: transmembrane protein 170A isoform X1 [Anas platyrhynchos]	-	-	-	apl-miR-101-5p;apl-miR-129-3p;apl-miR-1467-3p;apl-miR-148-3p;apl-miR-15-5p;apl-miR-152-3p;apl-miR-16-5p;apl-miR-1908-3p;apl-miR-193-3p;apl-miR-199-5p;apl-miR-210-5p;apl-miR-214-3p;apl-miR-2184-5p;apl-miR-322-5p;apl-miR-3591-5p;apl-miR-424-5p;apl-miR-4332-3p;apl-miR-455-5p;apl-miR-457-5p;apl-miR-6368-3p;apl-miR-6743-5p;apl-miR-6786-5p;apl-miR-8275-3p;apl-miR-96-5p;novel-m0008-3p;novel-m0026-3p;nov…
XM_005009066.2	Transmembrane protein 170A, partial [Anas platyrhynchos]	-	-	-	apl-miR-101-5p;apl-miR-129-3p;apl-miR-1467-3p;apl-miR-148-3p;apl-miR-15-5p;apl-miR-152-3p;apl-miR-16-5p;apl-miR-1908-3p;apl-miR-193-3p;apl-miR-199-5p;apl-miR-210-5p;apl-miR-214-3p;apl-miR-2184-5p;apl-miR-322-5p;apl-miR-3591-5p;apl-miR-423-5p;apl-miR-424-5p;apl-miR-4332-3p;apl-miR-455-5p;apl-miR-457-5p;apl-miR-6786-5p;apl-miR-96-5p;novel-m0026-3p;novel-m0088-5p;novel-m0103-3p;novel-m0129-5p;novel-…
XM_005009068.2	PREDICTED: WD repeat-containing protein 59 [Anas platyrhynchos]	-	-	-	apl-miR-221-5p;apl-miR-2885-3p;apl-miR-2954-3p;apl-miR-2981-3p;apl-miR-4335-3p;apl-miR-4508-5p;apl-miR-4767-5p
XM_005009073.2	PREDICTED: conserved oligomeric Golgi complex subunit 4, partial [Anas platyrhynchos]	GO:0032991//macromolecular complex;GO:0043234//protein complex	-	GO:0070271//protein complex biogenesis;GO:0065003//macromolecular complex assembly;GO:0016043//cellular component organization;GO:0043933//macromolecular complex subunit organization;GO:0043623//cellular protein complex assembly;GO:0071822//protein complex subunit organization;GO:0006461//protein complex assembly;GO:0022607//cellular component assembly;GO:0071840//cellular component organization …	apl-miR-130-5p;apl-miR-184-3p;apl-miR-222-5p;apl-miR-2378-3p;apl-miR-285-3p;apl-miR-3776-5p;apl-miR-4331-3p;novel-m0134-5p;novel-m0138-5p
XM_005009076.2	PREDICTED: LOW QUALITY PROTEIN: Bardet-Biedl syndrome 2 protein [Anas platyrhynchos]	GO:0005929//cilium;GO:0044422//organelle part;GO:0005815//microtubule organizing center;GO:0043234//protein complex;GO:0042995//cell projection;GO:0005623//cell;GO:0043226//organelle;GO:0044446//intracellular organelle part;GO:0005622//intracellular;GO:0015630//microtubule cytoskeleton;GO:0044430//cytoskeletal part;GO:0043232//intracellular non-membrane-bounded organelle;GO:0032991//macromolecula…	-	GO:0003352//regulation of cilium movement;GO:0016043//cellular component organization;GO:0007154//cell communication;GO:0010468//regulation of gene expression;GO:0032102//negative regulation of response to external stimulus;GO:0070887//cellular response to chemical stimulus;GO:0009719//response to endogenous stimulus;GO:0032096//negative regulation of response to food;GO:0044700//single organism …	apl-miR-197-3p;apl-miR-217-5p;apl-miR-24-5p;apl-miR-3539-5p;apl-miR-499-3p;novel-m0035-3p
XM_005009080.1	PREDICTED: fatty acid 2-hydroxylase [Anas platyrhynchos]	GO:0005623//cell;GO:0043226//organelle;GO:0043229//intracellular organelle;GO:0043231//intracellular membrane-bounded organelle;GO:0044424//intracellular part;GO:0005622//intracellular;GO:0044464//cell part;GO:0043227//membrane-bounded organelle	GO:0043167//ion binding;GO:0003824//catalytic activity;GO:0046914//transition metal ion binding;GO:0043169//cation binding;GO:0046872//metal ion binding;GO:0005488//binding;GO:0016491//oxidoreductase activity	GO:0043436//oxoacid metabolic process;GO:0008283//cell proliferation;GO:0051239//regulation of multicellular organismal process;GO:0006631//fatty acid metabolic process;GO:0044281//small molecule metabolic process;GO:0044237//cellular metabolic process;GO:0006082//organic acid metabolic process;GO:0007009//plasma membrane organization;GO:0006643//membrane lipid metabolic process;GO:0065007//biolo…	apl-miR-128-5p;apl-miR-762-3p;apl-miR-92-5p;novel-m0138-5p;novel-m0206-5p
XM_005009081.2	PREDICTED: Golgi apparatus protein 1 [Anas platyrhynchos]	GO:0005623//cell;GO:0043229//intracellular organelle;GO:0005622//intracellular;GO:0031982//vesicle;GO:0044424//intracellular part;GO:0044464//cell part;GO:0043226//organelle;GO:0031988//membrane-bounded vesicle;GO:0043227//membrane-bounded organelle;GO:0043231//intracellular membrane-bounded organelle	-	GO:0051246//regulation of protein metabolic process;GO:0060255//regulation of macromolecule metabolic process;GO:0009653//anatomical structure morphogenesis;GO:0050793//regulation of developmental process;GO:0032502//developmental process;GO:1903844//regulation of cellular response to transforming growth factor beta stimulus;GO:0023051//regulation of signaling;GO:0017015//regulation of transformi…	let-7-3p
XM_005009082.2	PREDICTED: pyruvate dehydrogenase phosphatase regulatory subunit, mitochondrial, partial [Anas platyrhynchos]	-	-	GO:0044699//single-organism process;GO:0044710//single-organism metabolic process;GO:0008152//metabolic process	apl-miR-100-3p;apl-miR-1420-5p;apl-miR-221-5p;apl-miR-6-5p;novel-m0249-5p
XM_005009085.2	PREDICTED: LOW QUALITY PROTEIN: hexokinase-1 [Anas platyrhynchos]	-	-	-	apl-miR-106-5p;apl-miR-144-5p;apl-miR-144-3p;apl-miR-148-3p;apl-miR-152-3p;apl-miR-17-5p;apl-miR-194-5p;apl-miR-20-5p;apl-miR-200-z;apl-miR-203-3p;apl-miR-21-3p;apl-miR-214-3p;apl-miR-215-5p;apl-miR-2478-3p;apl-miR-2481-5p;apl-miR-27-3p;apl-miR-31-5p;apl-miR-3968-3p;apl-miR-423-3p;apl-miR-72-5p;apl-miR-7704-5p;apl-miR-93-5p;novel-m0005-5p;novel-m0021-5p;novel-m0053-3p;novel-m0064-3p;novel-m0096-3…
XM_005009086.2	PREDICTED: hexokinase-1 [Falco peregrinus]	-	GO:0032549//ribonucleoside binding;GO:0005488//binding;GO:0016740//transferase activity;GO:0016772//transferase activity, transferring phosphorus-containing groups;GO:0001882//nucleoside binding;GO:0097159//organic cyclic compound binding;GO:0003824//catalytic activity;GO:0001883//purine nucleoside binding;GO:0097367//carbohydrate derivative binding;GO:0032550//purine ribonucleoside binding;GO:00…	GO:0008152//metabolic process;GO:0006090//pyruvate metabolic process;GO:0016310//phosphorylation;GO:0044763//single-organism cellular process;GO:0044281//small molecule metabolic process;GO:0006796//phosphate-containing compound metabolic process;GO:0044238//primary metabolic process;GO:0071704//organic substance metabolic process;GO:0006793//phosphorus metabolic process;GO:0044237//cellular meta…	apl-miR-10-5p;apl-miR-1454-3p;apl-miR-181-5p;apl-miR-190-5p;apl-miR-204-3p;apl-miR-2131-3p;apl-miR-221-5p;apl-miR-2404-5p;apl-miR-285-3p;apl-miR-29-3p;apl-miR-2976-3p;apl-miR-2995-5p;apl-miR-34-5p;apl-miR-3535-5p;apl-miR-449-5p;apl-miR-6131-3p;apl-miR-632-3p;apl-miR-735-5p;novel-m0021-5p;novel-m0028-3p;novel-m0044-5p;novel-m0091-5p;novel-m0138-5p;novel-m0199-3p;novel-m0201-5p;novel-m0220-5p
XM_005009087.2	PREDICTED: ATP-dependent RNA helicase SUPV3L1, mitochondrial isoform X1 [Anas platyrhynchos]	GO:0044429//mitochondrial part;GO:0043234//protein complex;GO:0044446//intracellular organelle part;GO:0005623//cell;GO:0009295//nucleoid;GO:0032991//macromolecular complex;GO:0043227//membrane-bounded organelle;GO:0043229//intracellular organelle;GO:0044444//cytoplasmic part;GO:0044422//organelle part;GO:0000178//exosome (RNase complex);GO:0005622//intracellular;GO:0044424//intracellular part;GO…	GO:0017111//nucleoside-triphosphatase activity;GO:0016818//hydrolase activity, acting on acid anhydrides, in phosphorus-containing anhydrides;GO:0097367//carbohydrate derivative binding;GO:0001883//purine nucleoside binding;GO:0003676//nucleic acid binding;GO:0036094//small molecule binding;GO:0003724//RNA helicase activity;GO:0001882//nucleoside binding;GO:0016462//pyrophosphatase activity;GO:00…	GO:0006401//RNA catabolic process;GO:0046700//heterocycle catabolic process;GO:0000963//mitochondrial RNA processing;GO:0034641//cellular nitrogen compound metabolic process;GO:0006325//chromatin organization;GO:0000959//mitochondrial RNA metabolic process;GO:0071840//cellular component organization or biogenesis;GO:2000827//mitochondrial RNA surveillance;GO:0006996//organelle organization;GO:000…	apl-miR-128-3p;apl-miR-1329-5p;apl-miR-1653-3p;apl-miR-1895-3p;apl-miR-203-3p;apl-miR-27-3p;apl-miR-30-5p;apl-miR-3885-5p;novel-m0205-3p
XM_005009090.2	PREDICTED: storkhead-box protein 1 isoform X3 [Anas platyrhynchos]	GO:0005623//cell;GO:0043232//intracellular non-membrane-bounded organelle;GO:0043229//intracellular organelle;GO:0005622//intracellular;GO:0043226//organelle;GO:0043228//non-membrane-bounded organelle;GO:0044424//intracellular part;GO:0044464//cell part	-	-	apl-miR-101-3p;apl-miR-139-5p;apl-miR-181-5p;apl-miR-2378-3p;apl-miR-33-5p;novel-m0045-5p;novel-m0150-3p
XM_005009091.2	PREDICTED: cell division cycle and apoptosis regulator protein 1 isoform X4 [Anas platyrhynchos]	-	GO:0003676//nucleic acid binding;GO:0003723//RNA binding;GO:0005488//binding;GO:0000989//transcription factor activity, transcription factor binding;GO:0097159//organic cyclic compound binding;GO:1901363//heterocyclic compound binding;GO:0000988//transcription factor activity, protein binding;GO:0003713//transcription coactivator activity;GO:0003712//transcription cofactor activity	-	apl-miR-103-3p;apl-miR-107-3p;apl-miR-1338-3p;apl-miR-1352-5p;apl-miR-137-3p;apl-miR-1388-3p;apl-miR-15-5p;apl-miR-1595-5p;apl-miR-16-5p;apl-miR-193-3p;apl-miR-322-5p;apl-miR-352-3p;apl-miR-424-5p;apl-miR-457-5p;apl-miR-551-5p;novel-m0061-5p;novel-m0065-5p;novel-m0069-5p;novel-m0154-3p;novel-m0179-3p;novel-m0185-5p
XM_005009092.2	PREDICTED: cell division cycle and apoptosis regulator protein 1 isoform X1 [Anas platyrhynchos]	-	GO:0003676//nucleic acid binding;GO:0000988//transcription factor activity, protein binding;GO:0000989//transcription factor activity, transcription factor binding;GO:0003723//RNA binding;GO:0097159//organic cyclic compound binding;GO:0003712//transcription cofactor activity;GO:0005488//binding;GO:0003713//transcription coactivator activity;GO:1901363//heterocyclic compound binding	-	apl-miR-103-3p;apl-miR-107-3p;apl-miR-1338-3p;apl-miR-1352-5p;apl-miR-137-3p;apl-miR-1388-3p;apl-miR-15-5p;apl-miR-1595-5p;apl-miR-16-5p;apl-miR-193-3p;apl-miR-322-5p;apl-miR-352-3p;apl-miR-424-5p;apl-miR-457-5p;apl-miR-551-5p;novel-m0061-5p;novel-m0065-5p;novel-m0069-5p;novel-m0154-3p;novel-m0179-3p;novel-m0185-5p
XM_005009093.2	PREDICTED: cell division cycle and apoptosis regulator protein 1 isoform X2 [Anas platyrhynchos]	-	GO:0003712//transcription cofactor activity;GO:0005488//binding;GO:0003713//transcription coactivator activity;GO:0000988//transcription factor activity, protein binding;GO:0000989//transcription factor activity, transcription factor binding;GO:1901363//heterocyclic compound binding;GO:0097159//organic cyclic compound binding;GO:0003723//RNA binding;GO:0003676//nucleic acid binding	-	apl-miR-103-3p;apl-miR-107-3p;apl-miR-1338-3p;apl-miR-1352-5p;apl-miR-137-3p;apl-miR-1388-3p;apl-miR-15-5p;apl-miR-1595-5p;apl-miR-16-5p;apl-miR-193-3p;apl-miR-322-5p;apl-miR-352-3p;apl-miR-424-5p;apl-miR-457-5p;apl-miR-551-5p;novel-m0061-5p;novel-m0065-5p;novel-m0069-5p;novel-m0154-3p;novel-m0179-3p;novel-m0185-5p
XM_005009094.2	PREDICTED: cell division cycle and apoptosis regulator protein 1 isoform X3 [Anas platyrhynchos]	-	GO:0003676//nucleic acid binding;GO:1901363//heterocyclic compound binding;GO:0003713//transcription coactivator activity;GO:0005488//binding;GO:0000988//transcription factor activity, protein binding;GO:0097159//organic cyclic compound binding;GO:0003712//transcription cofactor activity;GO:0003723//RNA binding;GO:0000989//transcription factor activity, transcription factor binding	-	apl-miR-103-3p;apl-miR-107-3p;apl-miR-1338-3p;apl-miR-1352-5p;apl-miR-137-3p;apl-miR-1388-3p;apl-miR-15-5p;apl-miR-1595-5p;apl-miR-16-5p;apl-miR-193-3p;apl-miR-322-5p;apl-miR-352-3p;apl-miR-424-5p;apl-miR-457-5p;apl-miR-551-5p;novel-m0061-5p;novel-m0065-5p;novel-m0069-5p;novel-m0154-3p;novel-m0179-3p;novel-m0185-5p
XM_005009098.2	PREDICTED: heterogeneous nuclear ribonucleoprotein H3 isoform X3 [Anas platyrhynchos]	GO:0044423//virion part;GO:0032991//macromolecular complex;GO:0044424//intracellular part;GO:0005622//intracellular;GO:0043227//membrane-bounded organelle;GO:0043231//intracellular membrane-bounded organelle;GO:0005623//cell;GO:0043226//organelle;GO:0043229//intracellular organelle;GO:0044464//cell part;GO:0019012//virion	GO:0097159//organic cyclic compound binding;GO:1901363//heterocyclic compound binding;GO:0005488//binding;GO:0003723//RNA binding;GO:0003676//nucleic acid binding	GO:0044699//single-organism process;GO:0032502//developmental process;GO:0009987//cellular process;GO:0048869//cellular developmental process;GO:0030154//cell differentiation;GO:0044763//single-organism cellular process;GO:0044767//single-organism developmental process	apl-miR-7-3p;novel-m0129-5p
XM_005009099.2	PREDICTED: heterogeneous nuclear ribonucleoprotein H3 isoform X1 [Anas platyrhynchos]	GO:0005622//intracellular;GO:0043227//membrane-bounded organelle;GO:0019012//virion;GO:0043229//intracellular organelle;GO:0044424//intracellular part;GO:0044423//virion part;GO:0043231//intracellular membrane-bounded organelle;GO:0032991//macromolecular complex;GO:0043226//organelle;GO:0005623//cell;GO:0044464//cell part	GO:0003676//nucleic acid binding;GO:0097159//organic cyclic compound binding;GO:0003723//RNA binding;GO:1901363//heterocyclic compound binding;GO:0005488//binding	GO:0009987//cellular process;GO:0048869//cellular developmental process;GO:0044763//single-organism cellular process;GO:0044699//single-organism process;GO:0030154//cell differentiation;GO:0032502//developmental process;GO:0044767//single-organism developmental process	apl-miR-7-3p;novel-m0129-5p
XM_005009102.2	PREDICTED: RUN and FYVE domain-containing protein 2 isoform X1 [Anas platyrhynchos]	-	-	-	apl-miR-101-3p;apl-miR-106-3p;apl-miR-1285-3p;apl-miR-130-3p;apl-miR-1329-5p;apl-miR-135-5p;apl-miR-141-3p;apl-miR-1416-3p;apl-miR-1454-3p;apl-miR-148-3p;apl-miR-152-3p;apl-miR-155-5p;apl-miR-1599-3p;apl-miR-16-5p;apl-miR-1662-5p;apl-miR-1788-5p;apl-miR-19-3p;apl-miR-20-3p;apl-miR-200-3p;apl-miR-200-z;apl-miR-21-3p;apl-miR-218-5p;apl-miR-221-5p;apl-miR-223-3p;apl-miR-26-5p;apl-miR-29-5p;apl-miR-3…
XM_005009106.2	PREDICTED: RUN and FYVE domain-containing protein 2 isoform X4 [Anser cygnoides domesticus]	-	-	-	apl-miR-1285-3p;apl-miR-130-3p;apl-miR-1329-5p;apl-miR-137-3p;apl-miR-140-3p;apl-miR-143-3p;apl-miR-1467-5p;apl-miR-15-5p;apl-miR-16-5p;apl-miR-203-3p;apl-miR-21-3p;apl-miR-218-5p;apl-miR-2970-5p;apl-miR-301-3p;apl-miR-322-5p;apl-miR-3539-5p;apl-miR-3776-5p;apl-miR-424-5p;apl-miR-4492-3p;apl-miR-454-3p;apl-miR-457-5p;apl-miR-4770-3p;apl-miR-6238-3p;apl-miR-6368-3p;apl-miR-8296-5p;apl-miR-9275-5p;…
XM_005009107.2	PREDICTED: DNA replication ATP-dependent helicase/nuclease DNA2 isoform X3 [Anas platyrhynchos]	GO:0043231//intracellular membrane-bounded organelle;GO:0032991//macromolecular complex;GO:1990234//transferase complex;GO:0044464//cell part;GO:0043229//intracellular organelle;GO:0009295//nucleoid;GO:0005622//intracellular;GO:0044424//intracellular part;GO:0061695//transferase complex, transferring phosphorus-containing groups;GO:0042575//DNA polymerase complex;GO:0043234//protein complex;GO:00…	GO:0016893//endonuclease activity, active with either ribo- or deoxyribonucleic acids and producing 5'-phosphomonoesters;GO:0016462//pyrophosphatase activity;GO:0016787//hydrolase activity;GO:0016887//ATPase activity;GO:0016888//endodeoxyribonuclease activity, producing 5'-phosphomonoesters;GO:0003824//catalytic activity;GO:0004520//endodeoxyribonuclease activity;GO:0004386//helicase activity;GO:…	GO:0065007//biological regulation;GO:0044238//primary metabolic process;GO:0044249//cellular biosynthetic process;GO:1901575//organic substance catabolic process;GO:0016043//cellular component organization;GO:0006308//DNA catabolic process;GO:0031323//regulation of cellular metabolic process;GO:0032392//DNA geometric change;GO:0019439//aromatic compound catabolic process;GO:0044260//cellular macr…	apl-miR-106-5p;apl-miR-144-5p;apl-miR-144-3p;apl-miR-148-3p;apl-miR-15-5p;apl-miR-17-5p;apl-miR-20-5p;apl-miR-203-3p;apl-miR-223-5p;apl-miR-23-3p;apl-miR-26-5p;apl-miR-34-3p;apl-miR-3533-3p;apl-miR-3539-5p;apl-miR-4081-3p;novel-m0021-5p;novel-m0069-3p;novel-m0134-5p;novel-m0211-3p
XM_005009109.2	PREDICTED: methylcytosine dioxygenase TET1 isoform X1 [Anas platyrhynchos]	GO:0043226//organelle;GO:0043229//intracellular organelle;GO:0005622//intracellular;GO:0044464//cell part;GO:0005623//cell;GO:0043227//membrane-bounded organelle;GO:0043231//intracellular membrane-bounded organelle;GO:0044424//intracellular part	GO:0043169//cation binding;GO:0003677//DNA binding;GO:0051213//dioxygenase activity;GO:0005488//binding;GO:1901363//heterocyclic compound binding;GO:0097159//organic cyclic compound binding;GO:0003676//nucleic acid binding;GO:0016705//oxidoreductase activity, acting on paired donors, with incorporation or reduction of molecular oxygen;GO:0046872//metal ion binding;GO:0043167//ion binding;GO:00038…	GO:2001251//negative regulation of chromosome organization;GO:0050794//regulation of cellular process;GO:0031936//negative regulation of chromatin silencing;GO:0006807//nitrogen compound metabolic process;GO:0051129//negative regulation of cellular component organization;GO:0044260//cellular macromolecule metabolic process;GO:0033044//regulation of chromosome organization;GO:0046483//heterocycle …	apl-miR-100-3p;apl-miR-101-3p;apl-miR-103-3p;apl-miR-106-5p;apl-miR-106-3p;apl-miR-107-3p;apl-miR-122-5p;apl-miR-124-3p;apl-miR-129-5p;apl-miR-1352-5p;apl-miR-137-3p;apl-miR-138-5p;apl-miR-141-3p;apl-miR-142-5p;apl-miR-143-5p;apl-miR-143-3p;apl-miR-1434-3p;apl-miR-146-5p;apl-miR-155-5p;apl-miR-1599-3p;apl-miR-17-5p;apl-miR-1770-3p;apl-miR-183-5p;apl-miR-186-5p;apl-miR-20-5p;apl-miR-200-3p;apl-miR…
XM_005009110.2	PREDICTED: phenazine biosynthesis-like domain-containing protein isoform X1 [Anas platyrhynchos]	GO:0044464//cell part;GO:0005622//intracellular;GO:0031988//membrane-bounded vesicle;GO:0043227//membrane-bounded organelle;GO:0005623//cell;GO:0043226//organelle;GO:0031982//vesicle;GO:0044424//intracellular part	-	GO:0042326//negative regulation of phosphorylation;GO:1903844//regulation of cellular response to transforming growth factor beta stimulus;GO:0090287//regulation of cellular response to growth factor stimulus;GO:0090092//regulation of transmembrane receptor protein serine/threonine kinase signaling pathway;GO:0060255//regulation of macromolecule metabolic process;GO:0010632//regulation of epithel…	apl-miR-135-5p;apl-miR-1595-5p;apl-miR-2184-5p;apl-miR-2440-3p;apl-miR-26-5p;apl-miR-338-5p;apl-miR-4770-3p;apl-miR-8296-5p;novel-m0206-5p;novel-m0237-5p
XM_005009112.2	PREDICTED: myopalladin [Anas platyrhynchos]	GO:0044422//organelle part;GO:0043232//intracellular non-membrane-bounded organelle;GO:0030017//sarcomere;GO:0044424//intracellular part;GO:0005623//cell;GO:0044464//cell part;GO:0031674//I band;GO:0043226//organelle;GO:0044449//contractile fiber part;GO:0044444//cytoplasmic part;GO:0030016//myofibril;GO:0043292//contractile fiber;GO:0043229//intracellular organelle;GO:0043228//non-membrane-bound…	GO:0019904//protein domain specific binding;GO:0051393//alpha-actinin binding;GO:0005515//protein binding;GO:0042805//actinin binding;GO:0008092//cytoskeletal protein binding;GO:0005488//binding	GO:0016043//cellular component organization;GO:0031032//actomyosin structure organization;GO:0009987//cellular process;GO:0006996//organelle organization;GO:0007010//cytoskeleton organization;GO:0030036//actin cytoskeleton organization;GO:0071840//cellular component organization or biogenesis;GO:0044699//single-organism process;GO:1902589//single-organism organelle organization;GO:0044763//single…	let-7-3p;apl-miR-100-3p;apl-miR-101-3p;apl-miR-106-3p;apl-miR-124-3p;apl-miR-126-5p;apl-miR-128-3p;apl-miR-1329-5p;apl-miR-135-5p;apl-miR-138-3p;apl-miR-1388-5p;apl-miR-141-3p;apl-miR-145-5p;apl-miR-15-5p;apl-miR-1552-3p;apl-miR-16-5p;apl-miR-1662-5p;apl-miR-18-5p;apl-miR-181-5p;apl-miR-187-5p;apl-miR-19-5p;apl-miR-200-3p;apl-miR-202-5p;apl-miR-203-3p;apl-miR-204-5p;apl-miR-211-5p;apl-miR-212-5p;…
XM_005009113.2	PREDICTED: probable E3 ubiquitin-protein ligase HERC4 isoform X1 [Anas platyrhynchos]	-	GO:0003824//catalytic activity	GO:0032446//protein modification by small protein conjugation;GO:0032504//multicellular organism reproduction;GO:0044702//single organism reproductive process;GO:0036211//protein modification process;GO:0044267//cellular protein metabolic process;GO:0043170//macromolecule metabolic process;GO:0008152//metabolic process;GO:0019538//protein metabolic process;GO:0007276//gamete generation;GO:0044260…	let-7-3p;apl-miR-126-5p;apl-miR-143-5p;apl-miR-152-3p;apl-miR-19-5p;apl-miR-203-3p;apl-miR-219-3p;apl-miR-3120-3p;apl-miR-342-3p;apl-miR-6238-3p;apl-miR-6516-5p;apl-miR-734-3p;apl-miR-9044-3p;novel-m0121-3p;novel-m0199-5p;novel-m0200-3p
XM_005009114.2	PREDICTED: probable E3 ubiquitin-protein ligase HERC4 isoform X1 [Anas platyrhynchos]	-	GO:0003824//catalytic activity	GO:0019538//protein metabolic process;GO:0032504//multicellular organism reproduction;GO:0044702//single organism reproductive process;GO:0043170//macromolecule metabolic process;GO:0032501//multicellular organismal process;GO:0044267//cellular protein metabolic process;GO:0051704//multi-organism process;GO:0044703//multi-organism reproductive process;GO:0000003//reproduction;GO:0006464//cellular…	let-7-3p;apl-miR-126-5p;apl-miR-143-5p;apl-miR-152-3p;apl-miR-19-5p;apl-miR-203-3p;apl-miR-219-3p;apl-miR-3120-3p;apl-miR-342-3p;apl-miR-6238-3p;apl-miR-6516-5p;apl-miR-734-3p;apl-miR-9044-3p;novel-m0121-3p;novel-m0199-5p;novel-m0200-3p
XM_005009115.2	PREDICTED: probable E3 ubiquitin-protein ligase HERC4 isoform X2 [Anas platyrhynchos]	-	GO:0003824//catalytic activity	GO:0036211//protein modification process;GO:0043170//macromolecule metabolic process;GO:0044702//single organism reproductive process;GO:0044260//cellular macromolecule metabolic process;GO:0044238//primary metabolic process;GO:0048609//multicellular organismal reproductive process;GO:0048232//male gamete generation;GO:0019953//sexual reproduction;GO:0044703//multi-organism reproductive process;G…	let-7-3p;apl-miR-126-5p;apl-miR-143-5p;apl-miR-152-3p;apl-miR-19-5p;apl-miR-203-3p;apl-miR-219-3p;apl-miR-3120-3p;apl-miR-342-3p;apl-miR-6238-3p;apl-miR-6516-5p;apl-miR-734-3p;apl-miR-9044-3p;novel-m0121-3p;novel-m0199-5p;novel-m0200-3p
XM_005009117.2	PREDICTED: NAD-dependent protein deacetylase sirtuin-1 [Anas platyrhynchos]	GO:0044451//nucleoplasm part;GO:0005622//intracellular;GO:0043229//intracellular organelle;GO:0044446//intracellular organelle part;GO:0005634//nucleus;GO:0000790//nuclear chromatin;GO:0032991//macromolecular complex;GO:0012505//endomembrane system;GO:0044427//chromosomal part;GO:0031967//organelle envelope;GO:0043234//protein complex;GO:0043228//non-membrane-bounded organelle;GO:0016020//membran…	GO:0005515//protein binding;GO:0019901//protein kinase binding;GO:0019899//enzyme binding;GO:0019904//protein domain specific binding;GO:0033558//protein deacetylase activity;GO:0003677//DNA binding;GO:0044877//macromolecular complex binding;GO:0003690//double-stranded DNA binding;GO:0019213//deacetylase activity;GO:0000989//transcription factor activity, transcription factor binding;GO:0043168//…	GO:0034097//response to cytokine;GO:0042304//regulation of fatty acid biosynthetic process;GO:0043516//regulation of DNA damage response, signal transduction by p53 class mediator;GO:0031327//negative regulation of cellular biosynthetic process;GO:0042593//glucose homeostasis;GO:0009314//response to radiation;GO:0034645//cellular macromolecule biosynthetic process;GO:0055081//anion homeostasis;GO…	apl-miR-101-5p;apl-miR-124-3p;apl-miR-135-5p;apl-miR-135-3p;apl-miR-140-5p;apl-miR-1416-3p;apl-miR-143-5p;apl-miR-145-5p;apl-miR-155-5p;apl-miR-17-3p;apl-miR-182-5p;apl-miR-186-5p;apl-miR-199-5p;apl-miR-204-5p;apl-miR-211-5p;apl-miR-212-5p;apl-miR-22-3p;apl-miR-2404-5p;apl-miR-30-5p;apl-miR-338-5p;apl-miR-3536-5p;apl-miR-3539-5p;apl-miR-3591-5p;apl-miR-4658-3p;apl-miR-7644-3p;apl-miR-9-5p;apl-miR…
XM_005009121.2	PREDICTED: catenin alpha-3 isoform X1 [Anas platyrhynchos]	GO:0070161//anchoring junction;GO:0031252//cell leading edge;GO:0005911//cell-cell junction;GO:0005913//cell-cell adherens junction;GO:0005912//adherens junction;GO:0005623//cell;GO:0044464//cell part;GO:0030054//cell junction	GO:0005488//binding;GO:0005515//protein binding;GO:0008092//cytoskeletal protein binding;GO:0003779//actin binding;GO:0050839//cell adhesion molecule binding	GO:0007155//cell adhesion;GO:0098602//single organism cell adhesion;GO:0044699//single-organism process;GO:0022610//biological adhesion	apl-miR-103-5p;apl-miR-128-3p;apl-miR-137-3p;apl-miR-148-5p;apl-miR-1599-3p;apl-miR-19-3p;apl-miR-199-3p;apl-miR-200-z;apl-miR-2131-3p;apl-miR-27-5p;apl-miR-27-3p;apl-miR-2954-3p;apl-miR-31-3p;apl-miR-34-3p;apl-miR-365-3p;apl-miR-429-3p;apl-miR-4468-3p;apl-miR-455-3p;apl-miR-6516-3p;apl-miR-6743-5p;apl-miR-7-5p;apl-miR-96-5p;novel-m0055-3p;novel-m0088-3p;novel-m0102-5p;novel-m0104-3p;novel-m0138-…
XM_005009124.2	PREDICTED: graves disease carrier protein, partial [Anas platyrhynchos]	GO:0044422//organelle part;GO:0016020//membrane;GO:0031967//organelle envelope;GO:0044424//intracellular part;GO:0044425//membrane part;GO:0044464//cell part;GO:0031090//organelle membrane;GO:0031975//envelope;GO:0005622//intracellular;GO:0031224//intrinsic component of membrane;GO:0044446//intracellular organelle part;GO:0043229//intracellular organelle;GO:0019866//organelle inner membrane;GO:00…	-	GO:0009987//cellular process;GO:0044763//single-organism cellular process;GO:0044699//single-organism process;GO:0051234//establishment of localization;GO:0051179//localization	let-7-3p;apl-miR-100-5p;apl-miR-130-3p;apl-miR-1357-5p;apl-miR-144-3p;apl-miR-18-3p;apl-miR-181-5p;apl-miR-182-5p;apl-miR-26-5p;apl-miR-301-3p;apl-miR-33-5p;apl-miR-3529-3p;apl-miR-424-5p;apl-miR-454-3p;apl-miR-499-3p;apl-miR-6516-3p;apl-miR-9-3p;apl-miR-99-5p;novel-m0077-5p;novel-m0199-3p;novel-m0201-5p;novel-m0210-5p;novel-m0249-5p
XM_005009125.2	PREDICTED: RNA-binding Raly-like protein isoform X1 [Anas platyrhynchos]	-	GO:1901363//heterocyclic compound binding;GO:0097159//organic cyclic compound binding;GO:0003676//nucleic acid binding;GO:0003723//RNA binding;GO:0005488//binding	-	apl-miR-103-3p;apl-miR-107-5p;apl-miR-107-3p;apl-miR-130-5p;apl-miR-130-3p;apl-miR-1416-3p;apl-miR-1434-3p;apl-miR-1467-5p;apl-miR-1467-3p;apl-miR-15-5p;apl-miR-151-3p;apl-miR-16-5p;apl-miR-183-5p;apl-miR-187-5p;apl-miR-19-5p;apl-miR-21-3p;apl-miR-2131-5p;apl-miR-215-5p;apl-miR-217-5p;apl-miR-221-5p;apl-miR-223-5p;apl-miR-2478-3p;apl-miR-26-3p;apl-miR-30-5p;apl-miR-301-3p;apl-miR-322-5p;apl-miR-3…
XM_005009126.2	PREDICTED: carbonic anhydrase 13 isoform X1 [Anas platyrhynchos]	GO:0044444//cytoplasmic part;GO:0044424//intracellular part;GO:0044464//cell part;GO:0005623//cell;GO:0005622//intracellular;GO:0005737//cytoplasm	GO:0046914//transition metal ion binding;GO:0005488//binding;GO:0046872//metal ion binding;GO:0043167//ion binding;GO:0043169//cation binding	GO:0044237//cellular metabolic process;GO:0008152//metabolic process;GO:0009987//cellular process	apl-miR-106-3p;apl-miR-1338-3p;apl-miR-137-3p;apl-miR-1388-3p;apl-miR-139-5p;apl-miR-139-3p;apl-miR-1420-5p;apl-miR-146-5p;apl-miR-153-3p;apl-miR-155-5p;apl-miR-1662-5p;apl-miR-181-5p;apl-miR-182-5p;apl-miR-187-5p;apl-miR-190-5p;apl-miR-197-3p;apl-miR-203-3p;apl-miR-204-5p;apl-miR-21-3p;apl-miR-211-5p;apl-miR-2131-3p;apl-miR-217-5p;apl-miR-219-3p;apl-miR-221-5p;apl-miR-222-5p;apl-miR-222-3p;apl-m…
XM_005009127.2	PREDICTED: carbonic anhydrase 13 isoform X2 [Anas platyrhynchos]	GO:0005737//cytoplasm;GO:0044424//intracellular part;GO:0044444//cytoplasmic part;GO:0044464//cell part;GO:0005623//cell;GO:0005622//intracellular	GO:0005488//binding;GO:0046914//transition metal ion binding;GO:0046872//metal ion binding;GO:0043167//ion binding;GO:0043169//cation binding	GO:0009987//cellular process;GO:0044237//cellular metabolic process;GO:0008152//metabolic process	apl-miR-106-3p;apl-miR-1338-3p;apl-miR-137-3p;apl-miR-1388-3p;apl-miR-139-5p;apl-miR-139-3p;apl-miR-1420-5p;apl-miR-146-5p;apl-miR-153-3p;apl-miR-155-5p;apl-miR-1662-5p;apl-miR-181-5p;apl-miR-182-5p;apl-miR-187-5p;apl-miR-190-5p;apl-miR-197-3p;apl-miR-203-3p;apl-miR-204-5p;apl-miR-21-3p;apl-miR-211-5p;apl-miR-2131-3p;apl-miR-217-5p;apl-miR-219-3p;apl-miR-221-5p;apl-miR-222-5p;apl-miR-222-3p;apl-m…
XM_005009129.2	PREDICTED: carbonic anhydrase 3 [Anas platyrhynchos]	GO:0044464//cell part;GO:0044424//intracellular part;GO:0005622//intracellular;GO:0005623//cell	GO:0005488//binding;GO:0043169//cation binding;GO:0043167//ion binding;GO:0046914//transition metal ion binding;GO:0046872//metal ion binding	GO:0008152//metabolic process;GO:0009987//cellular process;GO:0044237//cellular metabolic process	apl-miR-15-5p;apl-miR-16-5p;apl-miR-210-5p;apl-miR-2184-5p;apl-miR-23-3p;apl-miR-27-3p;apl-miR-2995-5p;apl-miR-338-5p;apl-miR-3529-3p;apl-miR-4468-3p;apl-miR-455-5p;apl-miR-457-5p;apl-miR-7-5p;apl-miR-7113-3p;novel-m0002-3p;novel-m0012-5p;novel-m0013-5p;novel-m0031-3p;novel-m0104-3p;novel-m0121-3p;novel-m0139-3p;novel-m0182-3p
XM_005009131.2	PREDICTED: solute carrier family 7 member 13 [Anas platyrhynchos]	GO:0031224//intrinsic component of membrane;GO:0016020//membrane;GO:0044425//membrane part	GO:0008509//anion transmembrane transporter activity;GO:0005342//organic acid transmembrane transporter activity;GO:0005215//transporter activity;GO:0022891//substrate-specific transmembrane transporter activity;GO:0022892//substrate-specific transporter activity;GO:0015075//ion transmembrane transporter activity;GO:0008514//organic anion transmembrane transporter activity;GO:0022857//transmembra…	-	apl-miR-223-3p;apl-miR-2995-5p;apl-miR-767-5p
XM_005009132.2	PREDICTED: leucine-rich repeat and coiled-coil domain-containing protein 1, partial [Anas platyrhynchos]	GO:0043228//non-membrane-bounded organelle;GO:0043226//organelle;GO:0043229//intracellular organelle;GO:0044464//cell part;GO:0005856//cytoskeleton;GO:0005622//intracellular;GO:0043232//intracellular non-membrane-bounded organelle;GO:0044446//intracellular organelle part;GO:0005815//microtubule organizing center;GO:0044422//organelle part;GO:0044424//intracellular part;GO:0044430//cytoskeletal pa…	-	-	apl-miR-100-3p;apl-miR-1260-5p;apl-miR-1306-5p;apl-miR-143-5p;apl-miR-148-5p;apl-miR-148-3p;apl-miR-15-5p;apl-miR-150-5p;apl-miR-152-3p;apl-miR-16-5p;apl-miR-20-5p;apl-miR-212-3p;apl-miR-214-5p;apl-miR-219-3p;apl-miR-2970-5p;apl-miR-2995-5p;apl-miR-322-5p;apl-miR-424-5p;apl-miR-457-5p;apl-miR-4772-3p;apl-miR-6412-3p;apl-miR-6786-5p;apl-miR-93-5p;novel-m0005-5p;novel-m0096-3p;novel-m0098-3p;novel-…
XM_005009134.2	PREDICTED: protein cramped-like isoform X1 [Anas platyrhynchos]	GO:0043231//intracellular membrane-bounded organelle;GO:0043226//organelle;GO:0044424//intracellular part;GO:0044464//cell part;GO:0043229//intracellular organelle;GO:0005622//intracellular;GO:0043227//membrane-bounded organelle;GO:0005623//cell	-	-	apl-miR-365-3p;apl-miR-455-5p;novel-m0140-3p;novel-m0213-3p
XM_005009135.2	PREDICTED: phosphomannomutase 2 [Anas platyrhynchos]	GO:0044424//intracellular part;GO:0031988//membrane-bounded vesicle;GO:0005623//cell;GO:0031982//vesicle;GO:0043227//membrane-bounded organelle;GO:0044297//cell body;GO:0044464//cell part;GO:0005622//intracellular;GO:0043226//organelle	GO:0003824//catalytic activity;GO:0016853//isomerase activity;GO:0016868//intramolecular transferase activity, phosphotransferases;GO:0016866//intramolecular transferase activity	GO:1901576//organic substance biosynthetic process;GO:0005996//monosaccharide metabolic process;GO:0046483//heterocycle metabolic process;GO:0044281//small molecule metabolic process;GO:1901362//organic cyclic compound biosynthetic process;GO:0009226//nucleotide-sugar biosynthetic process;GO:0006807//nitrogen compound metabolic process;GO:0006013//mannose metabolic process;GO:0034654//nucleobase-…	apl-miR-142-5p;apl-miR-15-5p;apl-miR-16-5p;apl-miR-1677-5p;apl-miR-222-5p;apl-miR-24-3p;apl-miR-30-5p;apl-miR-301-5p;apl-miR-322-5p;apl-miR-424-5p;apl-miR-457-5p;apl-miR-551-5p;apl-miR-6240-5p;apl-miR-6516-3p;novel-m0098-5p;novel-m0135-5p;novel-m0237-5p
XM_005009137.2	PREDICTED: calcium-regulated heat stable protein 1 isoform X1 [Anas platyrhynchos]	GO:0031988//membrane-bounded vesicle;GO:0043226//organelle;GO:0031982//vesicle;GO:0043227//membrane-bounded organelle	GO:0005488//binding;GO:0003723//RNA binding;GO:0003729//mRNA binding;GO:0044822//poly(A) RNA binding;GO:1901363//heterocyclic compound binding;GO:0003676//nucleic acid binding;GO:0097159//organic cyclic compound binding	GO:0019222//regulation of metabolic process;GO:0050789//regulation of biological process;GO:0065007//biological regulation;GO:0060255//regulation of macromolecule metabolic process;GO:0010468//regulation of gene expression	apl-miR-101-3p;apl-miR-141-3p;apl-miR-144-3p;apl-miR-1451-5p;apl-miR-193-3p;apl-miR-200-3p;apl-miR-200-z;apl-miR-2131-5p;apl-miR-216-5p;apl-miR-2984-5p;apl-miR-3366-3p;apl-miR-4331-3p;apl-miR-6240-5p;apl-miR-734-3p;novel-m0031-3p;novel-m0154-3p
XM_005009138.2	PREDICTED: calcium-regulated heat stable protein 1 isoform X1 [Anas platyrhynchos]	GO:0043226//organelle;GO:0043227//membrane-bounded organelle;GO:0031988//membrane-bounded vesicle;GO:0031982//vesicle	GO:0044822//poly(A) RNA binding;GO:1901363//heterocyclic compound binding;GO:0003723//RNA binding;GO:0003729//mRNA binding;GO:0005488//binding;GO:0097159//organic cyclic compound binding;GO:0003676//nucleic acid binding	GO:0019222//regulation of metabolic process;GO:0065007//biological regulation;GO:0060255//regulation of macromolecule metabolic process;GO:0010468//regulation of gene expression;GO:0050789//regulation of biological process	apl-miR-101-3p;apl-miR-141-3p;apl-miR-144-3p;apl-miR-1451-5p;apl-miR-193-3p;apl-miR-200-3p;apl-miR-200-z;apl-miR-2131-5p;apl-miR-216-5p;apl-miR-2984-5p;apl-miR-3366-3p;apl-miR-4331-3p;apl-miR-6240-5p;apl-miR-734-3p;novel-m0031-3p;novel-m0154-3p
XM_005009139.2	PREDICTED: 4-aminobutyrate aminotransferase, mitochondrial [Anas platyrhynchos]	GO:0043227//membrane-bounded organelle;GO:0031988//membrane-bounded vesicle;GO:0044424//intracellular part;GO:0044464//cell part;GO:0031982//vesicle;GO:0005622//intracellular;GO:0043226//organelle;GO:0005623//cell	GO:0016769//transferase activity, transferring nitrogenous groups;GO:0003824//catalytic activity;GO:0005488//binding;GO:0016740//transferase activity;GO:0008483//transaminase activity;GO:0043168//anion binding;GO:0046983//protein dimerization activity;GO:0043167//ion binding;GO:0005515//protein binding	GO:0006520//cellular amino acid metabolic process;GO:0044708//single-organism behavior;GO:1901564//organonitrogen compound metabolic process;GO:0044699//single-organism process;GO:0044238//primary metabolic process;GO:0071704//organic substance metabolic process;GO:0030534//adult behavior;GO:0043436//oxoacid metabolic process;GO:0032501//multicellular organismal process;GO:0006807//nitrogen compo…	apl-miR-138-5p;apl-miR-1420-5p;apl-miR-183-5p;apl-miR-21-3p;apl-miR-218-5p;apl-miR-2440-3p;apl-miR-34-5p;apl-miR-449-5p;apl-miR-489-5p;apl-miR-6238-3p;apl-miR-6651-5p;apl-miR-6894-5p;apl-miR-8275-3p;novel-m0091-5p;novel-m0199-3p;novel-m0201-5p;novel-m0220-5p
XM_005009141.2	PREDICTED: methyltransferase-like protein 22 [Anas platyrhynchos]	-	-	-	apl-miR-101-3p;apl-miR-1187-3p;apl-miR-1285-3p;apl-miR-138-3p;apl-miR-1388-5p;apl-miR-146-5p;apl-miR-16-5p;apl-miR-183-5p;apl-miR-197-3p;apl-miR-214-3p;apl-miR-215-5p;apl-miR-2188-3p;apl-miR-219-3p;apl-miR-221-5p;apl-miR-221-3p;apl-miR-221-z;apl-miR-222-3p;apl-miR-2404-5p;apl-miR-2481-5p;apl-miR-27-3p;apl-miR-29-3p;apl-miR-2995-5p;apl-miR-30-3p;apl-miR-320-3p;apl-miR-322-5p;apl-miR-34-3p;apl-miR-…
XM_005009145.2	PREDICTED: 28S ribosomal protein S34, mitochondrial [Anas platyrhynchos]	-	-	-	apl-miR-128-3p;apl-miR-1599-3p;apl-miR-28-5p;apl-miR-3120-3p;apl-miR-34-5p;apl-miR-4658-3p;apl-miR-490-3p;apl-miR-93-3p;novel-m0104-3p;novel-m0181-5p
XM_005009146.2	PREDICTED: C-Jun-amino-terminal kinase-interacting protein 3 isoform X6 [Anas platyrhynchos]	GO:0043231//intracellular membrane-bounded organelle;GO:0098590//plasma membrane region;GO:0071944//cell periphery;GO:0042995//cell projection;GO:0043227//membrane-bounded organelle;GO:0044425//membrane part;GO:0043005//neuron projection;GO:0032589//neuron projection membrane;GO:0031253//cell projection membrane;GO:0044424//intracellular part;GO:0031256//leading edge membrane;GO:0098805//whole me…	GO:0008092//cytoskeletal protein binding;GO:0019901//protein kinase binding;GO:0019900//kinase binding;GO:0005515//protein binding;GO:0005488//binding;GO:0019899//enzyme binding	GO:0043549//regulation of kinase activity;GO:0042327//positive regulation of phosphorylation;GO:0070302//regulation of stress-activated protein kinase signaling cascade;GO:0065007//biological regulation;GO:0097485//neuron projection guidance;GO:0010467//gene expression;GO:0023051//regulation of signaling;GO:0080134//regulation of response to stress;GO:0048856//anatomical structure development;GO:…	apl-miR-101-3p;apl-miR-106-3p;apl-miR-128-3p;apl-miR-1386-5p;apl-miR-1420-5p;apl-miR-148-3p;apl-miR-152-3p;apl-miR-153-3p;apl-miR-16-5p;apl-miR-1677-3p;apl-miR-199-5p;apl-miR-214-3p;apl-miR-217-5p;apl-miR-2184-5p;apl-miR-219-3p;apl-miR-221-5p;apl-miR-27-3p;apl-miR-2955-5p;apl-miR-2970-5p;apl-miR-3074-5p;apl-miR-31-3p;apl-miR-322-5p;apl-miR-3366-3p;apl-miR-378-3p;apl-miR-4110-5p;apl-miR-424-5p;apl…
XM_005009153.2	PREDICTED: C-Jun-amino-terminal kinase-interacting protein 3 isoform X16 [Anas platyrhynchos]	GO:0098589//membrane region;GO:0005622//intracellular;GO:0098590//plasma membrane region;GO:0044444//cytoplasmic part;GO:0098805//whole membrane;GO:0043229//intracellular organelle;GO:0005886//plasma membrane;GO:0043005//neuron projection;GO:0032589//neuron projection membrane;GO:0071944//cell periphery;GO:0031252//cell leading edge;GO:0012505//endomembrane system;GO:0031256//leading edge membran…	GO:0019901//protein kinase binding;GO:0008092//cytoskeletal protein binding;GO:0005515//protein binding;GO:0019899//enzyme binding;GO:0005488//binding;GO:0019900//kinase binding	GO:0045937//positive regulation of phosphate metabolic process;GO:0006810//transport;GO:0032502//developmental process;GO:0065007//biological regulation;GO:0080135//regulation of cellular response to stress;GO:0032147//activation of protein kinase activity;GO:0010562//positive regulation of phosphorus metabolic process;GO:0097485//neuron projection guidance;GO:0031399//regulation of protein modif…	apl-miR-101-3p;apl-miR-106-3p;apl-miR-128-3p;apl-miR-1386-5p;apl-miR-1420-5p;apl-miR-148-3p;apl-miR-152-3p;apl-miR-153-3p;apl-miR-16-5p;apl-miR-1677-3p;apl-miR-199-5p;apl-miR-214-3p;apl-miR-217-5p;apl-miR-2184-5p;apl-miR-219-3p;apl-miR-221-5p;apl-miR-27-3p;apl-miR-2955-5p;apl-miR-2970-5p;apl-miR-3074-5p;apl-miR-31-3p;apl-miR-322-5p;apl-miR-3366-3p;apl-miR-378-3p;apl-miR-4110-5p;apl-miR-424-5p;apl…
XM_005009157.2	PREDICTED: transmembrane protein 204, partial [Anas platyrhynchos]	GO:0016020//membrane	-	GO:0010646//regulation of cell communication;GO:0061061//muscle structure development;GO:0050789//regulation of biological process;GO:0044767//single-organism developmental process;GO:0044763//single-organism cellular process;GO:0032502//developmental process;GO:0048856//anatomical structure development;GO:0065007//biological regulation;GO:0044699//single-organism process;GO:0048583//regulation o…	apl-miR-106-3p;apl-miR-129-5p;apl-miR-1329-5p;apl-miR-139-5p;apl-miR-144-3p;apl-miR-285-3p;apl-miR-340-5p;apl-miR-6516-3p;novel-m0005-5p;novel-m0031-3p;novel-m0035-3p;novel-m0046-3p;novel-m0103-3p;novel-m0150-5p;novel-m0185-5p
XM_005009160.2	PREDICTED: hematological and neurological expressed 1-like protein, partial [Anas platyrhynchos]	GO:0016020//membrane	-	-	apl-miR-100-3p;apl-miR-124-3p;apl-miR-130-5p;apl-miR-132-5p;apl-miR-132-3p;apl-miR-139-5p;apl-miR-1434-3p;apl-miR-144-3p;apl-miR-146-5p;apl-miR-15-5p;apl-miR-1595-5p;apl-miR-16-5p;apl-miR-1788-5p;apl-miR-181-5p;apl-miR-197-3p;apl-miR-212-3p;apl-miR-2131-5p;apl-miR-218-5p;apl-miR-2995-5p;apl-miR-33-5p;apl-miR-33-3p;apl-miR-3366-3p;apl-miR-338-3p;apl-miR-4331-3p;apl-miR-455-3p;apl-miR-457-5p;apl-mi…
XM_005009161.2	PREDICTED: transmembrane protein 186 [Anas platyrhynchos]	-	-	-	apl-miR-425-5p;apl-miR-726-3p
XM_005009163.2	PREDICTED: galanin receptor type 2-like [Anas platyrhynchos]	GO:0016020//membrane;GO:0044425//membrane part;GO:0031224//intrinsic component of membrane	GO:0099600//transmembrane receptor activity;GO:0060089//molecular transducer activity;GO:0004872//receptor activity;GO:0004871//signal transducer activity;GO:0038023//signaling receptor activity;GO:0004888//transmembrane signaling receptor activity	GO:0007154//cell communication;GO:0050794//regulation of cellular process;GO:0050789//regulation of biological process;GO:0044699//single-organism process;GO:0007165//signal transduction;GO:0007166//cell surface receptor signaling pathway;GO:0051716//cellular response to stimulus;GO:0065007//biological regulation;GO:0044763//single-organism cellular process;GO:0009987//cellular process;GO:0044700…	apl-miR-130-3p;apl-miR-148-3p;apl-miR-15-5p;apl-miR-152-3p;apl-miR-1587-5p;apl-miR-16-5p;apl-miR-193-3p;apl-miR-28-5p;apl-miR-29-5p;apl-miR-2954-3p;apl-miR-322-5p;apl-miR-338-3p;apl-miR-342-3p;apl-miR-424-5p;apl-miR-4331-3p;apl-miR-4430-5p;apl-miR-456-3p;apl-miR-457-5p;apl-miR-499-3p;apl-miR-5100-3p;novel-m0038-5p;novel-m0046-3p;novel-m0104-3p;novel-m0118-5p;novel-m0139-3p;novel-m0182-3p;novel-m0…
XM_005009165.2	Nuclear protein NP60, partial [Anas platyrhynchos]	GO:0005622//intracellular;GO:0044464//cell part;GO:0043229//intracellular organelle;GO:0043231//intracellular membrane-bounded organelle;GO:0044424//intracellular part;GO:0043226//organelle;GO:0005623//cell;GO:0043227//membrane-bounded organelle	GO:0016491//oxidoreductase activity;GO:0005488//binding;GO:0003824//catalytic activity;GO:0016616//oxidoreductase activity, acting on the CH-OH group of donors, NAD or NADP as acceptor;GO:0042393//histone binding;GO:1901265//nucleoside phosphate binding;GO:0005515//protein binding;GO:1901363//heterocyclic compound binding;GO:0016614//oxidoreductase activity, acting on CH-OH group of donors;GO:000…	GO:0006732//coenzyme metabolic process;GO:0006725//cellular aromatic compound metabolic process;GO:0006796//phosphate-containing compound metabolic process;GO:0006739//NADP metabolic process;GO:0046483//heterocycle metabolic process;GO:0009987//cellular process;GO:0006753//nucleoside phosphate metabolic process;GO:0044238//primary metabolic process;GO:0071704//organic substance metabolic process;…	let-7-5p;apl-miR-101-3p;apl-miR-103-3p;apl-miR-107-3p;apl-miR-1248-5p;apl-miR-1285-3p;apl-miR-129-5p;apl-miR-132-3p;apl-miR-1329-5p;apl-miR-138-3p;apl-miR-144-3p;apl-miR-1454-3p;apl-miR-148-3p;apl-miR-15-5p;apl-miR-152-3p;apl-miR-1559-3p;apl-miR-18-5p;apl-miR-200-z;apl-miR-212-3p;apl-miR-22-3p;apl-miR-2404-5p;apl-miR-2955-5p;apl-miR-2970-3p;apl-miR-2995-5p;apl-miR-32-5p;apl-miR-322-5p;apl-miR-34-…
XM_005009166.2	PREDICTED: UPF0472 protein C16orf72 homolog, partial [Anas platyrhynchos]	-	-	-	apl-miR-103-3p;apl-miR-106-3p;apl-miR-107-3p;apl-miR-129-5p;apl-miR-1329-5p;apl-miR-1357-5p;apl-miR-137-3p;apl-miR-139-5p;apl-miR-142-5p;apl-miR-1454-3p;apl-miR-148-3p;apl-miR-15-5p;apl-miR-150-5p;apl-miR-151-3p;apl-miR-152-3p;apl-miR-155-5p;apl-miR-1559-3p;apl-miR-1595-5p;apl-miR-16-5p;apl-miR-18-5p;apl-miR-183-5p;apl-miR-2-5p;apl-miR-200-5p;apl-miR-200-z;apl-miR-204-5p;apl-miR-211-5p;apl-miR-21…
XM_005009167.2	Protein dpy-19-like protein 4, partial [Anas platyrhynchos]	-	-	-	apl-miR-3539-5p;apl-miR-4776-5p;apl-miR-6-5p;apl-miR-7-5p
XM_005009170.2	PREDICTED: tumor protein p53-inducible nuclear protein 1 isoform X1 [Anas platyrhynchos]	GO:0043227//membrane-bounded organelle;GO:0043226//organelle;GO:0005622//intracellular;GO:0044464//cell part;GO:0005773//vacuole;GO:0043231//intracellular membrane-bounded organelle;GO:0044444//cytoplasmic part;GO:0005737//cytoplasm;GO:0043229//intracellular organelle;GO:0005623//cell;GO:0044424//intracellular part	-	GO:0042981//regulation of apoptotic process;GO:0043067//regulation of programmed cell death;GO:0009966//regulation of signal transduction;GO:0031329//regulation of cellular catabolic process;GO:0031323//regulation of cellular metabolic process;GO:0006950//response to stress;GO:0007049//cell cycle;GO:0070887//cellular response to chemical stimulus;GO:0023051//regulation of signaling;GO:0009889//re…	apl-miR-100-5p;apl-miR-103-5p;apl-miR-107-5p;apl-miR-122-3p;apl-miR-130-3p;apl-miR-135-5p;apl-miR-144-3p;apl-miR-145-5p;apl-miR-15-5p;apl-miR-16-3p;apl-miR-1623-5p;apl-miR-1677-3p;apl-miR-17-3p;apl-miR-182-5p;apl-miR-194-5p;apl-miR-203-3p;apl-miR-205-5p;apl-miR-2131-5p;apl-miR-219-3p;apl-miR-22-3p;apl-miR-23-3p;apl-miR-2378-3p;apl-miR-285-3p;apl-miR-2984-5p;apl-miR-301-3p;apl-miR-3120-3p;apl-miR-…
XM_005009174.2	PREDICTED: pleckstrin homology domain-containing family F member 2 [Anas platyrhynchos]	GO:0005769//early endosome;GO:0005737//cytoplasm;GO:0043231//intracellular membrane-bounded organelle;GO:0043229//intracellular organelle;GO:0044444//cytoplasmic part;GO:0044424//intracellular part;GO:0005623//cell;GO:0043226//organelle;GO:0044464//cell part;GO:0043227//membrane-bounded organelle;GO:0005768//endosome;GO:0005622//intracellular;GO:0012505//endomembrane system	GO:0043169//cation binding;GO:0005488//binding;GO:0043167//ion binding	GO:0051179//localization;GO:0033036//macromolecule localization;GO:0008104//protein localization;GO:0051234//establishment of localization	apl-miR-100-3p;apl-miR-101-5p;apl-miR-103-3p;apl-miR-106-5p;apl-miR-107-3p;apl-miR-1285-3p;apl-miR-133-z;apl-miR-138-3p;apl-miR-142-5p;apl-miR-148-3p;apl-miR-152-3p;apl-miR-1623-5p;apl-miR-17-5p;apl-miR-20-5p;apl-miR-21-3p;apl-miR-210-5p;apl-miR-216-5p;apl-miR-26-5p;apl-miR-27-5p;apl-miR-285-3p;apl-miR-29-3p;apl-miR-2970-3p;apl-miR-301-3p;apl-miR-33-3p;apl-miR-338-3p;apl-miR-34-3p;apl-miR-340-5p;…
XM_005009180.2	PREDICTED: orexin receptor type 2 [Anas platyrhynchos]	-	-	-	apl-miR-1338-3p;apl-miR-1388-3p;apl-miR-145-5p;apl-miR-204-5p;apl-miR-211-5p;apl-miR-352-3p;apl-miR-3539-5p;apl-miR-4331-3p;novel-m0083-3p;novel-m0213-3p
XM_005009181.2	PREDICTED: protein FAM83B isoform X1 [Anas platyrhynchos]	-	-	-	let-7-5p;apl-miR-10-5p;apl-miR-100-3p;apl-miR-1260-5p;apl-miR-1338-3p;apl-miR-138-5p;apl-miR-1388-3p;apl-miR-141-3p;apl-miR-1416-3p;apl-miR-1467-3p;apl-miR-147-3p;apl-miR-148-5p;apl-miR-148-3p;apl-miR-152-3p;apl-miR-153-3p;apl-miR-1595-5p;apl-miR-18-3p;apl-miR-182-5p;apl-miR-190-3p;apl-miR-1957-5p;apl-miR-196-5p;apl-miR-199-5p;apl-miR-20-5p;apl-miR-200-3p;apl-miR-21-5p;apl-miR-21-3p;apl-miR-212-5…
XM_005009182.2	PREDICTED: tubulointerstitial nephritis antigen isoform X1 [Anas platyrhynchos]	GO:0044420//extracellular matrix component;GO:0031012//extracellular matrix	GO:0001871//pattern binding;GO:0016787//hydrolase activity;GO:0070011//peptidase activity, acting on L-amino acid peptides;GO:0003824//catalytic activity;GO:0005488//binding;GO:0008233//peptidase activity	GO:0071704//organic substance metabolic process;GO:0002376//immune system process;GO:0044238//primary metabolic process;GO:0051179//localization;GO:0016192//vesicle-mediated transport;GO:0051234//establishment of localization;GO:0008152//metabolic process;GO:0043170//macromolecule metabolic process;GO:0006810//transport;GO:0006897//endocytosis;GO:0022610//biological adhesion;GO:0019538//protein m…	apl-miR-103-5p;apl-miR-103-3p;apl-miR-106-5p;apl-miR-107-5p;apl-miR-107-3p;apl-miR-1260-5p;apl-miR-1285-3p;apl-miR-130-3p;apl-miR-1329-5p;apl-miR-138-3p;apl-miR-141-3p;apl-miR-143-3p;apl-miR-144-5p;apl-miR-145-3p;apl-miR-15-5p;apl-miR-1677-3p;apl-miR-17-5p;apl-miR-1763-3p;apl-miR-182-5p;apl-miR-194-5p;apl-miR-199-5p;apl-miR-199-3p;apl-miR-20-5p;apl-miR-20-3p;apl-miR-21-5p;apl-miR-21-3p;apl-miR-28…
XM_005009183.2	PREDICTED: protein scribble homolog isoform X1 [Anas platyrhynchos]	GO:0005634//nucleus;GO:0005623//cell;GO:0044428//nuclear part;GO:0005654//nucleoplasm;GO:0043231//intracellular membrane-bounded organelle;GO:0070013//intracellular organelle lumen;GO:0043226//organelle;GO:0044464//cell part;GO:0044422//organelle part;GO:0031974//membrane-enclosed lumen;GO:0043229//intracellular organelle;GO:0016604//nuclear body;GO:0031981//nuclear lumen;GO:0044446//intracellula…	GO:0000989//transcription factor activity, transcription factor binding;GO:0001076//transcription factor activity, RNA polymerase II transcription factor binding;GO:0000988//transcription factor activity, protein binding	GO:0050789//regulation of biological process;GO:0065007//biological regulation;GO:0051239//regulation of multicellular organismal process;GO:0043502//regulation of muscle adaptation;GO:0090257//regulation of muscle system process;GO:0044057//regulation of system process;GO:0014743//regulation of muscle hypertrophy;GO:0048583//regulation of response to stimulus;GO:0010611//regulation of cardiac mu…	apl-miR-124-3p;apl-miR-130-5p;apl-miR-1416-3p;apl-miR-148-5p;apl-miR-1599-3p;apl-miR-221-3p;apl-miR-221-z;apl-miR-26-5p;novel-m0118-5p
XM_005009185.2	PREDICTED: protein scribble homolog isoform X1 [Anas platyrhynchos]	-	-	-	apl-miR-124-3p;apl-miR-130-5p;apl-miR-1416-3p;apl-miR-148-5p;apl-miR-1599-3p;apl-miR-221-3p;apl-miR-221-z;apl-miR-26-5p;novel-m0118-5p
XM_005009186.2	PREDICTED: leucine-rich repeat-containing protein 1 [Anas platyrhynchos]	-	-	-	apl-miR-143-3p;apl-miR-183-5p;apl-miR-186-5p;apl-miR-199-3p;apl-miR-214-3p;apl-miR-218-5p;apl-miR-4081-3p;apl-miR-499-5p;apl-miR-5100-3p;apl-miR-7-5p;apl-miR-7-3p;novel-m0002-3p;novel-m0012-5p;novel-m0013-5p;novel-m0019-3p;novel-m0020-3p;novel-m0035-5p;novel-m0179-3p;novel-m0194-3p;novel-m0206-5p;novel-m0208-3p;novel-m0221-3p;novel-m0237-5p
XM_005009187.2	PREDICTED: kelch-like protein 31 [Anas platyrhynchos]	-	-	-	apl-miR-1329-5p;apl-miR-135-5p;apl-miR-1467-3p;apl-miR-183-5p;apl-miR-30-5p;apl-miR-4081-3p;novel-m0021-5p;novel-m0098-5p;novel-m0135-5p
XM_005009190.2	ELOVL fatty acid elongase 5 [Anas platyrhynchos]	-	-	-	apl-miR-10-5p;apl-miR-1187-3p;apl-miR-139-5p;apl-miR-1454-3p;apl-miR-15-3p;apl-miR-1595-5p;apl-miR-1788-5p;apl-miR-200-5p;apl-miR-21-3p;apl-miR-217-5p;apl-miR-218-5p;apl-miR-2184-5p;apl-miR-23-3p;apl-miR-2404-5p;apl-miR-30-5p;apl-miR-338-3p;apl-miR-3535-5p;apl-miR-378-3p;apl-miR-455-5p;apl-miR-4791-5p;apl-miR-7-3p;novel-m0031-5p;novel-m0080-3p;novel-m0098-3p;novel-m0098-5p;novel-m0103-5p;novel-m0…
XM_005009191.2	PREDICTED: LOW QUALITY PROTEIN: chorion-specific transcription factor GCMa [Anas platyrhynchos]	GO:0005623//cell;GO:0043226//organelle;GO:0043231//intracellular membrane-bounded organelle;GO:0043229//intracellular organelle;GO:0043234//protein complex;GO:0044424//intracellular part;GO:0043227//membrane-bounded organelle;GO:0044464//cell part;GO:0005622//intracellular;GO:0032991//macromolecular complex	GO:0005515//protein binding;GO:0043167//ion binding;GO:0043169//cation binding;GO:0046914//transition metal ion binding;GO:0005488//binding;GO:0046872//metal ion binding;GO:0001071//nucleic acid binding transcription factor activity	GO:0021781//glial cell fate commitment;GO:0009987//cellular process;GO:0032502//developmental process;GO:2001141//regulation of RNA biosynthetic process;GO:0060255//regulation of macromolecule metabolic process;GO:0006355//regulation of transcription, DNA-templated;GO:0030154//cell differentiation;GO:0048869//cellular developmental process;GO:0048731//system development;GO:0045165//cell fate comm…	apl-miR-34-3p
XM_005009193.2	PREDICTED: serine/threonine-protein kinase ICK [Anas platyrhynchos]	-	GO:0004672//protein kinase activity;GO:0001882//nucleoside binding;GO:0016740//transferase activity;GO:0003824//catalytic activity;GO:0001883//purine nucleoside binding;GO:0016772//transferase activity, transferring phosphorus-containing groups;GO:0005488//binding;GO:0043167//ion binding;GO:0016301//kinase activity;GO:0032549//ribonucleoside binding;GO:0032550//purine ribonucleoside binding;GO:00…	GO:0006793//phosphorus metabolic process;GO:0007165//signal transduction;GO:0008152//metabolic process;GO:0050896//response to stimulus;GO:0044763//single-organism cellular process;GO:0009987//cellular process;GO:0043412//macromolecule modification;GO:0044267//cellular protein metabolic process;GO:0050789//regulation of biological process;GO:0050794//regulation of cellular process;GO:0044700//sin…	let-7-5p;apl-miR-103-5p;apl-miR-107-5p;apl-miR-124-3p;apl-miR-129-5p;apl-miR-132-5p;apl-miR-1335-3p;apl-miR-1338-3p;apl-miR-138-3p;apl-miR-1388-3p;apl-miR-140-3p;apl-miR-145-5p;apl-miR-1451-3p;apl-miR-150-5p;apl-miR-152-3p;apl-miR-1653-3p;apl-miR-17-3p;apl-miR-18-5p;apl-miR-183-5p;apl-miR-187-5p;apl-miR-200-z;apl-miR-21-3p;apl-miR-2188-5p;apl-miR-221-3p;apl-miR-221-z;apl-miR-222-3p;apl-miR-24-5p;…
XM_005009194.2	PREDICTED: serine/threonine-protein kinase ICK [Anas platyrhynchos]	-	GO:0036094//small molecule binding;GO:0003824//catalytic activity;GO:0005488//binding;GO:0004672//protein kinase activity;GO:0016740//transferase activity;GO:0032550//purine ribonucleoside binding;GO:0001882//nucleoside binding;GO:0016772//transferase activity, transferring phosphorus-containing groups;GO:0001883//purine nucleoside binding;GO:0032549//ribonucleoside binding;GO:0097159//organic cy…	GO:0071704//organic substance metabolic process;GO:0065007//biological regulation;GO:0044700//single organism signaling;GO:0023052//signaling;GO:0036211//protein modification process;GO:0006464//cellular protein modification process;GO:0006796//phosphate-containing compound metabolic process;GO:0051716//cellular response to stimulus;GO:0044699//single-organism process;GO:0044260//cellular macromo…	let-7-5p;apl-miR-103-5p;apl-miR-107-5p;apl-miR-124-3p;apl-miR-129-5p;apl-miR-132-5p;apl-miR-1335-3p;apl-miR-1338-3p;apl-miR-138-3p;apl-miR-1388-3p;apl-miR-140-3p;apl-miR-145-5p;apl-miR-1451-3p;apl-miR-150-5p;apl-miR-152-3p;apl-miR-1653-3p;apl-miR-17-3p;apl-miR-18-5p;apl-miR-183-5p;apl-miR-187-5p;apl-miR-200-z;apl-miR-21-3p;apl-miR-2188-5p;apl-miR-221-3p;apl-miR-221-z;apl-miR-222-3p;apl-miR-24-5p;…
XM_005009195.2	PREDICTED: serine/threonine-protein kinase ICK [Anas platyrhynchos]	-	GO:0005488//binding;GO:0043167//ion binding;GO:0016301//kinase activity;GO:0046872//metal ion binding;GO:0043169//cation binding;GO:0032550//purine ribonucleoside binding;GO:0097367//carbohydrate derivative binding;GO:0032549//ribonucleoside binding;GO:0036094//small molecule binding;GO:1901363//heterocyclic compound binding;GO:0001883//purine nucleoside binding;GO:0097159//organic cyclic compoun…	GO:0071704//organic substance metabolic process;GO:0044700//single organism signaling;GO:0043412//macromolecule modification;GO:0044260//cellular macromolecule metabolic process;GO:0009987//cellular process;GO:0065007//biological regulation;GO:0008152//metabolic process;GO:0006796//phosphate-containing compound metabolic process;GO:0007165//signal transduction;GO:0043170//macromolecule metabolic …	let-7-5p;apl-miR-103-5p;apl-miR-107-5p;apl-miR-124-3p;apl-miR-129-5p;apl-miR-132-5p;apl-miR-1335-3p;apl-miR-1338-3p;apl-miR-138-3p;apl-miR-1388-3p;apl-miR-140-3p;apl-miR-145-5p;apl-miR-1451-3p;apl-miR-150-5p;apl-miR-152-3p;apl-miR-1653-3p;apl-miR-17-3p;apl-miR-18-5p;apl-miR-183-5p;apl-miR-187-5p;apl-miR-200-z;apl-miR-21-3p;apl-miR-2188-5p;apl-miR-221-3p;apl-miR-221-z;apl-miR-222-3p;apl-miR-24-5p;…
XM_005009197.2	PREDICTED: glutathione S-transferase 3 [Anas platyrhynchos]	-	GO:0003824//catalytic activity	-	apl-miR-142-3p;apl-miR-203-3p;apl-miR-23-3p;apl-miR-2955-5p;apl-miR-2984-5p;apl-miR-6238-3p;apl-miR-6516-5p;novel-m0143-3p;novel-m0185-5p
XM_005009198.2	PREDICTED: glutathione S-transferase 3 [Anas platyrhynchos]	-	GO:0003824//catalytic activity	-	apl-miR-142-3p;apl-miR-203-3p;apl-miR-23-3p;apl-miR-2955-5p;apl-miR-2984-5p;apl-miR-6238-3p;apl-miR-6516-5p;novel-m0143-3p;novel-m0185-5p
XM_005009202.2	PREDICTED: glutathione S-transferase [Anas platyrhynchos]	-	GO:0003824//catalytic activity	-	apl-miR-632-3p
XM_005009205.2	PREDICTED: glutathione S-transferase [Anas platyrhynchos]	-	GO:0003824//catalytic activity	-	apl-miR-1329-5p;apl-miR-141-3p;apl-miR-183-5p;apl-miR-200-3p;apl-miR-216-5p;apl-miR-2440-3p;apl-miR-30-5p;apl-miR-30-3p;apl-miR-3074-5p;apl-miR-3120-3p;apl-miR-3529-3p;apl-miR-4539-3p;apl-miR-458-3p;apl-miR-551-5p;novel-m0002-3p;novel-m0185-5p
XM_005009206.2	PREDICTED: 1-acyl-sn-glycerol-3-phosphate acyltransferase epsilon [Anas platyrhynchos]	GO:0043227//membrane-bounded organelle;GO:0005623//cell;GO:0043231//intracellular membrane-bounded organelle;GO:0043229//intracellular organelle;GO:0043226//organelle;GO:0044464//cell part;GO:0044424//intracellular part;GO:0005622//intracellular	GO:0003824//catalytic activity;GO:0016747//transferase activity, transferring acyl groups other than amino-acyl groups;GO:0016740//transferase activity;GO:0008374//O-acyltransferase activity;GO:0016746//transferase activity, transferring acyl groups;GO:0016411//acylglycerol O-acyltransferase activity	GO:0006638//neutral lipid metabolic process;GO:0071704//organic substance metabolic process;GO:0009987//cellular process;GO:0044699//single-organism process;GO:0044237//cellular metabolic process;GO:0044238//primary metabolic process;GO:0044255//cellular lipid metabolic process;GO:0044710//single-organism metabolic process;GO:0008152//metabolic process;GO:0044763//single-organism cellular process…	apl-miR-100-3p;apl-miR-107-5p;apl-miR-1338-3p;apl-miR-1388-3p;apl-miR-141-3p;apl-miR-1770-3p;apl-miR-182-5p;apl-miR-183-5p;apl-miR-200-3p;apl-miR-200-z;apl-miR-204-5p;apl-miR-211-5p;apl-miR-216-5p;apl-miR-217-5p;apl-miR-218-5p;apl-miR-2184-5p;apl-miR-2188-5p;apl-miR-222-5p;apl-miR-223-5p;apl-miR-2478-3p;apl-miR-28-3p;apl-miR-29-5p;apl-miR-2970-5p;apl-miR-301-3p;apl-miR-33-3p;apl-miR-3366-3p;apl-m…
XM_005009207.2	PREDICTED: angiopoietin-2 isoform X1 [Anas platyrhynchos]	GO:0005576//extracellular region;GO:0044421//extracellular region part	GO:0005102//receptor binding;GO:0005488//binding;GO:0005515//protein binding	GO:0040013//negative regulation of locomotion;GO:0007154//cell communication;GO:0044700//single organism signaling;GO:0009987//cellular process;GO:0030155//regulation of cell adhesion;GO:0010594//regulation of endothelial cell migration;GO:0032101//regulation of response to external stimulus;GO:0050789//regulation of biological process;GO:0050794//regulation of cellular process;GO:0045765//regula…	apl-miR-182-5p;novel-m0147-3p
XM_005009208.2	PREDICTED: angiopoietin-2 isoform X2 [Anas platyrhynchos]	GO:0044421//extracellular region part;GO:0005576//extracellular region	GO:0005515//protein binding;GO:0005102//receptor binding;GO:0005488//binding	GO:0065007//biological regulation;GO:0030334//regulation of cell migration;GO:0030155//regulation of cell adhesion;GO:0045765//regulation of angiogenesis;GO:0023052//signaling;GO:0050795//regulation of behavior;GO:0007167//enzyme linked receptor protein signaling pathway;GO:0048521//negative regulation of behavior;GO:0032879//regulation of localization;GO:0051716//cellular response to stimulus;GO…	apl-miR-182-5p;novel-m0147-3p
XM_005009209.2	PREDICTED: angiopoietin-2 isoform X3 [Anas platyrhynchos]	GO:0005576//extracellular region;GO:0044421//extracellular region part	GO:0005102//receptor binding;GO:0005488//binding;GO:0005515//protein binding	GO:0065007//biological regulation;GO:0022603//regulation of anatomical structure morphogenesis;GO:0007162//negative regulation of cell adhesion;GO:0007169//transmembrane receptor protein tyrosine kinase signaling pathway;GO:0044700//single organism signaling;GO:0048519//negative regulation of biological process;GO:2000026//regulation of multicellular organismal development;GO:0040013//negative re…	apl-miR-182-5p;novel-m0147-3p
XM_005009210.2	Bone morphogenetic protein 5, partial [Anas platyrhynchos]	-	GO:0070696//transmembrane receptor protein serine/threonine kinase binding;GO:0005488//binding;GO:0005515//protein binding;GO:0033612//receptor serine/threonine kinase binding;GO:0005102//receptor binding	GO:0010556//regulation of macromolecule biosynthetic process;GO:0009968//negative regulation of signal transduction;GO:0046483//heterocycle metabolic process;GO:0010646//regulation of cell communication;GO:0001934//positive regulation of protein phosphorylation;GO:0009888//tissue development;GO:0032351//negative regulation of hormone metabolic process;GO:0031326//regulation of cellular biosynthet…	apl-miR-141-3p;apl-miR-142-3p;apl-miR-1451-3p;apl-miR-146-5p;apl-miR-151-3p;apl-miR-153-3p;apl-miR-190-5p;apl-miR-200-3p;apl-miR-203-3p;apl-miR-217-5p;apl-miR-29-5p;apl-miR-2970-5p;apl-miR-3539-5p;apl-miR-4770-3p;apl-miR-551-5p;apl-miR-8296-5p;apl-miR-96-5p;novel-m0012-5p;novel-m0013-5p;novel-m0069-5p;novel-m0104-3p;novel-m0142-3p;novel-m0150-3p;novel-m0159-3p;novel-m0199-3p;novel-m0201-5p;novel-…
XM_005009216.2	PREDICTED: microcephalin isoform X1 [Anas platyrhynchos]	-	-	GO:0050789//regulation of biological process;GO:0034613//cellular protein localization;GO:0031323//regulation of cellular metabolic process;GO:0051179//localization;GO:0050794//regulation of cellular process;GO:0044699//single-organism process;GO:0031347//regulation of defense response;GO:0051174//regulation of phosphorus metabolic process;GO:0032501//multicellular organismal process;GO:0010564//…	apl-miR-3536-5p;novel-m0069-5p
XM_005009217.2	PREDICTED: YTH domain-containing family protein 1 isoform X2 [Haliaeetus leucocephalus]	-	GO:0003676//nucleic acid binding;GO:0003723//RNA binding;GO:1901363//heterocyclic compound binding;GO:0005488//binding;GO:0097159//organic cyclic compound binding	-	apl-miR-132-3p;apl-miR-1335-3p;apl-miR-1677-5p;apl-miR-19-5p;apl-miR-212-3p;apl-miR-216-5p;apl-miR-2188-5p;apl-miR-23-3p;apl-miR-2779-5p;apl-miR-285-3p;apl-miR-29-3p;apl-miR-3120-3p;apl-miR-3535-5p;apl-miR-455-3p;apl-miR-551-5p;apl-miR-6516-3p;apl-miR-652-3p;apl-miR-92-5p;novel-m0001-5p;novel-m0034-5p;novel-m0143-3p;novel-m0150-3p;novel-m0157-3p;novel-m0179-3p;novel-m0240-3p
XM_005009218.2	PREDICTED: baculoviral IAP repeat-containing protein 7 isoform X1 [Anas platyrhynchos]	GO:0043231//intracellular membrane-bounded organelle;GO:0005622//intracellular;GO:0043227//membrane-bounded organelle;GO:0043226//organelle;GO:0044464//cell part;GO:0043229//intracellular organelle;GO:0005623//cell;GO:0044424//intracellular part	GO:0043167//ion binding;GO:0005488//binding;GO:0046914//transition metal ion binding;GO:0046872//metal ion binding;GO:0043169//cation binding	GO:0032446//protein modification by small protein conjugation;GO:0065007//biological regulation;GO:0009987//cellular process;GO:0044237//cellular metabolic process;GO:0044699//single-organism process;GO:0070228//regulation of lymphocyte apoptotic process;GO:0044267//cellular protein metabolic process;GO:0043170//macromolecule metabolic process;GO:0043067//regulation of programmed cell death;GO:00…	apl-miR-10-5p;apl-miR-101-5p;apl-miR-103-3p;apl-miR-106-5p;apl-miR-107-3p;apl-miR-141-3p;apl-miR-143-3p;apl-miR-1467-5p;apl-miR-1595-5p;apl-miR-16-5p;apl-miR-1677-3p;apl-miR-17-5p;apl-miR-18-3p;apl-miR-182-5p;apl-miR-194-5p;apl-miR-197-3p;apl-miR-20-5p;apl-miR-20-3p;apl-miR-200-3p;apl-miR-204-5p;apl-miR-204-3p;apl-miR-211-5p;apl-miR-212-5p;apl-miR-2131-5p;apl-miR-216-5p;apl-miR-2287-3p;apl-miR-23…
XM_005009220.2	PREDICTED: baculoviral IAP repeat-containing protein 7 isoform X3 [Anas platyrhynchos]	GO:0043229//intracellular organelle;GO:0043227//membrane-bounded organelle;GO:0044464//cell part;GO:0043231//intracellular membrane-bounded organelle;GO:0044424//intracellular part;GO:0005622//intracellular;GO:0005623//cell;GO:0043226//organelle	GO:0046872//metal ion binding;GO:0046914//transition metal ion binding;GO:0005488//binding;GO:0043169//cation binding;GO:0043167//ion binding	GO:0044260//cellular macromolecule metabolic process;GO:0044267//cellular protein metabolic process;GO:0008152//metabolic process;GO:0043412//macromolecule modification;GO:0019538//protein metabolic process;GO:2000106//regulation of leukocyte apoptotic process;GO:0044238//primary metabolic process;GO:0008283//cell proliferation;GO:0036211//protein modification process;GO:0010941//regulation of ce…	apl-miR-10-5p;apl-miR-101-5p;apl-miR-103-3p;apl-miR-106-5p;apl-miR-107-3p;apl-miR-141-3p;apl-miR-143-3p;apl-miR-1467-5p;apl-miR-1595-5p;apl-miR-16-5p;apl-miR-1677-3p;apl-miR-17-5p;apl-miR-18-3p;apl-miR-182-5p;apl-miR-194-5p;apl-miR-197-3p;apl-miR-20-5p;apl-miR-20-3p;apl-miR-200-3p;apl-miR-204-5p;apl-miR-204-3p;apl-miR-211-5p;apl-miR-212-5p;apl-miR-2131-5p;apl-miR-216-5p;apl-miR-2287-3p;apl-miR-23…
XM_005009222.2	PREDICTED: sodium/potassium-transporting ATPase subunit beta-1-interacting protein 4 isoform X1 [Anas platyrhynchos]	-	-	-	apl-miR-101-5p;apl-miR-122-5p;apl-miR-130-5p;apl-miR-132-5p;apl-miR-135-5p;apl-miR-1352-5p;apl-miR-139-3p;apl-miR-140-3p;apl-miR-16-5p;apl-miR-18-5p;apl-miR-181-5p;apl-miR-1895-3p;apl-miR-199-5p;apl-miR-21-3p;apl-miR-223-3p;apl-miR-301-3p;apl-miR-31-5p;apl-miR-3533-3p;apl-miR-3620-5p;apl-miR-3776-5p;apl-miR-4507-3p;apl-miR-457-5p;apl-miR-4763-3p;apl-miR-4772-3p;apl-miR-7-5p;apl-miR-72-5p;apl-miR-…
XM_005009223.2	PREDICTED: sodium/potassium-transporting ATPase subunit beta-1-interacting protein 4 isoform X2 [Anas platyrhynchos]	-	-	-	apl-miR-9044-3p
XM_005009225.2	PREDICTED: ADP-ribosylation factor GTPase-activating protein 1 isoform X1 [Anas platyrhynchos]	-	GO:0005488//binding;GO:0043169//cation binding;GO:0046872//metal ion binding;GO:0046914//transition metal ion binding;GO:0043167//ion binding	GO:0050789//regulation of biological process;GO:0051336//regulation of hydrolase activity;GO:0050790//regulation of catalytic activity;GO:0043087//regulation of GTPase activity;GO:0019222//regulation of metabolic process;GO:0065007//biological regulation;GO:0065009//regulation of molecular function	apl-miR-1187-3p;apl-miR-124-3p;apl-miR-130-5p;apl-miR-141-3p;apl-miR-145-5p;apl-miR-15-5p;apl-miR-152-3p;apl-miR-19-3p;apl-miR-200-3p;apl-miR-218-5p;apl-miR-2184-5p;apl-miR-2188-5p;apl-miR-2404-5p;apl-miR-322-5p;apl-miR-34-5p;apl-miR-34-3p;apl-miR-3533-3p;apl-miR-3539-5p;apl-miR-424-5p;apl-miR-425-5p;apl-miR-449-5p;apl-miR-454-3p;apl-miR-457-5p;apl-miR-458-3p;apl-miR-726-3p;novel-m0005-5p;novel-m…
XM_005009226.2	PREDICTED: ADP-ribosylation factor GTPase-activating protein 1 isoform X2 [Anas platyrhynchos]	-	GO:0043167//ion binding;GO:0046872//metal ion binding;GO:0005488//binding;GO:0046914//transition metal ion binding;GO:0043169//cation binding	GO:0050790//regulation of catalytic activity;GO:0065007//biological regulation;GO:0051336//regulation of hydrolase activity;GO:0050789//regulation of biological process;GO:0065009//regulation of molecular function;GO:0043087//regulation of GTPase activity;GO:0019222//regulation of metabolic process	apl-miR-1187-3p;apl-miR-124-3p;apl-miR-130-5p;apl-miR-141-3p;apl-miR-145-5p;apl-miR-15-5p;apl-miR-152-3p;apl-miR-19-3p;apl-miR-200-3p;apl-miR-218-5p;apl-miR-2184-5p;apl-miR-2188-5p;apl-miR-2404-5p;apl-miR-322-5p;apl-miR-34-5p;apl-miR-34-3p;apl-miR-3533-3p;apl-miR-3539-5p;apl-miR-424-5p;apl-miR-425-5p;apl-miR-449-5p;apl-miR-454-3p;apl-miR-457-5p;apl-miR-458-3p;apl-miR-726-3p;novel-m0005-5p;novel-m…
XM_005009228.2	PREDICTED: neuronal acetylcholine receptor subunit alpha-4 isoform X1 [Anas platyrhynchos]	GO:0097060//synaptic membrane;GO:0034702//ion channel complex;GO:0044425//membrane part;GO:0032991//macromolecular complex;GO:0031224//intrinsic component of membrane;GO:0043234//protein complex;GO:0016020//membrane;GO:0098796//membrane protein complex;GO:0044464//cell part;GO:1902495//transmembrane transporter complex;GO:0071944//cell periphery;GO:0098590//plasma membrane region;GO:0045202//syna…	GO:0022836//gated channel activity;GO:0004888//transmembrane signaling receptor activity;GO:0005230//extracellular ligand-gated ion channel activity;GO:0015267//channel activity;GO:0004872//receptor activity;GO:0022838//substrate-specific channel activity;GO:0004871//signal transducer activity;GO:0022803//passive transmembrane transporter activity;GO:0005215//transporter activity;GO:0005216//ion …	GO:0032501//multicellular organismal process;GO:0010033//response to organic substance;GO:0050794//regulation of cellular process;GO:0050877//neurological system process;GO:1902578//single-organism localization;GO:0032879//regulation of localization;GO:0042221//response to chemical;GO:0065007//biological regulation;GO:0007600//sensory perception;GO:0042391//regulation of membrane potential;GO:004…	apl-miR-135-5p;apl-miR-139-3p;apl-miR-140-3p;apl-miR-1454-3p;apl-miR-146-5p;apl-miR-182-5p;apl-miR-27-5p;novel-m0001-5p;novel-m0055-3p;novel-m0237-5p
XM_005009231.2	PREDICTED: potassium voltage-gated channel subfamily KQT member 2, partial [Anas platyrhynchos]	-	-	-	apl-miR-10-3p;apl-miR-1187-3p;apl-miR-122-5p;apl-miR-129-5p;apl-miR-130-5p;apl-miR-1335-3p;apl-miR-1352-5p;apl-miR-138-5p;apl-miR-1386-5p;apl-miR-142-3p;apl-miR-1434-3p;apl-miR-1451-5p;apl-miR-1467-5p;apl-miR-15-5p;apl-miR-16-5p;apl-miR-1677-5p;apl-miR-202-5p;apl-miR-216-5p;apl-miR-24-3p;apl-miR-27-5p;apl-miR-2885-3p;apl-miR-2976-3p;apl-miR-31-5p;apl-miR-322-5p;apl-miR-338-3p;apl-miR-352-3p;apl-m…
XM_005009232.2	PREDICTED: LOW QUALITY PROTEIN: beta-1,4-galactosyltransferase 2 [Anas platyrhynchos]	-	GO:0016740//transferase activity;GO:0003824//catalytic activity	-	apl-miR-1908-3p
XM_005009235.2	PREDICTED: V-type proton ATPase 21 kDa proteolipid subunit [Anas platyrhynchos]	GO:0016020//membrane;GO:0044425//membrane part;GO:0033177//proton-transporting two-sector ATPase complex, proton-transporting domain;GO:0016469//proton-transporting two-sector ATPase complex;GO:0032991//macromolecular complex;GO:0043234//protein complex;GO:0031224//intrinsic component of membrane;GO:0098796//membrane protein complex	GO:0022891//substrate-specific transmembrane transporter activity;GO:0015075//ion transmembrane transporter activity;GO:0022857//transmembrane transporter activity;GO:0022892//substrate-specific transporter activity;GO:0015077//monovalent inorganic cation transmembrane transporter activity;GO:0022890//inorganic cation transmembrane transporter activity;GO:0005215//transporter activity;GO:0008324/…	GO:0044699//single-organism process;GO:0009987//cellular process;GO:0044765//single-organism transport;GO:0034220//ion transmembrane transport;GO:0098662//inorganic cation transmembrane transport;GO:1902578//single-organism localization;GO:0006810//transport;GO:1902600//hydrogen ion transmembrane transport;GO:0006811//ion transport;GO:0051179//localization;GO:0015992//proton transport;GO:0098655/…	apl-miR-128-5p;apl-miR-1587-5p;apl-miR-235-3p;apl-miR-2404-5p;apl-miR-311-3p;apl-miR-322-5p;apl-miR-3562-5p;apl-miR-424-5p;apl-miR-4332-3p;apl-miR-4335-3p;apl-miR-4767-5p;apl-miR-4787-5p;apl-miR-762-3p;novel-m0088-3p;novel-m0150-5p
XM_005009236.2	PREDICTED: lysine-specific demethylase 4A [Anas platyrhynchos]	GO:0005622//intracellular;GO:0043228//non-membrane-bounded organelle;GO:0044464//cell part;GO:0043229//intracellular organelle;GO:0043232//intracellular non-membrane-bounded organelle;GO:0043226//organelle;GO:0044424//intracellular part;GO:0005623//cell	GO:0046872//metal ion binding;GO:0044389//ubiquitin-like protein ligase binding;GO:0016491//oxidoreductase activity;GO:0005488//binding;GO:0043167//ion binding;GO:0051213//dioxygenase activity;GO:0042393//histone binding;GO:0046914//transition metal ion binding;GO:0016705//oxidoreductase activity, acting on paired donors, with incorporation or reduction of molecular oxygen;GO:0003824//catalytic a…	GO:0006325//chromatin organization;GO:0071840//cellular component organization or biogenesis;GO:0008152//metabolic process;GO:0016569//covalent chromatin modification;GO:2000112//regulation of cellular macromolecule biosynthetic process;GO:0006482//protein demethylation;GO:0051252//regulation of RNA metabolic process;GO:0044267//cellular protein metabolic process;GO:0010468//regulation of gene ex…	let-7-5p;apl-miR-101-3p;apl-miR-103-3p;apl-miR-107-3p;apl-miR-128-3p;apl-miR-135-3p;apl-miR-137-3p;apl-miR-139-5p;apl-miR-140-3p;apl-miR-143-3p;apl-miR-145-5p;apl-miR-148-3p;apl-miR-150-5p;apl-miR-151-3p;apl-miR-152-3p;apl-miR-153-3p;apl-miR-155-5p;apl-miR-1636-3p;apl-miR-18-5p;apl-miR-18-3p;apl-miR-181-5p;apl-miR-19-3p;apl-miR-200-z;apl-miR-204-5p;apl-miR-210-5p;apl-miR-211-5p;apl-miR-223-5p;apl…
XM_005009237.2	PREDICTED: receptor-type tyrosine-protein phosphatase F [Anas platyrhynchos]	-	-	-	apl-miR-128-5p;apl-miR-130-3p;apl-miR-1329-5p;apl-miR-1386-5p;apl-miR-1420-5p;apl-miR-1559-3p;apl-miR-1599-3p;apl-miR-203-3p;apl-miR-2188-5p;apl-miR-2954-3p;apl-miR-338-5p;apl-miR-340-3p;apl-miR-3562-5p;apl-miR-3620-5p;apl-miR-4110-5p;apl-miR-4492-3p;apl-miR-4507-3p;apl-miR-454-3p;apl-miR-4787-5p;apl-miR-499-5p;apl-miR-5100-3p;apl-miR-7-3p;apl-miR-762-3p;apl-miR-8528-5p;apl-miR-9277-3p;novel-m013…
XM_005009238.1	PREDICTED: diphthamide biosynthesis protein 2, partial [Anas platyrhynchos]	-	-	GO:0044238//primary metabolic process;GO:0044267//cellular protein metabolic process;GO:0008152//metabolic process;GO:0071704//organic substance metabolic process;GO:0019538//protein metabolic process;GO:0043412//macromolecule modification;GO:0009987//cellular process;GO:0017182//peptidyl-diphthamide metabolic process;GO:0044237//cellular metabolic process;GO:0043170//macromolecule metabolic proc…	apl-miR-15-5p;apl-miR-16-5p;apl-miR-2954-5p;apl-miR-322-5p;apl-miR-424-5p;apl-miR-457-5p;novel-m0138-5p;novel-m0140-3p
XM_005009243.2	PREDICTED: transmembrane emp24 domain-containing protein 3 [Anas platyrhynchos]	GO:0031224//intrinsic component of membrane;GO:0043226//organelle;GO:0044425//membrane part;GO:0043227//membrane-bounded organelle;GO:0044424//intracellular part;GO:0043229//intracellular organelle;GO:0043231//intracellular membrane-bounded organelle;GO:0005622//intracellular;GO:0016020//membrane;GO:0044464//cell part;GO:0005623//cell	-	GO:0051234//establishment of localization;GO:0051179//localization	apl-miR-10-5p;apl-miR-138-5p;apl-miR-1386-5p;apl-miR-24-3p;apl-miR-2779-3p;apl-miR-2779-z;apl-miR-7550-5p;apl-miR-9277-3p;novel-m0118-5p
XM_005009245.2	PREDICTED: CTD small phosphatase-like protein 2 [Anas platyrhynchos]	-	GO:0003824//catalytic activity;GO:0016787//hydrolase activity;GO:0016788//hydrolase activity, acting on ester bonds;GO:0042578//phosphoric ester hydrolase activity	-	apl-miR-106-5p;apl-miR-122-5p;apl-miR-130-5p;apl-miR-1352-5p;apl-miR-1357-5p;apl-miR-138-3p;apl-miR-139-5p;apl-miR-140-3p;apl-miR-144-3p;apl-miR-1662-5p;apl-miR-17-5p;apl-miR-193-3p;apl-miR-20-5p;apl-miR-200-z;apl-miR-210-5p;apl-miR-2131-5p;apl-miR-2184-5p;apl-miR-33-5p;apl-miR-33-3p;apl-miR-3529-5p;apl-miR-429-3p;apl-miR-451-3p;apl-miR-486-5p;apl-miR-6240-5p;apl-miR-7-3p;apl-miR-9044-3p;apl-miR-…
XM_005009250.2	PREDICTED: Bloom syndrome protein [Anas platyrhynchos]	-	-	-	apl-miR-144-3p;apl-miR-4468-3p
XM_005009253.2	PREDICTED: protein CASC4, partial [Anas platyrhynchos]	-	-	-	apl-miR-106-5p;apl-miR-1248-5p;apl-miR-128-3p;apl-miR-129-3p;apl-miR-141-3p;apl-miR-142-5p;apl-miR-144-5p;apl-miR-144-3p;apl-miR-145-5p;apl-miR-148-5p;apl-miR-1662-5p;apl-miR-17-5p;apl-miR-17-3p;apl-miR-181-5p;apl-miR-187-5p;apl-miR-2-5p;apl-miR-20-5p;apl-miR-200-3p;apl-miR-202-5p;apl-miR-203-3p;apl-miR-21-3p;apl-miR-2131-5p;apl-miR-2188-5p;apl-miR-22-5p;apl-miR-26-3p;apl-miR-27-3p;apl-miR-2779-5…
XM_005009254.2	PREDICTED: eukaryotic translation initiation factor 3 subunit J [Anas platyrhynchos]	GO:0032991//macromolecular complex;GO:0005623//cell;GO:0044424//intracellular part;GO:0043234//protein complex;GO:0044464//cell part;GO:0005622//intracellular	-	GO:0008152//metabolic process;GO:0010467//gene expression;GO:0009059//macromolecule biosynthetic process;GO:0034641//cellular nitrogen compound metabolic process;GO:0044238//primary metabolic process;GO:0006807//nitrogen compound metabolic process;GO:0043043//peptide biosynthetic process;GO:0071704//organic substance metabolic process;GO:0006412//translation;GO:0044267//cellular protein metabolic…	apl-miR-1335-3p;apl-miR-1357-5p;apl-miR-139-5p;apl-miR-1416-3p;apl-miR-1559-3p;apl-miR-199-3p;apl-miR-20-3p;apl-miR-2131-3p;apl-miR-221-3p;apl-miR-221-z;apl-miR-2779-5p;apl-miR-338-5p;apl-miR-3536-5p;apl-miR-361-5p;apl-miR-460-5p;apl-miR-6-5p;apl-miR-6240-5p;novel-m0135-5p
XM_005009256.2	PREDICTED: MIP18 family protein FAM96A [Anas platyrhynchos]	GO:0005623//cell;GO:0005622//intracellular;GO:0044464//cell part;GO:0044424//intracellular part	-	-	apl-miR-1454-3p;apl-miR-2440-3p;apl-miR-361-5p;apl-miR-499-3p;apl-miR-6651-5p;novel-m0220-5p
XM_005009259.2	PREDICTED: immunoglobulin superfamily member 5 isoform X1 [Anas platyrhynchos]	-	-	-	apl-miR-130-3p;apl-miR-140-3p;apl-miR-1416-5p;apl-miR-143-3p;apl-miR-146-5p;apl-miR-148-3p;apl-miR-15-5p;apl-miR-152-3p;apl-miR-16-5p;apl-miR-181-5p;apl-miR-186-5p;apl-miR-19-3p;apl-miR-196-5p;apl-miR-25-3p;apl-miR-30-3p;apl-miR-301-3p;apl-miR-311-3p;apl-miR-313-3p;apl-miR-32-5p;apl-miR-322-5p;apl-miR-33-5p;apl-miR-3962-3p;apl-miR-4081-3p;apl-miR-424-5p;apl-miR-454-3p;apl-miR-457-5p;apl-miR-460-5…
XM_005009260.2	PREDICTED: beta-1,3-galactosyltransferase 5 isoform X1 [Anas platyrhynchos]	GO:0005622//intracellular;GO:0043229//intracellular organelle;GO:0044425//membrane part;GO:0044424//intracellular part;GO:0044464//cell part;GO:0016020//membrane;GO:0043226//organelle;GO:0031224//intrinsic component of membrane;GO:0043231//intracellular membrane-bounded organelle;GO:0043227//membrane-bounded organelle;GO:0005623//cell	GO:0016757//transferase activity, transferring glycosyl groups;GO:0016758//transferase activity, transferring hexosyl groups;GO:0003824//catalytic activity;GO:0016740//transferase activity	GO:0044237//cellular metabolic process;GO:0008152//metabolic process;GO:0006464//cellular protein modification process;GO:0071704//organic substance metabolic process;GO:0019538//protein metabolic process;GO:0009987//cellular process;GO:0043412//macromolecule modification;GO:0044267//cellular protein metabolic process;GO:0043170//macromolecule metabolic process;GO:0044260//cellular macromolecule …	let-7-5p;apl-miR-1343-5p;apl-miR-15-5p;apl-miR-153-3p;apl-miR-1559-3p;apl-miR-1677-5p;apl-miR-17-3p;apl-miR-1788-5p;apl-miR-2188-3p;apl-miR-23-3p;apl-miR-24-3p;apl-miR-2440-3p;apl-miR-285-3p;apl-miR-29-3p;apl-miR-301-3p;apl-miR-3366-3p;apl-miR-363-5p;apl-miR-365-3p;apl-miR-3970-5p;apl-miR-4081-3p;apl-miR-424-5p;apl-miR-4286-5p;apl-miR-4286-z;apl-miR-5991-3p;apl-miR-7-3p;apl-miR-7644-3p;novel-m018…
XM_005009261.2	PREDICTED: beta-1,3-galactosyltransferase 5 isoform X1 [Anas platyrhynchos]	GO:0043226//organelle;GO:0031224//intrinsic component of membrane;GO:0044424//intracellular part;GO:0005623//cell;GO:0043229//intracellular organelle;GO:0044464//cell part;GO:0005622//intracellular;GO:0043227//membrane-bounded organelle;GO:0043231//intracellular membrane-bounded organelle;GO:0044425//membrane part;GO:0016020//membrane	GO:0016758//transferase activity, transferring hexosyl groups;GO:0016757//transferase activity, transferring glycosyl groups;GO:0016740//transferase activity;GO:0003824//catalytic activity	GO:0044260//cellular macromolecule metabolic process;GO:0044238//primary metabolic process;GO:0006464//cellular protein modification process;GO:0044237//cellular metabolic process;GO:0043412//macromolecule modification;GO:0071704//organic substance metabolic process;GO:0043170//macromolecule metabolic process;GO:0019538//protein metabolic process;GO:0008152//metabolic process;GO:0009987//cellular…	let-7-5p;apl-miR-1343-5p;apl-miR-15-5p;apl-miR-153-3p;apl-miR-1559-3p;apl-miR-1677-5p;apl-miR-17-3p;apl-miR-1788-5p;apl-miR-2188-3p;apl-miR-23-3p;apl-miR-24-3p;apl-miR-2440-3p;apl-miR-285-3p;apl-miR-29-3p;apl-miR-301-3p;apl-miR-3366-3p;apl-miR-363-5p;apl-miR-365-3p;apl-miR-3970-5p;apl-miR-4081-3p;apl-miR-424-5p;apl-miR-4286-5p;apl-miR-4286-z;apl-miR-5991-3p;apl-miR-7-3p;apl-miR-7644-3p;novel-m018…
XM_005009262.2	PREDICTED: beta-1,3-galactosyltransferase 5 isoform X1 [Anas platyrhynchos]	GO:0031224//intrinsic component of membrane;GO:0005622//intracellular;GO:0005623//cell;GO:0043227//membrane-bounded organelle;GO:0044424//intracellular part;GO:0043229//intracellular organelle;GO:0043231//intracellular membrane-bounded organelle;GO:0016020//membrane;GO:0044464//cell part;GO:0044425//membrane part;GO:0043226//organelle	GO:0016757//transferase activity, transferring glycosyl groups;GO:0016740//transferase activity;GO:0003824//catalytic activity;GO:0016758//transferase activity, transferring hexosyl groups	GO:0044237//cellular metabolic process;GO:0044267//cellular protein metabolic process;GO:0044260//cellular macromolecule metabolic process;GO:0006464//cellular protein modification process;GO:0043170//macromolecule metabolic process;GO:0036211//protein modification process;GO:0071704//organic substance metabolic process;GO:0008152//metabolic process;GO:0009987//cellular process;GO:0044238//primar…	let-7-5p;apl-miR-1343-5p;apl-miR-15-5p;apl-miR-153-3p;apl-miR-1559-3p;apl-miR-1677-5p;apl-miR-17-3p;apl-miR-1788-5p;apl-miR-2188-3p;apl-miR-23-3p;apl-miR-24-3p;apl-miR-2440-3p;apl-miR-285-3p;apl-miR-29-3p;apl-miR-301-3p;apl-miR-3366-3p;apl-miR-363-5p;apl-miR-365-3p;apl-miR-3970-5p;apl-miR-4081-3p;apl-miR-424-5p;apl-miR-4286-5p;apl-miR-4286-z;apl-miR-5991-3p;apl-miR-7-3p;apl-miR-7644-3p;novel-m018…
XM_005009263.2	PREDICTED: beta-1,3-galactosyltransferase 5 isoform X1 [Anas platyrhynchos]	GO:0043229//intracellular organelle;GO:0043226//organelle;GO:0005623//cell;GO:0044464//cell part;GO:0044425//membrane part;GO:0043231//intracellular membrane-bounded organelle;GO:0031224//intrinsic component of membrane;GO:0044424//intracellular part;GO:0016020//membrane;GO:0005622//intracellular;GO:0043227//membrane-bounded organelle	GO:0016758//transferase activity, transferring hexosyl groups;GO:0016757//transferase activity, transferring glycosyl groups;GO:0003824//catalytic activity;GO:0016740//transferase activity	GO:0043412//macromolecule modification;GO:0019538//protein metabolic process;GO:0071704//organic substance metabolic process;GO:0008152//metabolic process;GO:0044238//primary metabolic process;GO:0044267//cellular protein metabolic process;GO:0043170//macromolecule metabolic process;GO:0036211//protein modification process;GO:0006464//cellular protein modification process;GO:0009987//cellular pro…	let-7-5p;apl-miR-1343-5p;apl-miR-15-5p;apl-miR-153-3p;apl-miR-1559-3p;apl-miR-1677-5p;apl-miR-17-3p;apl-miR-1788-5p;apl-miR-2188-3p;apl-miR-23-3p;apl-miR-24-3p;apl-miR-2440-3p;apl-miR-285-3p;apl-miR-29-3p;apl-miR-301-3p;apl-miR-3366-3p;apl-miR-363-5p;apl-miR-365-3p;apl-miR-3970-5p;apl-miR-4081-3p;apl-miR-424-5p;apl-miR-4286-5p;apl-miR-4286-z;apl-miR-5991-3p;apl-miR-7-3p;apl-miR-7644-3p;novel-m018…
XM_005009264.2	PREDICTED: beta-1,3-galactosyltransferase 5 isoform X1 [Anas platyrhynchos]	GO:0043226//organelle;GO:0005622//intracellular;GO:0005623//cell;GO:0016020//membrane;GO:0044424//intracellular part;GO:0043227//membrane-bounded organelle;GO:0043231//intracellular membrane-bounded organelle;GO:0044425//membrane part;GO:0044464//cell part;GO:0043229//intracellular organelle;GO:0031224//intrinsic component of membrane	GO:0016757//transferase activity, transferring glycosyl groups;GO:0003824//catalytic activity;GO:0016758//transferase activity, transferring hexosyl groups;GO:0016740//transferase activity	GO:0044260//cellular macromolecule metabolic process;GO:0044238//primary metabolic process;GO:0043170//macromolecule metabolic process;GO:0009987//cellular process;GO:0036211//protein modification process;GO:0008152//metabolic process;GO:0043412//macromolecule modification;GO:0071704//organic substance metabolic process;GO:0044267//cellular protein metabolic process;GO:0044237//cellular metabolic…	let-7-5p;apl-miR-1343-5p;apl-miR-15-5p;apl-miR-153-3p;apl-miR-1559-3p;apl-miR-1677-5p;apl-miR-17-3p;apl-miR-1788-5p;apl-miR-2188-3p;apl-miR-23-3p;apl-miR-24-3p;apl-miR-2440-3p;apl-miR-285-3p;apl-miR-29-3p;apl-miR-301-3p;apl-miR-3366-3p;apl-miR-363-5p;apl-miR-365-3p;apl-miR-3970-5p;apl-miR-4081-3p;apl-miR-424-5p;apl-miR-4286-5p;apl-miR-4286-z;apl-miR-5991-3p;apl-miR-7-3p;apl-miR-7644-3p;novel-m018…
XM_005009265.2	PREDICTED: beta-1,3-galactosyltransferase 5 isoform X1 [Anas platyrhynchos]	GO:0043231//intracellular membrane-bounded organelle;GO:0044425//membrane part;GO:0043226//organelle;GO:0043227//membrane-bounded organelle;GO:0044464//cell part;GO:0005623//cell;GO:0016020//membrane;GO:0031224//intrinsic component of membrane;GO:0044424//intracellular part;GO:0043229//intracellular organelle;GO:0005622//intracellular	GO:0016740//transferase activity;GO:0003824//catalytic activity;GO:0016758//transferase activity, transferring hexosyl groups;GO:0016757//transferase activity, transferring glycosyl groups	GO:0044260//cellular macromolecule metabolic process;GO:0071704//organic substance metabolic process;GO:0043412//macromolecule modification;GO:0043170//macromolecule metabolic process;GO:0036211//protein modification process;GO:0044267//cellular protein metabolic process;GO:0006464//cellular protein modification process;GO:0009987//cellular process;GO:0008152//metabolic process;GO:0044238//primar…	let-7-5p;apl-miR-1343-5p;apl-miR-15-5p;apl-miR-153-3p;apl-miR-1559-3p;apl-miR-1677-5p;apl-miR-17-3p;apl-miR-1788-5p;apl-miR-2188-3p;apl-miR-23-3p;apl-miR-24-3p;apl-miR-2440-3p;apl-miR-285-3p;apl-miR-29-3p;apl-miR-301-3p;apl-miR-3366-3p;apl-miR-363-5p;apl-miR-365-3p;apl-miR-3970-5p;apl-miR-4081-3p;apl-miR-424-5p;apl-miR-4286-5p;apl-miR-4286-z;apl-miR-5991-3p;apl-miR-7-3p;apl-miR-7644-3p;novel-m018…
XM_005009266.2	PREDICTED: beta-1,3-galactosyltransferase 5 isoform X1 [Anas platyrhynchos]	GO:0044424//intracellular part;GO:0005622//intracellular;GO:0043229//intracellular organelle;GO:0043226//organelle;GO:0044425//membrane part;GO:0005623//cell;GO:0016020//membrane;GO:0043227//membrane-bounded organelle;GO:0031224//intrinsic component of membrane;GO:0043231//intracellular membrane-bounded organelle;GO:0044464//cell part	GO:0016740//transferase activity;GO:0003824//catalytic activity;GO:0016757//transferase activity, transferring glycosyl groups;GO:0016758//transferase activity, transferring hexosyl groups	GO:0044260//cellular macromolecule metabolic process;GO:0044238//primary metabolic process;GO:0036211//protein modification process;GO:0044267//cellular protein metabolic process;GO:0009987//cellular process;GO:0043170//macromolecule metabolic process;GO:0019538//protein metabolic process;GO:0071704//organic substance metabolic process;GO:0008152//metabolic process;GO:0044237//cellular metabolic …	let-7-5p;apl-miR-1343-5p;apl-miR-15-5p;apl-miR-153-3p;apl-miR-1559-3p;apl-miR-1677-5p;apl-miR-17-3p;apl-miR-1788-5p;apl-miR-2188-3p;apl-miR-23-3p;apl-miR-24-3p;apl-miR-2440-3p;apl-miR-285-3p;apl-miR-29-3p;apl-miR-301-3p;apl-miR-3366-3p;apl-miR-363-5p;apl-miR-365-3p;apl-miR-3970-5p;apl-miR-4081-3p;apl-miR-424-5p;apl-miR-4286-5p;apl-miR-4286-z;apl-miR-5991-3p;apl-miR-7-3p;apl-miR-7644-3p;novel-m018…
XM_005009267.2	PREDICTED: beta-1,3-galactosyltransferase 5 isoform X1 [Anas platyrhynchos]	GO:0044464//cell part;GO:0043231//intracellular membrane-bounded organelle;GO:0044425//membrane part;GO:0043229//intracellular organelle;GO:0031224//intrinsic component of membrane;GO:0005622//intracellular;GO:0043227//membrane-bounded organelle;GO:0044424//intracellular part;GO:0016020//membrane;GO:0005623//cell;GO:0043226//organelle	GO:0016757//transferase activity, transferring glycosyl groups;GO:0016740//transferase activity;GO:0003824//catalytic activity;GO:0016758//transferase activity, transferring hexosyl groups	GO:0019538//protein metabolic process;GO:0071704//organic substance metabolic process;GO:0044237//cellular metabolic process;GO:0043412//macromolecule modification;GO:0044267//cellular protein metabolic process;GO:0006464//cellular protein modification process;GO:0043170//macromolecule metabolic process;GO:0008152//metabolic process;GO:0044260//cellular macromolecule metabolic process;GO:0044238/…	let-7-5p;apl-miR-1343-5p;apl-miR-15-5p;apl-miR-153-3p;apl-miR-1559-3p;apl-miR-1677-5p;apl-miR-17-3p;apl-miR-1788-5p;apl-miR-2188-3p;apl-miR-23-3p;apl-miR-24-3p;apl-miR-2440-3p;apl-miR-285-3p;apl-miR-29-3p;apl-miR-301-3p;apl-miR-3366-3p;apl-miR-363-5p;apl-miR-365-3p;apl-miR-3970-5p;apl-miR-4081-3p;apl-miR-424-5p;apl-miR-4286-5p;apl-miR-4286-z;apl-miR-5991-3p;apl-miR-7-3p;apl-miR-7644-3p;novel-m018…
XM_005009268.2	PREDICTED: beta-1,3-galactosyltransferase 5 isoform X1 [Anas platyrhynchos]	GO:0005622//intracellular;GO:0044425//membrane part;GO:0043226//organelle;GO:0016020//membrane;GO:0043229//intracellular organelle;GO:0044464//cell part;GO:0043231//intracellular membrane-bounded organelle;GO:0043227//membrane-bounded organelle;GO:0005623//cell;GO:0044424//intracellular part;GO:0031224//intrinsic component of membrane	GO:0016740//transferase activity;GO:0016757//transferase activity, transferring glycosyl groups;GO:0003824//catalytic activity;GO:0016758//transferase activity, transferring hexosyl groups	GO:0044260//cellular macromolecule metabolic process;GO:0036211//protein modification process;GO:0006464//cellular protein modification process;GO:0071704//organic substance metabolic process;GO:0008152//metabolic process;GO:0044238//primary metabolic process;GO:0009987//cellular process;GO:0044237//cellular metabolic process;GO:0044267//cellular protein metabolic process;GO:0043170//macromolecul…	let-7-5p;apl-miR-1343-5p;apl-miR-15-5p;apl-miR-153-3p;apl-miR-1559-3p;apl-miR-1677-5p;apl-miR-17-3p;apl-miR-1788-5p;apl-miR-2188-3p;apl-miR-23-3p;apl-miR-24-3p;apl-miR-2440-3p;apl-miR-285-3p;apl-miR-29-3p;apl-miR-301-3p;apl-miR-3366-3p;apl-miR-363-5p;apl-miR-365-3p;apl-miR-3970-5p;apl-miR-4081-3p;apl-miR-424-5p;apl-miR-4286-5p;apl-miR-4286-z;apl-miR-5991-3p;apl-miR-7-3p;apl-miR-7644-3p;novel-m018…
XM_005009269.2	PREDICTED: beta-1,3-galactosyltransferase 5 isoform X1 [Anas platyrhynchos]	GO:0016020//membrane;GO:0043231//intracellular membrane-bounded organelle;GO:0005623//cell;GO:0043229//intracellular organelle;GO:0044425//membrane part;GO:0031224//intrinsic component of membrane;GO:0044424//intracellular part;GO:0043227//membrane-bounded organelle;GO:0044464//cell part;GO:0043226//organelle;GO:0005622//intracellular	GO:0016757//transferase activity, transferring glycosyl groups;GO:0016758//transferase activity, transferring hexosyl groups;GO:0016740//transferase activity;GO:0003824//catalytic activity	GO:0044267//cellular protein metabolic process;GO:0036211//protein modification process;GO:0019538//protein metabolic process;GO:0043170//macromolecule metabolic process;GO:0044237//cellular metabolic process;GO:0009987//cellular process;GO:0006464//cellular protein modification process;GO:0044238//primary metabolic process;GO:0071704//organic substance metabolic process;GO:0043412//macromolecule…	let-7-5p;apl-miR-1343-5p;apl-miR-15-5p;apl-miR-153-3p;apl-miR-1559-3p;apl-miR-1677-5p;apl-miR-17-3p;apl-miR-1788-5p;apl-miR-2188-3p;apl-miR-23-3p;apl-miR-24-3p;apl-miR-2440-3p;apl-miR-285-3p;apl-miR-29-3p;apl-miR-301-3p;apl-miR-3366-3p;apl-miR-363-5p;apl-miR-365-3p;apl-miR-3970-5p;apl-miR-4081-3p;apl-miR-424-5p;apl-miR-4286-5p;apl-miR-4286-z;apl-miR-5991-3p;apl-miR-7-3p;apl-miR-7644-3p;novel-m018…
XM_005009271.2	PREDICTED: beta-1,3-galactosyltransferase 5 isoform X1 [Anas platyrhynchos]	GO:0005622//intracellular;GO:0005623//cell;GO:0031224//intrinsic component of membrane;GO:0043229//intracellular organelle;GO:0044424//intracellular part;GO:0016020//membrane;GO:0043226//organelle;GO:0043231//intracellular membrane-bounded organelle;GO:0044425//membrane part;GO:0044464//cell part;GO:0043227//membrane-bounded organelle	GO:0003824//catalytic activity;GO:0016757//transferase activity, transferring glycosyl groups;GO:0016758//transferase activity, transferring hexosyl groups;GO:0016740//transferase activity	GO:0044237//cellular metabolic process;GO:0043412//macromolecule modification;GO:0036211//protein modification process;GO:0019538//protein metabolic process;GO:0006464//cellular protein modification process;GO:0044267//cellular protein metabolic process;GO:0008152//metabolic process;GO:0044260//cellular macromolecule metabolic process;GO:0044238//primary metabolic process;GO:0043170//macromolecul…	let-7-5p;apl-miR-1343-5p;apl-miR-15-5p;apl-miR-153-3p;apl-miR-1559-3p;apl-miR-1677-5p;apl-miR-17-3p;apl-miR-1788-5p;apl-miR-2188-3p;apl-miR-23-3p;apl-miR-24-3p;apl-miR-2440-3p;apl-miR-285-3p;apl-miR-29-3p;apl-miR-301-3p;apl-miR-3366-3p;apl-miR-363-5p;apl-miR-365-3p;apl-miR-3970-5p;apl-miR-4081-3p;apl-miR-424-5p;apl-miR-4286-5p;apl-miR-4286-z;apl-miR-5991-3p;apl-miR-7-3p;apl-miR-7644-3p;novel-m018…
XM_005009274.2	Tryptophan-rich protein, partial [Anas platyrhynchos]	-	-	-	apl-miR-1-3p;apl-miR-1-z;apl-miR-101-5p;apl-miR-130-3p;apl-miR-148-3p;apl-miR-15-5p;apl-miR-152-3p;apl-miR-16-5p;apl-miR-182-5p;apl-miR-186-5p;apl-miR-1895-3p;apl-miR-2779-5p;apl-miR-2970-3p;apl-miR-301-3p;apl-miR-322-5p;apl-miR-424-5p;apl-miR-454-3p;apl-miR-457-5p;apl-miR-499-3p;apl-miR-6131-3p;apl-miR-6516-3p;apl-miR-6894-5p;apl-miR-7025-5p;apl-miR-735-5p;novel-m0028-3p;novel-m0030-3p;novel-m00…
XM_005009275.2	PREDICTED: bromodomain and WD repeat-containing protein 1 isoform X2 [Anas platyrhynchos]	-	-	GO:0019219//regulation of nucleobase-containing compound metabolic process;GO:0060255//regulation of macromolecule metabolic process;GO:0051252//regulation of RNA metabolic process;GO:0050793//regulation of developmental process;GO:1903506//regulation of nucleic acid-templated transcription;GO:0010556//regulation of macromolecule biosynthetic process;GO:2001141//regulation of RNA biosynthetic pro…	apl-miR-1-3p;apl-miR-1-z;apl-miR-100-3p;apl-miR-103-3p;apl-miR-107-3p;apl-miR-128-3p;apl-miR-129-3p;apl-miR-132-3p;apl-miR-141-3p;apl-miR-142-3p;apl-miR-143-3p;apl-miR-148-3p;apl-miR-152-3p;apl-miR-1653-3p;apl-miR-1677-5p;apl-miR-182-5p;apl-miR-190-5p;apl-miR-196-5p;apl-miR-204-5p;apl-miR-211-5p;apl-miR-212-3p;apl-miR-215-5p;apl-miR-23-3p;apl-miR-28-5p;apl-miR-285-3p;apl-miR-29-3p;apl-miR-301-3p;…
XM_005009276.2	PREDICTED: proteasome assembly chaperone 1, partial [Anas platyrhynchos]	GO:0044424//intracellular part;GO:0044464//cell part;GO:0005623//cell;GO:0005622//intracellular	GO:0044877//macromolecular complex binding;GO:0005488//binding;GO:0005515//protein binding;GO:0032403//protein complex binding	GO:0043623//cellular protein complex assembly;GO:0007417//central nervous system development;GO:0060322//head development;GO:0032501//multicellular organismal process;GO:0043933//macromolecular complex subunit organization;GO:0006461//protein complex assembly;GO:0007420//brain development;GO:0008283//cell proliferation;GO:0043248//proteasome assembly;GO:0061351//neural precursor cell proliferatio…	apl-miR-106-5p;apl-miR-143-5p;apl-miR-17-5p;apl-miR-20-5p;apl-miR-6516-5p;apl-miR-93-5p
XM_005009278.2	PREDICTED: transcriptional regulator ERG isoform X1 [Anas platyrhynchos]	GO:0043226//organelle;GO:0043229//intracellular organelle;GO:0005622//intracellular;GO:0044464//cell part;GO:0043227//membrane-bounded organelle;GO:0005623//cell;GO:0043231//intracellular membrane-bounded organelle;GO:0032991//macromolecular complex;GO:0044424//intracellular part	GO:0003676//nucleic acid binding;GO:1901363//heterocyclic compound binding;GO:0097159//organic cyclic compound binding;GO:0003677//DNA binding;GO:0005488//binding;GO:0001071//nucleic acid binding transcription factor activity	GO:0060255//regulation of macromolecule metabolic process;GO:0019222//regulation of metabolic process;GO:0010468//regulation of gene expression;GO:0065007//biological regulation;GO:0050789//regulation of biological process	apl-miR-137-3p;apl-miR-144-5p;apl-miR-1451-5p;apl-miR-1451-3p;apl-miR-1559-5p;apl-miR-1662-5p;apl-miR-190-5p;apl-miR-196-5p;apl-miR-20-3p;apl-miR-204-5p;apl-miR-21-5p;apl-miR-211-5p;apl-miR-24-3p;apl-miR-2779-5p;apl-miR-28-3p;apl-miR-29-5p;apl-miR-30-5p;apl-miR-33-3p;apl-miR-3536-5p;apl-miR-3962-3p;apl-miR-460-5p;apl-miR-5100-3p;novel-m0134-5p;novel-m0136-3p;novel-m0147-3p
XM_005009279.2	PREDICTED: transcriptional regulator ERG isoform X2 [Anas platyrhynchos]	GO:0043231//intracellular membrane-bounded organelle;GO:0043226//organelle;GO:0032991//macromolecular complex;GO:0043229//intracellular organelle;GO:0044424//intracellular part;GO:0044464//cell part;GO:0005623//cell;GO:0043227//membrane-bounded organelle;GO:0005622//intracellular	GO:0005488//binding;GO:0003676//nucleic acid binding;GO:0003677//DNA binding;GO:0097159//organic cyclic compound binding;GO:1901363//heterocyclic compound binding;GO:0001071//nucleic acid binding transcription factor activity	GO:0065007//biological regulation;GO:0019222//regulation of metabolic process;GO:0010468//regulation of gene expression;GO:0060255//regulation of macromolecule metabolic process;GO:0050789//regulation of biological process	apl-miR-137-3p;apl-miR-144-5p;apl-miR-1451-5p;apl-miR-1451-3p;apl-miR-1559-5p;apl-miR-1662-5p;apl-miR-190-5p;apl-miR-196-5p;apl-miR-20-3p;apl-miR-204-5p;apl-miR-21-5p;apl-miR-211-5p;apl-miR-24-3p;apl-miR-2779-5p;apl-miR-28-3p;apl-miR-29-5p;apl-miR-30-5p;apl-miR-33-3p;apl-miR-3536-5p;apl-miR-3962-3p;apl-miR-460-5p;apl-miR-5100-3p;novel-m0134-5p;novel-m0136-3p;novel-m0147-3p
XM_005009280.2	PREDICTED: transcriptional regulator ERG isoform X3 [Anas platyrhynchos]	GO:0043226//organelle;GO:0043229//intracellular organelle;GO:0044424//intracellular part;GO:0043231//intracellular membrane-bounded organelle;GO:0032991//macromolecular complex;GO:0044464//cell part;GO:0043227//membrane-bounded organelle;GO:0005622//intracellular;GO:0005623//cell	GO:0097159//organic cyclic compound binding;GO:0001071//nucleic acid binding transcription factor activity;GO:0003677//DNA binding;GO:1901363//heterocyclic compound binding;GO:0003676//nucleic acid binding;GO:0005488//binding	GO:0010468//regulation of gene expression;GO:0019222//regulation of metabolic process;GO:0050789//regulation of biological process;GO:0060255//regulation of macromolecule metabolic process;GO:0065007//biological regulation	apl-miR-137-3p;apl-miR-144-5p;apl-miR-1451-5p;apl-miR-1451-3p;apl-miR-1559-5p;apl-miR-1662-5p;apl-miR-190-5p;apl-miR-196-5p;apl-miR-20-3p;apl-miR-204-5p;apl-miR-21-5p;apl-miR-211-5p;apl-miR-24-3p;apl-miR-2779-5p;apl-miR-28-3p;apl-miR-29-5p;apl-miR-30-5p;apl-miR-33-3p;apl-miR-3536-5p;apl-miR-3962-3p;apl-miR-460-5p;apl-miR-5100-3p;novel-m0134-5p;novel-m0136-3p;novel-m0147-3p
XM_005009281.2	PREDICTED: transcriptional regulator ERG isoform X2 [Anas platyrhynchos]	GO:0044464//cell part;GO:0043226//organelle;GO:0043231//intracellular membrane-bounded organelle;GO:0043227//membrane-bounded organelle;GO:0044424//intracellular part;GO:0043229//intracellular organelle;GO:0005622//intracellular;GO:0005623//cell;GO:0032991//macromolecular complex	GO:0001071//nucleic acid binding transcription factor activity;GO:0005488//binding;GO:1901363//heterocyclic compound binding;GO:0003676//nucleic acid binding;GO:0003677//DNA binding;GO:0097159//organic cyclic compound binding	GO:0050789//regulation of biological process;GO:0060255//regulation of macromolecule metabolic process;GO:0019222//regulation of metabolic process;GO:0065007//biological regulation;GO:0010468//regulation of gene expression	apl-miR-137-3p;apl-miR-144-5p;apl-miR-1451-5p;apl-miR-1451-3p;apl-miR-1559-5p;apl-miR-1662-5p;apl-miR-190-5p;apl-miR-196-5p;apl-miR-20-3p;apl-miR-204-5p;apl-miR-21-5p;apl-miR-211-5p;apl-miR-24-3p;apl-miR-2779-5p;apl-miR-28-3p;apl-miR-29-5p;apl-miR-30-5p;apl-miR-33-3p;apl-miR-3536-5p;apl-miR-3962-3p;apl-miR-460-5p;apl-miR-5100-3p;novel-m0134-5p;novel-m0136-3p;novel-m0147-3p
XM_005009282.2	PREDICTED: transcriptional regulator ERG isoform X5 [Anas platyrhynchos]	GO:0043229//intracellular organelle;GO:0043227//membrane-bounded organelle;GO:0044464//cell part;GO:0043226//organelle;GO:0032991//macromolecular complex;GO:0043231//intracellular membrane-bounded organelle;GO:0005623//cell;GO:0044424//intracellular part;GO:0005622//intracellular	GO:0005488//binding;GO:0097159//organic cyclic compound binding;GO:0001071//nucleic acid binding transcription factor activity;GO:1901363//heterocyclic compound binding;GO:0003677//DNA binding;GO:0003676//nucleic acid binding	GO:0050789//regulation of biological process;GO:0019222//regulation of metabolic process;GO:0060255//regulation of macromolecule metabolic process;GO:0010468//regulation of gene expression;GO:0065007//biological regulation	apl-miR-137-3p;apl-miR-144-5p;apl-miR-1451-5p;apl-miR-1451-3p;apl-miR-1559-5p;apl-miR-1662-5p;apl-miR-190-5p;apl-miR-196-5p;apl-miR-20-3p;apl-miR-204-5p;apl-miR-21-5p;apl-miR-211-5p;apl-miR-24-3p;apl-miR-2779-5p;apl-miR-28-3p;apl-miR-29-5p;apl-miR-30-5p;apl-miR-33-3p;apl-miR-3536-5p;apl-miR-3962-3p;apl-miR-460-5p;apl-miR-5100-3p;novel-m0134-5p;novel-m0136-3p;novel-m0147-3p
XM_005009284.2	PREDICTED: transcriptional regulator ERG isoform X6 [Anas platyrhynchos]	GO:0043227//membrane-bounded organelle;GO:0005623//cell;GO:0043229//intracellular organelle;GO:0044424//intracellular part;GO:0044464//cell part;GO:0043231//intracellular membrane-bounded organelle;GO:0043226//organelle;GO:0032991//macromolecular complex;GO:0005622//intracellular	GO:0005488//binding;GO:0097159//organic cyclic compound binding;GO:0003677//DNA binding;GO:0003676//nucleic acid binding;GO:1901363//heterocyclic compound binding;GO:0001071//nucleic acid binding transcription factor activity	GO:0010468//regulation of gene expression;GO:0065007//biological regulation;GO:0060255//regulation of macromolecule metabolic process;GO:0019222//regulation of metabolic process;GO:0050789//regulation of biological process	apl-miR-210-5p
XM_005009285.2	PREDICTED: ATP-sensitive inward rectifier potassium channel 15 isoform X1 [Anas platyrhynchos]	-	-	-	apl-miR-1187-3p;apl-miR-186-5p;apl-miR-2131-5p;apl-miR-2184-5p;apl-miR-33-3p;apl-miR-34-3p;apl-miR-340-5p;apl-miR-3536-5p;apl-miR-6-5p;apl-miR-6238-3p;novel-m0012-3p;novel-m0061-5p;novel-m0150-3p;novel-m0182-3p;novel-m0237-3p
XM_005009286.2	PREDICTED: ATP-sensitive inward rectifier potassium channel 15 isoform X1 [Anas platyrhynchos]	-	-	-	apl-miR-1187-3p;apl-miR-186-5p;apl-miR-2131-5p;apl-miR-2184-5p;apl-miR-33-3p;apl-miR-34-3p;apl-miR-340-5p;apl-miR-3536-5p;apl-miR-6-5p;apl-miR-6238-3p;novel-m0012-3p;novel-m0061-5p;novel-m0150-3p;novel-m0182-3p;novel-m0237-3p
XM_005009287.2	PREDICTED: ATP-sensitive inward rectifier potassium channel 15 isoform X1 [Anas platyrhynchos]	-	-	-	apl-miR-1187-3p;apl-miR-186-5p;apl-miR-2131-5p;apl-miR-2184-5p;apl-miR-33-3p;apl-miR-34-3p;apl-miR-340-5p;apl-miR-3536-5p;apl-miR-6-5p;apl-miR-6238-3p;novel-m0012-3p;novel-m0061-5p;novel-m0150-3p;novel-m0182-3p;novel-m0237-3p
XM_005009290.1	PREDICTED: Purkinje cell protein 4 [Anas platyrhynchos]	GO:0005623//cell;GO:0043229//intracellular organelle;GO:0044444//cytoplasmic part;GO:0044424//intracellular part;GO:0044464//cell part;GO:0005622//intracellular;GO:0043226//organelle;GO:0043227//membrane-bounded organelle;GO:0005737//cytoplasm;GO:0043231//intracellular membrane-bounded organelle	-	-	let-7-5p;apl-miR-1335-3p;apl-miR-135-5p;apl-miR-214-3p;apl-miR-26-5p;apl-miR-29-5p;apl-miR-3529-5p;apl-miR-3591-5p;apl-miR-3620-5p;apl-miR-3970-5p;apl-miR-4507-3p;apl-miR-4510-5p;apl-miR-5991-3p;apl-miR-6134-3p;apl-miR-98-5p;novel-m0069-5p;novel-m0109-5p;novel-m0121-3p;novel-m0126-5p;novel-m0134-5p
XM_005009291.2	PREDICTED: SH3 domain-binding glutamic acid-rich protein [Anas platyrhynchos]	-	-	-	apl-miR-129-3p;apl-miR-132-3p;apl-miR-150-5p;apl-miR-183-5p;apl-miR-203-3p;apl-miR-212-3p;apl-miR-2970-5p;apl-miR-3529-3p;apl-miR-4081-3p;novel-m0053-3p;novel-m0103-3p;novel-m0142-3p
XM_005009292.2	PREDICTED: non-histone chromosomal protein HMG-14 [Anas platyrhynchos]	GO:0043229//intracellular organelle;GO:0044464//cell part;GO:0043231//intracellular membrane-bounded organelle;GO:0032991//macromolecular complex;GO:0005622//intracellular;GO:0043227//membrane-bounded organelle;GO:0005623//cell;GO:0043226//organelle;GO:0044424//intracellular part	GO:0003677//DNA binding;GO:0044877//macromolecular complex binding;GO:0031490//chromatin DNA binding;GO:0005488//binding;GO:0097159//organic cyclic compound binding;GO:0003682//chromatin binding;GO:0003676//nucleic acid binding;GO:0043566//structure-specific DNA binding;GO:1901363//heterocyclic compound binding	GO:1903506//regulation of nucleic acid-templated transcription;GO:0007423//sensory organ development;GO:0033554//cellular response to stress;GO:0009314//response to radiation;GO:0006950//response to stress;GO:0008152//metabolic process;GO:0043170//macromolecule metabolic process;GO:0046483//heterocycle metabolic process;GO:0009628//response to abiotic stimulus;GO:0044767//single-organism developm…	apl-miR-1285-3p;apl-miR-1467-3p;apl-miR-187-5p;apl-miR-219-3p;apl-miR-28-5p;apl-miR-499-3p;apl-miR-551-5p;apl-miR-92-5p;novel-m0005-5p;novel-m0012-5p;novel-m0013-5p;novel-m0157-3p
XM_005009294.2	PREDICTED: G protein-activated inward rectifier potassium channel 2 [Anas platyrhynchos]	-	-	-	apl-miR-4539-3p;novel-m0012-3p;novel-m0215-5p
XM_005009295.2	PREDICTED: CUB and sushi domain-containing protein 3 [Anas platyrhynchos]	-	-	-	apl-miR-1187-3p;apl-miR-1329-5p;apl-miR-135-5p;apl-miR-1416-5p;apl-miR-145-5p;apl-miR-214-3p;apl-miR-215-5p;apl-miR-219-3p;apl-miR-222-5p;apl-miR-235-3p;apl-miR-25-3p;apl-miR-2995-5p;apl-miR-30-5p;apl-miR-311-3p;apl-miR-313-3p;apl-miR-32-5p;apl-miR-322-5p;apl-miR-340-5p;apl-miR-3536-5p;apl-miR-3607-3p;apl-miR-424-5p;apl-miR-458-3p;apl-miR-551-5p;apl-miR-6740-5p;apl-miR-7-5p;apl-miR-92-3p;apl-miR-…
XM_005009297.2	PREDICTED: securin [Anas platyrhynchos]	GO:0044424//intracellular part;GO:0044464//cell part;GO:0043231//intracellular membrane-bounded organelle;GO:0005622//intracellular;GO:0043226//organelle;GO:0043227//membrane-bounded organelle;GO:0043229//intracellular organelle;GO:0005623//cell	-	GO:0032269//negative regulation of cellular protein metabolic process;GO:0031324//negative regulation of cellular metabolic process;GO:0071840//cellular component organization or biogenesis;GO:0019222//regulation of metabolic process;GO:0009987//cellular process;GO:0030162//regulation of proteolysis;GO:0010466//negative regulation of peptidase activity;GO:0031323//regulation of cellular metabolic…	novel-m0021-5p
XM_005009298.2	PREDICTED: securin [Anas platyrhynchos]	GO:0044464//cell part;GO:0043227//membrane-bounded organelle;GO:0043226//organelle;GO:0005623//cell;GO:0005622//intracellular;GO:0043231//intracellular membrane-bounded organelle;GO:0043229//intracellular organelle;GO:0044424//intracellular part	-	GO:0048285//organelle fission;GO:1903046//meiotic cell cycle process;GO:0007049//cell cycle;GO:0051248//negative regulation of protein metabolic process;GO:0019222//regulation of metabolic process;GO:0009892//negative regulation of metabolic process;GO:0022414//reproductive process;GO:0007127//meiosis I;GO:0050789//regulation of biological process;GO:0051346//negative regulation of hydrolase acti…	novel-m0021-5p
XM_005009307.2	PREDICTED: tetratricopeptide repeat protein 1 isoform X1 [Anas platyrhynchos]	-	-	-	apl-miR-140-5p;apl-miR-145-3p;apl-miR-1595-5p;apl-miR-338-3p;apl-miR-4658-3p;apl-miR-551-5p;apl-miR-93-3p;novel-m0021-5p
XM_005009308.2	PREDICTED: tetratricopeptide repeat protein 1 isoform X1 [Anas platyrhynchos]	-	-	-	apl-miR-140-5p;apl-miR-145-3p;apl-miR-1595-5p;apl-miR-338-3p;apl-miR-4658-3p;apl-miR-551-5p;apl-miR-93-3p;novel-m0021-5p
XM_005009309.2	PREDICTED: tetratricopeptide repeat protein 1 isoform X2 [Anas platyrhynchos]	-	-	-	apl-miR-140-5p;apl-miR-145-3p;apl-miR-1895-3p;apl-miR-2188-3p;apl-miR-221-5p;apl-miR-30-5p;apl-miR-34-5p;apl-miR-449-5p;apl-miR-6894-5p;novel-m0035-3p;novel-m0112-5p;novel-m0185-5p;novel-m0209-5p
XM_005009310.2	PREDICTED: tetratricopeptide repeat protein 1 isoform X4 [Anas platyrhynchos]	-	-	-	apl-miR-140-5p;apl-miR-145-3p;apl-miR-1595-5p;apl-miR-338-3p;apl-miR-4658-3p;apl-miR-551-5p;apl-miR-93-3p;novel-m0021-5p
XM_005009311.2	PREDICTED: alpha-1B adrenergic receptor [Anas platyrhynchos]	GO:0043227//membrane-bounded organelle;GO:0044422//organelle part;GO:0044425//membrane part;GO:0044464//cell part;GO:0044424//intracellular part;GO:0031224//intrinsic component of membrane;GO:0005623//cell;GO:0043231//intracellular membrane-bounded organelle;GO:0043229//intracellular organelle;GO:0031090//organelle membrane;GO:0005622//intracellular;GO:0016020//membrane;GO:0043226//organelle	GO:0004930//G-protein coupled receptor activity;GO:0060089//molecular transducer activity;GO:0004935//adrenergic receptor activity;GO:0004871//signal transducer activity;GO:0005515//protein binding;GO:0004936//alpha-adrenergic receptor activity;GO:0099600//transmembrane receptor activity;GO:0046983//protein dimerization activity;GO:0004872//receptor activity;GO:0004888//transmembrane signaling re…	GO:0032502//developmental process;GO:0032501//multicellular organismal process;GO:0035150//regulation of tube size;GO:0051239//regulation of multicellular organismal process;GO:0080090//regulation of primary metabolic process;GO:0007186//G-protein coupled receptor signaling pathway;GO:0007507//heart development;GO:0009314//response to radiation;GO:0050880//regulation of blood vessel size;GO:00140…	apl-miR-1187-3p;apl-miR-130-5p;apl-miR-130-3p;apl-miR-1329-5p;apl-miR-1338-3p;apl-miR-1388-3p;apl-miR-1559-3p;apl-miR-182-5p;apl-miR-19-3p;apl-miR-20-5p;apl-miR-2779-5p;apl-miR-301-3p;apl-miR-3120-3p;apl-miR-352-3p;apl-miR-3529-3p;apl-miR-3536-5p;apl-miR-93-5p;novel-m0008-3p;novel-m0102-5p;novel-m0215-5p
XM_005009313.2	PREDICTED: F-box only protein 38 isoform X1 [Anas platyrhynchos]	-	-	-	let-7-3p;apl-miR-101-3p;apl-miR-1187-3p;apl-miR-130-5p;apl-miR-1329-5p;apl-miR-135-5p;apl-miR-137-3p;apl-miR-143-5p;apl-miR-143-3p;apl-miR-1434-3p;apl-miR-15-5p;apl-miR-16-5p;apl-miR-1662-5p;apl-miR-17-3p;apl-miR-18-5p;apl-miR-20-3p;apl-miR-204-5p;apl-miR-21-3p;apl-miR-211-5p;apl-miR-2184-5p;apl-miR-2188-3p;apl-miR-221-3p;apl-miR-221-z;apl-miR-26-3p;apl-miR-320-3p;apl-miR-33-3p;apl-miR-34-3p;apl-…
XM_005009314.2	PREDICTED: F-box only protein 38 isoform X1 [Anas platyrhynchos]	-	-	-	let-7-3p;apl-miR-101-3p;apl-miR-1187-3p;apl-miR-130-5p;apl-miR-1329-5p;apl-miR-135-5p;apl-miR-137-3p;apl-miR-143-5p;apl-miR-143-3p;apl-miR-1434-3p;apl-miR-15-5p;apl-miR-16-5p;apl-miR-1662-5p;apl-miR-17-3p;apl-miR-18-5p;apl-miR-20-3p;apl-miR-204-5p;apl-miR-21-3p;apl-miR-211-5p;apl-miR-2184-5p;apl-miR-2188-3p;apl-miR-221-3p;apl-miR-221-z;apl-miR-26-3p;apl-miR-320-3p;apl-miR-33-3p;apl-miR-34-3p;apl-…
XM_005009316.2	PREDICTED: F-box only protein 38 isoform X3 [Anas platyrhynchos]	-	-	-	let-7-3p;apl-miR-101-3p;apl-miR-1187-3p;apl-miR-130-5p;apl-miR-1329-5p;apl-miR-135-5p;apl-miR-137-3p;apl-miR-143-5p;apl-miR-143-3p;apl-miR-1434-3p;apl-miR-15-5p;apl-miR-16-5p;apl-miR-1662-5p;apl-miR-17-3p;apl-miR-18-5p;apl-miR-20-3p;apl-miR-204-5p;apl-miR-21-3p;apl-miR-211-5p;apl-miR-2184-5p;apl-miR-2188-3p;apl-miR-221-3p;apl-miR-221-z;apl-miR-26-3p;apl-miR-320-3p;apl-miR-33-3p;apl-miR-34-3p;apl-…
XM_005009317.2	PREDICTED: F-box only protein 38 isoform X4 [Anas platyrhynchos]	-	-	-	let-7-3p;apl-miR-101-3p;apl-miR-1187-3p;apl-miR-130-5p;apl-miR-1329-5p;apl-miR-135-5p;apl-miR-137-3p;apl-miR-143-5p;apl-miR-143-3p;apl-miR-1434-3p;apl-miR-15-5p;apl-miR-16-5p;apl-miR-1662-5p;apl-miR-17-3p;apl-miR-18-5p;apl-miR-20-3p;apl-miR-204-5p;apl-miR-21-3p;apl-miR-211-5p;apl-miR-2184-5p;apl-miR-2188-3p;apl-miR-221-3p;apl-miR-221-z;apl-miR-26-3p;apl-miR-320-3p;apl-miR-33-3p;apl-miR-34-3p;apl-…
XM_005009318.2	PREDICTED: F-box only protein 38 isoform X5 [Anas platyrhynchos]	-	-	-	let-7-3p;apl-miR-101-3p;apl-miR-1187-3p;apl-miR-130-5p;apl-miR-1329-5p;apl-miR-135-5p;apl-miR-137-3p;apl-miR-143-5p;apl-miR-143-3p;apl-miR-1434-3p;apl-miR-15-5p;apl-miR-16-5p;apl-miR-1662-5p;apl-miR-17-3p;apl-miR-18-5p;apl-miR-20-3p;apl-miR-204-5p;apl-miR-21-3p;apl-miR-211-5p;apl-miR-2184-5p;apl-miR-2188-3p;apl-miR-221-3p;apl-miR-221-z;apl-miR-26-3p;apl-miR-320-3p;apl-miR-33-3p;apl-miR-34-3p;apl-…
XM_005009319.2	PREDICTED: F-box only protein 38 isoform X4 [Anas platyrhynchos]	-	-	-	let-7-3p;apl-miR-101-3p;apl-miR-1187-3p;apl-miR-130-5p;apl-miR-1329-5p;apl-miR-135-5p;apl-miR-137-3p;apl-miR-143-5p;apl-miR-143-3p;apl-miR-1434-3p;apl-miR-15-5p;apl-miR-16-5p;apl-miR-1662-5p;apl-miR-17-3p;apl-miR-18-5p;apl-miR-20-3p;apl-miR-204-5p;apl-miR-21-3p;apl-miR-211-5p;apl-miR-2184-5p;apl-miR-2188-3p;apl-miR-221-3p;apl-miR-221-z;apl-miR-26-3p;apl-miR-320-3p;apl-miR-33-3p;apl-miR-34-3p;apl-…
XM_005009323.2	PREDICTED: 5-hydroxytryptamine receptor 4 isoform X1 [Anas platyrhynchos]	GO:0044425//membrane part;GO:0016021//integral component of membrane;GO:0031224//intrinsic component of membrane;GO:0005623//cell;GO:0044424//intracellular part;GO:0016020//membrane;GO:0005622//intracellular;GO:0044464//cell part	GO:0004888//transmembrane signaling receptor activity;GO:0060089//molecular transducer activity;GO:0004872//receptor activity;GO:0004871//signal transducer activity;GO:0004930//G-protein coupled receptor activity;GO:0099600//transmembrane receptor activity;GO:0008227//G-protein coupled amine receptor activity;GO:0038023//signaling receptor activity	GO:0050896//response to stimulus;GO:0051716//cellular response to stimulus;GO:0050789//regulation of biological process;GO:0044700//single organism signaling;GO:0023052//signaling;GO:0007186//G-protein coupled receptor signaling pathway;GO:0007165//signal transduction;GO:0050794//regulation of cellular process;GO:0042127//regulation of cell proliferation;GO:0009987//cellular process;GO:0007154//c…	apl-miR-101-5p;apl-miR-106-3p;apl-miR-130-5p;apl-miR-1397-5p;apl-miR-142-3p;apl-miR-1420-5p;apl-miR-1559-5p;apl-miR-1623-5p;apl-miR-17-3p;apl-miR-193-5p;apl-miR-204-5p;apl-miR-204-3p;apl-miR-211-5p;apl-miR-217-5p;apl-miR-218-5p;apl-miR-2184-5p;apl-miR-222-5p;apl-miR-2287-3p;apl-miR-24-3p;apl-miR-2478-3p;apl-miR-2954-5p;apl-miR-2954-3p;apl-miR-2970-5p;apl-miR-32-3p;apl-miR-34-5p;apl-miR-344-3p;apl…
XM_005009324.2	PREDICTED: sulfate transporter isoform X3 [Anas platyrhynchos]	GO:0016020//membrane;GO:0043226//organelle;GO:0031988//membrane-bounded vesicle;GO:0031982//vesicle;GO:0031224//intrinsic component of membrane;GO:0043227//membrane-bounded organelle;GO:0044425//membrane part	GO:0015291//secondary active transmembrane transporter activity;GO:0022804//active transmembrane transporter activity;GO:0015075//ion transmembrane transporter activity;GO:0005215//transporter activity;GO:0015103//inorganic anion transmembrane transporter activity;GO:0022892//substrate-specific transporter activity;GO:0008509//anion transmembrane transporter activity;GO:0022891//substrate-specifi…	GO:0006810//transport;GO:0051179//localization;GO:0044763//single-organism cellular process;GO:0044765//single-organism transport;GO:0044707//single-multicellular organism process;GO:0032501//multicellular organismal process;GO:0006820//anion transport;GO:0009987//cellular process;GO:1902578//single-organism localization;GO:0051234//establishment of localization;GO:0044699//single-organism proces…	apl-miR-100-3p;apl-miR-106-5p;apl-miR-129-5p;apl-miR-129-3p;apl-miR-132-3p;apl-miR-1329-5p;apl-miR-133-z;apl-miR-1338-3p;apl-miR-1343-5p;apl-miR-137-3p;apl-miR-1386-5p;apl-miR-1388-3p;apl-miR-139-3p;apl-miR-145-5p;apl-miR-1451-5p;apl-miR-15-5p;apl-miR-151-3p;apl-miR-152-3p;apl-miR-155-5p;apl-miR-1559-3p;apl-miR-1599-3p;apl-miR-1636-3p;apl-miR-17-5p;apl-miR-182-5p;apl-miR-191-5p;apl-miR-196-5p;apl…
XM_005009325.2	PREDICTED: sulfate transporter isoform X1 [Anas platyrhynchos]	GO:0031982//vesicle;GO:0044425//membrane part;GO:0016020//membrane;GO:0031224//intrinsic component of membrane;GO:0043227//membrane-bounded organelle;GO:0043226//organelle;GO:0031988//membrane-bounded vesicle	GO:0022857//transmembrane transporter activity;GO:0015103//inorganic anion transmembrane transporter activity;GO:0015291//secondary active transmembrane transporter activity;GO:0005215//transporter activity;GO:0015075//ion transmembrane transporter activity;GO:0008509//anion transmembrane transporter activity;GO:0022891//substrate-specific transmembrane transporter activity;GO:0022892//substrate-…	GO:0044763//single-organism cellular process;GO:0006820//anion transport;GO:0006810//transport;GO:0051234//establishment of localization;GO:0015698//inorganic anion transport;GO:0032501//multicellular organismal process;GO:0008272//sulfate transport;GO:0051179//localization;GO:0009987//cellular process;GO:0072348//sulfur compound transport;GO:0006811//ion transport;GO:0044699//single-organism pro…	apl-miR-100-3p;apl-miR-106-5p;apl-miR-129-5p;apl-miR-129-3p;apl-miR-132-3p;apl-miR-1329-5p;apl-miR-133-z;apl-miR-1338-3p;apl-miR-1343-5p;apl-miR-137-3p;apl-miR-1386-5p;apl-miR-1388-3p;apl-miR-139-3p;apl-miR-145-5p;apl-miR-1451-5p;apl-miR-15-5p;apl-miR-151-3p;apl-miR-152-3p;apl-miR-155-5p;apl-miR-1559-3p;apl-miR-1599-3p;apl-miR-1636-3p;apl-miR-17-5p;apl-miR-182-5p;apl-miR-191-5p;apl-miR-196-5p;apl…
XM_005009326.2	PREDICTED: rho guanine nucleotide exchange factor 37 isoform X1 [Anas platyrhynchos]	GO:0044464//cell part;GO:0005622//intracellular;GO:0005623//cell;GO:0044424//intracellular part	-	GO:0019222//regulation of metabolic process;GO:0050789//regulation of biological process;GO:0051336//regulation of hydrolase activity;GO:0043087//regulation of GTPase activity;GO:0065007//biological regulation;GO:0065009//regulation of molecular function;GO:0050790//regulation of catalytic activity	let-7-5p;apl-miR-103-3p;apl-miR-107-3p;apl-miR-129-3p;apl-miR-130-3p;apl-miR-1306-3p;apl-miR-1957-5p;apl-miR-197-3p;apl-miR-199-3p;apl-miR-210-5p;apl-miR-2478-3p;apl-miR-285-3p;apl-miR-29-3p;apl-miR-322-5p;apl-miR-3366-3p;apl-miR-340-3p;apl-miR-365-5p;apl-miR-3968-3p;apl-miR-3970-5p;apl-miR-4331-3p;apl-miR-454-3p;apl-miR-460-5p;apl-miR-6740-5p;apl-miR-6743-5p;apl-miR-734-3p;apl-miR-7704-5p;apl-mi…
XM_005009327.2	PREDICTED: rho guanine nucleotide exchange factor 37 isoform X2 [Anas platyrhynchos]	GO:0044424//intracellular part;GO:0044464//cell part;GO:0005623//cell;GO:0005622//intracellular	-	GO:0065009//regulation of molecular function;GO:0050789//regulation of biological process;GO:0051336//regulation of hydrolase activity;GO:0019222//regulation of metabolic process;GO:0050790//regulation of catalytic activity;GO:0065007//biological regulation;GO:0043087//regulation of GTPase activity	let-7-5p;apl-miR-103-3p;apl-miR-107-3p;apl-miR-129-3p;apl-miR-130-3p;apl-miR-1306-3p;apl-miR-1957-5p;apl-miR-197-3p;apl-miR-199-3p;apl-miR-210-5p;apl-miR-2478-3p;apl-miR-285-3p;apl-miR-29-3p;apl-miR-322-5p;apl-miR-3366-3p;apl-miR-340-3p;apl-miR-365-5p;apl-miR-3968-3p;apl-miR-3970-5p;apl-miR-4331-3p;apl-miR-454-3p;apl-miR-460-5p;apl-miR-6740-5p;apl-miR-6743-5p;apl-miR-734-3p;apl-miR-7704-5p;apl-mi…
XM_005009328.2	PREDICTED: casein kinase I isoform alpha isoform X3 [Anas platyrhynchos]	-	-	-	apl-miR-103-3p;apl-miR-107-3p;apl-miR-128-3p;apl-miR-1329-5p;apl-miR-1416-3p;apl-miR-1420-5p;apl-miR-1454-3p;apl-miR-148-5p;apl-miR-153-3p;apl-miR-183-5p;apl-miR-186-5p;apl-miR-187-5p;apl-miR-194-5p;apl-miR-21-3p;apl-miR-210-5p;apl-miR-216-5p;apl-miR-2184-5p;apl-miR-219-3p;apl-miR-22-3p;apl-miR-221-5p;apl-miR-221-3p;apl-miR-221-z;apl-miR-2478-3p;apl-miR-30-5p;apl-miR-33-3p;apl-miR-34-3p;apl-miR-3…
XM_005009329.2	PREDICTED: casein kinase I isoform alpha isoform X1 [Anas platyrhynchos]	-	-	-	apl-miR-103-3p;apl-miR-107-3p;apl-miR-128-3p;apl-miR-1329-5p;apl-miR-1416-3p;apl-miR-1420-5p;apl-miR-1454-3p;apl-miR-148-5p;apl-miR-153-3p;apl-miR-183-5p;apl-miR-186-5p;apl-miR-187-5p;apl-miR-194-5p;apl-miR-21-3p;apl-miR-210-5p;apl-miR-216-5p;apl-miR-2184-5p;apl-miR-219-3p;apl-miR-22-3p;apl-miR-221-5p;apl-miR-221-3p;apl-miR-221-z;apl-miR-2478-3p;apl-miR-30-5p;apl-miR-33-3p;apl-miR-34-3p;apl-miR-3…
XM_005009331.2	PREDICTED: casein kinase I isoform alpha isoform X4 [Anas platyrhynchos]	-	-	-	let-7-3p;apl-miR-103-3p;apl-miR-107-3p;apl-miR-1329-5p;apl-miR-1416-3p;apl-miR-1420-5p;apl-miR-1454-3p;apl-miR-148-5p;apl-miR-187-5p;apl-miR-190-5p;apl-miR-21-3p;apl-miR-210-5p;apl-miR-219-3p;apl-miR-2478-3p;apl-miR-30-5p;apl-miR-33-3p;apl-miR-340-5p;apl-miR-3539-5p;apl-miR-3968-3p;apl-miR-4430-5p;apl-miR-6-5p;apl-miR-7-5p;apl-miR-9-5p;apl-miR-9-z;novel-m0002-3p;novel-m0038-3p;novel-m0038-5p;nove…
XM_005009332.2	PREDICTED: interleukin-17B isoform X1 [Anas platyrhynchos]	-	-	GO:0048518//positive regulation of biological process;GO:0001817//regulation of cytokine production;GO:0050789//regulation of biological process;GO:0065007//biological regulation;GO:0006950//response to stress;GO:0050896//response to stimulus;GO:0051239//regulation of multicellular organismal process;GO:0051240//positive regulation of multicellular organismal process;GO:0001819//positive regulati…	apl-miR-1338-3p;apl-miR-1388-3p;apl-miR-1451-5p;apl-miR-15-5p;apl-miR-16-5p;apl-miR-214-3p;apl-miR-22-3p;apl-miR-31-3p;apl-miR-320-3p;apl-miR-352-3p;apl-miR-423-5p;apl-miR-424-5p;apl-miR-7025-5p;novel-m0038-3p
XM_005009333.2	PREDICTED: interleukin-17B isoform X2 [Anas platyrhynchos]	-	-	GO:0051240//positive regulation of multicellular organismal process;GO:0048518//positive regulation of biological process;GO:0001817//regulation of cytokine production;GO:0065007//biological regulation;GO:0050789//regulation of biological process;GO:0001819//positive regulation of cytokine production;GO:0006952//defense response;GO:0006950//response to stress;GO:0050896//response to stimulus;GO:0…	apl-miR-1338-3p;apl-miR-1388-3p;apl-miR-1451-5p;apl-miR-15-5p;apl-miR-16-5p;apl-miR-214-3p;apl-miR-22-3p;apl-miR-31-3p;apl-miR-320-3p;apl-miR-352-3p;apl-miR-423-5p;apl-miR-424-5p;apl-miR-7025-5p;novel-m0038-3p
XM_005009336.1	PREDICTED: prenylcysteine oxidase-like [Anas platyrhynchos]	-	GO:0016491//oxidoreductase activity;GO:0003824//catalytic activity;GO:0016667//oxidoreductase activity, acting on a sulfur group of donors	GO:0009987//cellular process;GO:0044238//primary metabolic process;GO:1901564//organonitrogen compound metabolic process;GO:0044712//single-organism catabolic process;GO:0044710//single-organism metabolic process;GO:0044281//small molecule metabolic process;GO:0009063//cellular amino acid catabolic process;GO:0006790//sulfur compound metabolic process;GO:0000098//sulfur amino acid catabolic proce…	apl-miR-124-3p;apl-miR-3366-3p
XM_005009337.2	PREDICTED: grpE protein homolog 2, mitochondrial, partial [Anas platyrhynchos]	GO:0019866//organelle inner membrane;GO:0044446//intracellular organelle part;GO:0005622//intracellular;GO:0044464//cell part;GO:0043229//intracellular organelle;GO:0005623//cell;GO:0031975//envelope;GO:0016020//membrane;GO:0044424//intracellular part;GO:0043226//organelle;GO:0043227//membrane-bounded organelle;GO:0043231//intracellular membrane-bounded organelle;GO:0044422//organelle part;GO:003…	GO:0005515//protein binding;GO:0046983//protein dimerization activity;GO:0005488//binding	GO:0043170//macromolecule metabolic process;GO:0008152//metabolic process;GO:0019538//protein metabolic process;GO:0044260//cellular macromolecule metabolic process;GO:0071704//organic substance metabolic process;GO:0019222//regulation of metabolic process;GO:0044267//cellular protein metabolic process;GO:0044238//primary metabolic process;GO:0065007//biological regulation;GO:0009987//cellular pr…	let-7-5p;apl-miR-100-3p;apl-miR-103-3p;apl-miR-106-3p;apl-miR-107-3p;apl-miR-124-3p;apl-miR-1260-5p;apl-miR-129-3p;apl-miR-130-5p;apl-miR-132-3p;apl-miR-139-5p;apl-miR-1451-5p;apl-miR-146-5p;apl-miR-17-3p;apl-miR-18-3p;apl-miR-181-5p;apl-miR-19-5p;apl-miR-1957-5p;apl-miR-196-5p;apl-miR-20-3p;apl-miR-200-z;apl-miR-203-3p;apl-miR-21-3p;apl-miR-212-3p;apl-miR-2184-5p;apl-miR-222-5p;apl-miR-23-3p;apl…
XM_005009345.2	PREDICTED: actin-binding LIM protein 3 isoform X1 [Anas platyrhynchos]	GO:0044464//cell part;GO:0031252//cell leading edge;GO:0005623//cell	GO:0046914//transition metal ion binding;GO:0005488//binding;GO:0043167//ion binding;GO:0046872//metal ion binding;GO:0043169//cation binding;GO:0008092//cytoskeletal protein binding;GO:0005515//protein binding	GO:0065007//biological regulation;GO:0031323//regulation of cellular metabolic process;GO:0071840//cellular component organization or biogenesis;GO:0010927//cellular component assembly involved in morphogenesis;GO:0016043//cellular component organization;GO:2000112//regulation of cellular macromolecule biosynthetic process;GO:0048869//cellular developmental process;GO:0009987//cellular process;GO…	apl-miR-101-3p;apl-miR-1338-3p;apl-miR-135-3p;apl-miR-1388-3p;apl-miR-15-5p;apl-miR-18-5p;apl-miR-1908-3p;apl-miR-22-3p;apl-miR-2287-3p;apl-miR-27-5p;apl-miR-3366-3p;apl-miR-352-3p;apl-miR-3591-5p;apl-miR-424-5p;apl-miR-4430-5p;apl-miR-7704-5p;apl-miR-9894-3p
XM_005009346.2	PREDICTED: actin-binding LIM protein 3 isoform X2 [Anas platyrhynchos]	GO:0031252//cell leading edge;GO:0044464//cell part;GO:0005623//cell	GO:0005488//binding;GO:0046872//metal ion binding;GO:0046914//transition metal ion binding;GO:0043167//ion binding;GO:0008092//cytoskeletal protein binding;GO:0043169//cation binding;GO:0005515//protein binding	GO:0060255//regulation of macromolecule metabolic process;GO:0006355//regulation of transcription, DNA-templated;GO:0030031//cell projection assembly;GO:0044085//cellular component biogenesis;GO:0048646//anatomical structure formation involved in morphogenesis;GO:0007010//cytoskeleton organization;GO:0031326//regulation of cellular biosynthetic process;GO:0030030//cell projection organization;GO:…	apl-miR-101-3p;apl-miR-1338-3p;apl-miR-135-3p;apl-miR-1388-3p;apl-miR-15-5p;apl-miR-18-5p;apl-miR-1908-3p;apl-miR-22-3p;apl-miR-2287-3p;apl-miR-27-5p;apl-miR-3366-3p;apl-miR-352-3p;apl-miR-3591-5p;apl-miR-424-5p;apl-miR-4430-5p;apl-miR-7704-5p;apl-miR-9894-3p
XM_005009353.2	PREDICTED: pre-mRNA-splicing factor SLU7 isoform X1 [Anas platyrhynchos]	GO:0031974//membrane-enclosed lumen;GO:0030529//intracellular ribonucleoprotein complex;GO:0044428//nuclear part;GO:0044424//intracellular part;GO:1990904//ribonucleoprotein complex;GO:0043227//membrane-bounded organelle;GO:0016604//nuclear body;GO:0044446//intracellular organelle part;GO:0044464//cell part;GO:0032991//macromolecular complex;GO:0043226//organelle;GO:0043229//intracellular organel…	GO:0046914//transition metal ion binding;GO:0005488//binding;GO:0046872//metal ion binding;GO:0043167//ion binding;GO:0003676//nucleic acid binding;GO:0036002//pre-mRNA binding;GO:1901363//heterocyclic compound binding;GO:0097159//organic cyclic compound binding;GO:0043169//cation binding;GO:0003824//catalytic activity;GO:0003723//RNA binding	GO:0071704//organic substance metabolic process;GO:0034641//cellular nitrogen compound metabolic process;GO:0000245//spliceosomal complex assembly;GO:0006376//mRNA splice site selection;GO:0006397//mRNA processing;GO:0071840//cellular component organization or biogenesis;GO:0000398//mRNA splicing, via spliceosome;GO:0033036//macromolecule localization;GO:0065003//macromolecular complex assembly;G…	apl-miR-1454-3p;apl-miR-210-3p;apl-miR-210-z;apl-miR-216-5p;apl-miR-2970-5p;apl-miR-30-5p;apl-miR-378-3p;novel-m0044-5p
XM_005009362.2	PREDICTED: heparan sulfate glucosamine 3-O-sulfotransferase 5 [Anas platyrhynchos]	-	GO:0034483//heparan sulfate sulfotransferase activity;GO:0016740//transferase activity;GO:0016782//transferase activity, transferring sulfur-containing groups;GO:0008146//sulfotransferase activity;GO:0003824//catalytic activity	GO:0006029//proteoglycan metabolic process;GO:0044281//small molecule metabolic process;GO:0044260//cellular macromolecule metabolic process;GO:0044763//single-organism cellular process;GO:1901135//carbohydrate derivative metabolic process;GO:0009987//cellular process;GO:0050818//regulation of coagulation;GO:0050789//regulation of biological process;GO:0065007//biological regulation;GO:0043170//m…	apl-miR-106-5p;apl-miR-1260-5p;apl-miR-130-3p;apl-miR-1335-3p;apl-miR-1338-3p;apl-miR-1388-3p;apl-miR-140-3p;apl-miR-141-3p;apl-miR-1451-3p;apl-miR-1559-3p;apl-miR-1677-3p;apl-miR-17-5p;apl-miR-187-3p;apl-miR-197-3p;apl-miR-20-5p;apl-miR-200-3p;apl-miR-21-3p;apl-miR-216-5p;apl-miR-217-5p;apl-miR-2970-5p;apl-miR-301-3p;apl-miR-3120-3p;apl-miR-338-5p;apl-miR-352-3p;apl-miR-3591-5p;apl-miR-4081-3p;a…
XM_005009363.2	PREDICTED: heparan sulfate glucosamine 3-O-sulfotransferase 5 [Anas platyrhynchos]	-	GO:0016782//transferase activity, transferring sulfur-containing groups;GO:0003824//catalytic activity;GO:0034483//heparan sulfate sulfotransferase activity;GO:0008146//sulfotransferase activity;GO:0016740//transferase activity	GO:0071704//organic substance metabolic process;GO:0044260//cellular macromolecule metabolic process;GO:0006790//sulfur compound metabolic process;GO:0050789//regulation of biological process;GO:0044710//single-organism metabolic process;GO:0040012//regulation of locomotion;GO:0044763//single-organism cellular process;GO:0008152//metabolic process;GO:0044281//small molecule metabolic process;GO:0…	apl-miR-106-5p;apl-miR-1260-5p;apl-miR-130-3p;apl-miR-1335-3p;apl-miR-1338-3p;apl-miR-1388-3p;apl-miR-140-3p;apl-miR-141-3p;apl-miR-1451-3p;apl-miR-1559-3p;apl-miR-1677-3p;apl-miR-17-5p;apl-miR-187-3p;apl-miR-197-3p;apl-miR-20-5p;apl-miR-200-3p;apl-miR-21-3p;apl-miR-216-5p;apl-miR-217-5p;apl-miR-2970-5p;apl-miR-301-3p;apl-miR-3120-3p;apl-miR-338-5p;apl-miR-352-3p;apl-miR-3591-5p;apl-miR-4081-3p;a…
XM_005009365.2	PREDICTED: heparan sulfate glucosamine 3-O-sulfotransferase 5 [Anas platyrhynchos]	-	GO:0003824//catalytic activity;GO:0016740//transferase activity;GO:0034483//heparan sulfate sulfotransferase activity;GO:0008146//sulfotransferase activity;GO:0016782//transferase activity, transferring sulfur-containing groups	GO:0071704//organic substance metabolic process;GO:0050789//regulation of biological process;GO:1901135//carbohydrate derivative metabolic process;GO:0065007//biological regulation;GO:0044699//single-organism process;GO:0050818//regulation of coagulation;GO:0043170//macromolecule metabolic process;GO:0044281//small molecule metabolic process;GO:0043436//oxoacid metabolic process;GO:0030201//hepar…	apl-miR-106-5p;apl-miR-1260-5p;apl-miR-130-3p;apl-miR-1335-3p;apl-miR-1338-3p;apl-miR-1388-3p;apl-miR-140-3p;apl-miR-141-3p;apl-miR-1451-3p;apl-miR-1559-3p;apl-miR-1677-3p;apl-miR-17-5p;apl-miR-187-3p;apl-miR-197-3p;apl-miR-20-5p;apl-miR-200-3p;apl-miR-21-3p;apl-miR-216-5p;apl-miR-217-5p;apl-miR-2970-5p;apl-miR-301-3p;apl-miR-3120-3p;apl-miR-338-5p;apl-miR-352-3p;apl-miR-3591-5p;apl-miR-4081-3p;a…
XM_005009366.2	PREDICTED: heparan sulfate glucosamine 3-O-sulfotransferase 5 [Anas platyrhynchos]	-	GO:0034483//heparan sulfate sulfotransferase activity;GO:0008146//sulfotransferase activity;GO:0003824//catalytic activity;GO:0016740//transferase activity;GO:0016782//transferase activity, transferring sulfur-containing groups	GO:0065007//biological regulation;GO:0006790//sulfur compound metabolic process;GO:0044237//cellular metabolic process;GO:0009987//cellular process;GO:0044260//cellular macromolecule metabolic process;GO:0044281//small molecule metabolic process;GO:0043436//oxoacid metabolic process;GO:0044699//single-organism process;GO:0006082//organic acid metabolic process;GO:0019538//protein metabolic proces…	apl-miR-106-5p;apl-miR-1260-5p;apl-miR-130-3p;apl-miR-1335-3p;apl-miR-1338-3p;apl-miR-1388-3p;apl-miR-140-3p;apl-miR-141-3p;apl-miR-1451-3p;apl-miR-1559-3p;apl-miR-1677-3p;apl-miR-17-5p;apl-miR-187-3p;apl-miR-197-3p;apl-miR-20-5p;apl-miR-200-3p;apl-miR-21-3p;apl-miR-216-5p;apl-miR-217-5p;apl-miR-2970-5p;apl-miR-301-3p;apl-miR-3120-3p;apl-miR-338-5p;apl-miR-352-3p;apl-miR-3591-5p;apl-miR-4081-3p;a…
XM_005009368.2	PREDICTED: zinc finger and BTB domain-containing protein 14 [Anas platyrhynchos]	GO:0044424//intracellular part;GO:0043226//organelle;GO:0005622//intracellular;GO:0005623//cell;GO:0043229//intracellular organelle;GO:0044464//cell part;GO:0043227//membrane-bounded organelle;GO:0043231//intracellular membrane-bounded organelle	GO:0000975//regulatory region DNA binding;GO:0043167//ion binding;GO:0043169//cation binding;GO:1901363//heterocyclic compound binding;GO:0003677//DNA binding;GO:0001067//regulatory region nucleic acid binding;GO:0097159//organic cyclic compound binding;GO:0001071//nucleic acid binding transcription factor activity;GO:0003676//nucleic acid binding;GO:0005488//binding	GO:0050794//regulation of cellular process;GO:0031323//regulation of cellular metabolic process;GO:2001141//regulation of RNA biosynthetic process;GO:0010468//regulation of gene expression;GO:0019222//regulation of metabolic process;GO:0006355//regulation of transcription, DNA-templated;GO:0051171//regulation of nitrogen compound metabolic process;GO:0060255//regulation of macromolecule metabolic…	apl-miR-103-3p;apl-miR-107-3p;apl-miR-130-3p;apl-miR-1416-5p;apl-miR-1451-3p;apl-miR-146-5p;apl-miR-1467-5p;apl-miR-148-3p;apl-miR-15-5p;apl-miR-152-3p;apl-miR-16-5p;apl-miR-186-5p;apl-miR-202-5p;apl-miR-204-5p;apl-miR-211-5p;apl-miR-23-3p;apl-miR-289-5p;apl-miR-301-3p;apl-miR-320-3p;apl-miR-322-5p;apl-miR-33-5p;apl-miR-3529-3p;apl-miR-3533-3p;apl-miR-363-5p;apl-miR-3776-5p;apl-miR-4081-3p;apl-mi…
XM_005009369.2	PREDICTED: A-kinase anchor protein C18orf42 homolog [Anas platyrhynchos]	-	-	-	apl-miR-106-5p;apl-miR-17-5p;apl-miR-20-5p;apl-miR-200-3p;apl-miR-2131-5p;apl-miR-217-5p;apl-miR-218-5p;apl-miR-2184-5p;apl-miR-221-5p;apl-miR-235-3p;apl-miR-25-3p;apl-miR-313-3p;apl-miR-32-5p;apl-miR-363-3p;apl-miR-7-3p;apl-miR-92-3p;novel-m0136-3p
XM_005009370.2	PREDICTED: disks large-associated protein 1 isoform X1 [Anas platyrhynchos]	GO:0043229//intracellular organelle;GO:0014069//postsynaptic density;GO:0045202//synapse;GO:0043226//organelle;GO:0099572//postsynaptic specialization;GO:0005623//cell;GO:0005622//intracellular;GO:0044424//intracellular part;GO:0043228//non-membrane-bounded organelle;GO:0044464//cell part;GO:0060076//excitatory synapse;GO:0044456//synapse part;GO:0098794//postsynapse;GO:0043232//intracellular non…	-	-	apl-miR-137-3p;apl-miR-1552-3p;apl-miR-1559-3p;apl-miR-1895-3p;apl-miR-24-5p;apl-miR-423-5p;apl-miR-425-3p;apl-miR-7-5p;novel-m0181-5p
XM_005009374.2	PREDICTED: homeobox protein TGIF1 isoform X1 [Anas platyrhynchos]	-	-	-	apl-miR-100-3p;apl-miR-101-5p;apl-miR-139-5p;apl-miR-19-3p;apl-miR-23-3p;apl-miR-313-3p;apl-miR-320-3p;apl-miR-7-3p;novel-m0142-3p;novel-m0223-3p
XM_005009375.2	PREDICTED: homeobox protein TGIF1 isoform X2 [Anas platyrhynchos]	GO:0043229//intracellular organelle;GO:0043226//organelle;GO:0005623//cell;GO:0044464//cell part;GO:0044424//intracellular part;GO:0043231//intracellular membrane-bounded organelle;GO:0043227//membrane-bounded organelle;GO:0005622//intracellular	GO:1901363//heterocyclic compound binding;GO:0044212//transcription regulatory region DNA binding;GO:0003700//transcription factor activity, sequence-specific DNA binding;GO:0003677//DNA binding;GO:1990837//sequence-specific double-stranded DNA binding;GO:0000975//regulatory region DNA binding;GO:0000981//RNA polymerase II transcription factor activity, sequence-specific DNA binding;GO:0001071//n…	GO:0065007//biological regulation;GO:0045595//regulation of cell differentiation;GO:0023051//regulation of signaling;GO:0007389//pattern specification process;GO:0048583//regulation of response to stimulus;GO:0060606//tube closure;GO:0023052//signaling;GO:0044763//single-organism cellular process;GO:0009855//determination of bilateral symmetry;GO:0003002//regionalization;GO:0009966//regulation of…	apl-miR-100-3p;apl-miR-101-5p;apl-miR-139-5p;apl-miR-19-3p;apl-miR-23-3p;apl-miR-313-3p;apl-miR-320-3p;apl-miR-7-3p;novel-m0142-3p;novel-m0223-3p
XM_005009376.2	PREDICTED: myosin regulatory light chain 12A-like [Anas platyrhynchos]	GO:0043292//contractile fiber;GO:0043232//intracellular non-membrane-bounded organelle;GO:0044446//intracellular organelle part;GO:0005623//cell;GO:0032432//actin filament bundle;GO:0031982//vesicle;GO:0005856//cytoskeleton;GO:0043229//intracellular organelle;GO:0030016//myofibril;GO:0032991//macromolecular complex;GO:0044449//contractile fiber part;GO:0044430//cytoskeletal part;GO:0031988//membr…	GO:0005488//binding;GO:0005102//receptor binding;GO:0005515//protein binding	GO:0006950//response to stress;GO:1902580//single-organism cellular localization;GO:0007596//blood coagulation;GO:0044707//single-multicellular organism process;GO:0008104//protein localization;GO:0006886//intracellular protein transport;GO:0050794//regulation of cellular process;GO:0051641//cellular localization;GO:0022604//regulation of cell morphogenesis;GO:0065008//regulation of biological qu…	apl-miR-141-3p;apl-miR-150-5p;apl-miR-18-5p;apl-miR-200-3p;apl-miR-2779-5p;apl-miR-320-3p
XM_005009377.2	PREDICTED: myosin regulatory light chain 2, smooth muscle minor isoform isoform X1 [Alligator sinensis]	-	-	-	apl-miR-1636-3p;apl-miR-190-3p;apl-miR-2955-5p;apl-miR-4286-5p;apl-miR-4286-z;novel-m0012-5p;novel-m0013-5p;novel-m0199-3p;novel-m0201-5p
XM_005009380.2	PREDICTED: phosphatidate phosphatase LPIN2 isoform X2 [Anas platyrhynchos]	GO:0044422//organelle part;GO:0044444//cytoplasmic part;GO:0043227//membrane-bounded organelle;GO:0016020//membrane;GO:0005737//cytoplasm;GO:0005622//intracellular;GO:0044464//cell part;GO:0031090//organelle membrane;GO:0044424//intracellular part;GO:0005623//cell;GO:0043226//organelle	GO:0003824//catalytic activity;GO:0042578//phosphoric ester hydrolase activity;GO:0016791//phosphatase activity;GO:0016787//hydrolase activity;GO:0016788//hydrolase activity, acting on ester bonds	GO:0006355//regulation of transcription, DNA-templated;GO:0006796//phosphate-containing compound metabolic process;GO:0008152//metabolic process;GO:0009987//cellular process;GO:0080090//regulation of primary metabolic process;GO:0051252//regulation of RNA metabolic process;GO:0006793//phosphorus metabolic process;GO:0065007//biological regulation;GO:0031326//regulation of cellular biosynthetic pr…	apl-miR-148-5p;apl-miR-22-5p;apl-miR-2955-5p;apl-miR-451-3p;apl-miR-499-5p
XM_005009384.2	PREDICTED: kinetochore protein NDC80 homolog [Anas platyrhynchos]	GO:0043234//protein complex;GO:0044427//chromosomal part;GO:0043226//organelle;GO:0000777//condensed chromosome kinetochore;GO:0005694//chromosome;GO:0044464//cell part;GO:0005623//cell;GO:0044424//intracellular part;GO:0044446//intracellular organelle part;GO:0043232//intracellular non-membrane-bounded organelle;GO:0032991//macromolecular complex;GO:0000776//kinetochore;GO:0000779//condensed chr…	-	GO:0000226//microtubule cytoskeleton organization;GO:0044763//single-organism cellular process;GO:0007051//spindle organization;GO:0043933//macromolecular complex subunit organization;GO:0006996//organelle organization;GO:0034453//microtubule anchoring;GO:0071840//cellular component organization or biogenesis;GO:0044699//single-organism process;GO:0009987//cellular process;GO:0071822//protein com…	apl-miR-101-3p;apl-miR-130-3p;apl-miR-140-3p;apl-miR-1416-5p;apl-miR-144-3p;apl-miR-148-3p;apl-miR-152-3p;apl-miR-1636-3p;apl-miR-1677-3p;apl-miR-186-5p;apl-miR-1895-3p;apl-miR-199-5p;apl-miR-210-5p;apl-miR-2184-5p;apl-miR-24-5p;apl-miR-2779-5p;apl-miR-30-3p;apl-miR-301-3p;apl-miR-3539-5p;apl-miR-4492-3p;apl-miR-454-3p;apl-miR-499-5p;apl-miR-6238-3p;apl-miR-6894-5p;apl-miR-7-5p;apl-miR-7025-5p;ap…
XM_005009385.2	PREDICTED: methyltransferase-like protein 4 isoform X1 [Anas platyrhynchos]	-	GO:0016741//transferase activity, transferring one-carbon groups;GO:0003824//catalytic activity;GO:0016740//transferase activity	GO:0009987//cellular process;GO:0008152//metabolic process;GO:0006725//cellular aromatic compound metabolic process;GO:0044237//cellular metabolic process	apl-miR-1187-3p;apl-miR-1397-5p;apl-miR-141-3p;apl-miR-143-5p;apl-miR-146-5p;apl-miR-155-5p;apl-miR-200-3p;apl-miR-2188-3p;apl-miR-223-3p;novel-m0044-5p;novel-m0083-3p;novel-m0182-3p;novel-m0239-3p;novel-m0240-3p
XM_005009386.2	PREDICTED: methyltransferase-like protein 4 isoform X3 [Anas platyrhynchos]	-	GO:0003824//catalytic activity;GO:0016740//transferase activity;GO:0016741//transferase activity, transferring one-carbon groups	GO:0006725//cellular aromatic compound metabolic process;GO:0044237//cellular metabolic process;GO:0008152//metabolic process;GO:0009987//cellular process	apl-miR-1187-3p;apl-miR-1397-5p;apl-miR-141-3p;apl-miR-143-5p;apl-miR-146-5p;apl-miR-155-5p;apl-miR-200-3p;apl-miR-2188-3p;apl-miR-223-3p;novel-m0044-5p;novel-m0083-3p;novel-m0182-3p;novel-m0239-3p;novel-m0240-3p
XM_005009387.2	PREDICTED: tyrosine-protein kinase Yes [Anas platyrhynchos]	GO:0030054//cell junction;GO:0005912//adherens junction;GO:0044464//cell part;GO:0070161//anchoring junction;GO:0031988//membrane-bounded vesicle;GO:0015629//actin cytoskeleton;GO:0016020//membrane;GO:0005737//cytoplasm;GO:0044444//cytoplasmic part;GO:0043227//membrane-bounded organelle;GO:0043231//intracellular membrane-bounded organelle;GO:0044424//intracellular part;GO:0005623//cell;GO:0005622…	GO:0032549//ribonucleoside binding;GO:0004672//protein kinase activity;GO:0097367//carbohydrate derivative binding;GO:1901363//heterocyclic compound binding;GO:0001883//purine nucleoside binding;GO:0036094//small molecule binding;GO:0003824//catalytic activity;GO:0016772//transferase activity, transferring phosphorus-containing groups;GO:0016773//phosphotransferase activity, alcohol group as acce…	GO:0008152//metabolic process;GO:0036119//response to platelet-derived growth factor;GO:0071702//organic substance transport;GO:0036211//protein modification process;GO:0042221//response to chemical;GO:0006810//transport;GO:0015749//monosaccharide transport;GO:0008645//hexose transport;GO:0051179//localization;GO:0070848//response to growth factor;GO:0044237//cellular metabolic process;GO:0006793…	apl-miR-101-5p;apl-miR-101-3p;apl-miR-106-5p;apl-miR-128-3p;apl-miR-1285-3p;apl-miR-129-3p;apl-miR-130-3p;apl-miR-142-3p;apl-miR-145-5p;apl-miR-145-3p;apl-miR-1467-3p;apl-miR-152-3p;apl-miR-17-5p;apl-miR-183-5p;apl-miR-190-5p;apl-miR-199-5p;apl-miR-204-5p;apl-miR-21-5p;apl-miR-211-5p;apl-miR-216-5p;apl-miR-22-5p;apl-miR-2970-3p;apl-miR-301-3p;apl-miR-363-5p;apl-miR-3962-3p;apl-miR-451-3p;apl-miR-…
XM_005009388.2	PREDICTED: rho-associated protein kinase 1-like [Anas platyrhynchos]	GO:0043232//intracellular non-membrane-bounded organelle;GO:0044464//cell part;GO:0043226//organelle;GO:0043228//non-membrane-bounded organelle;GO:0043229//intracellular organelle;GO:0016020//membrane;GO:0005623//cell;GO:0044424//intracellular part;GO:0005622//intracellular;GO:0031252//cell leading edge	GO:0032549//ribonucleoside binding;GO:0001882//nucleoside binding;GO:0043169//cation binding;GO:0043167//ion binding;GO:0003824//catalytic activity;GO:0036094//small molecule binding;GO:0016772//transferase activity, transferring phosphorus-containing groups;GO:0001883//purine nucleoside binding;GO:0016740//transferase activity;GO:0016773//phosphotransferase activity, alcohol group as acceptor;GO…	GO:0051716//cellular response to stimulus;GO:0098602//single organism cell adhesion;GO:0030856//regulation of epithelial cell differentiation;GO:0050896//response to stimulus;GO:0048522//positive regulation of cellular process;GO:0071704//organic substance metabolic process;GO:0007159//leukocyte cell-cell adhesion;GO:0007155//cell adhesion;GO:0044238//primary metabolic process;GO:0051239//regulat…	apl-miR-146-5p;apl-miR-148-5p;apl-miR-28-5p
XM_005009390.2	PREDICTED: rho-associated protein kinase 1 isoform X1 [Anas platyrhynchos]	GO:0043232//intracellular non-membrane-bounded organelle;GO:0043229//intracellular organelle;GO:0044464//cell part;GO:0044424//intracellular part;GO:0031252//cell leading edge;GO:0005623//cell;GO:0043226//organelle;GO:0005622//intracellular;GO:0016020//membrane;GO:0043228//non-membrane-bounded organelle	GO:0001882//nucleoside binding;GO:0004672//protein kinase activity;GO:0016773//phosphotransferase activity, alcohol group as acceptor;GO:0032549//ribonucleoside binding;GO:0005515//protein binding;GO:0097367//carbohydrate derivative binding;GO:0017016//Ras GTPase binding;GO:0043167//ion binding;GO:0003824//catalytic activity;GO:0036094//small molecule binding;GO:0031267//small GTPase binding;GO:0…	GO:0030029//actin filament-based process;GO:0044238//primary metabolic process;GO:0016043//cellular component organization;GO:0051716//cellular response to stimulus;GO:0030048//actin filament-based movement;GO:0023052//signaling;GO:0006928//movement of cell or subcellular component;GO:0030856//regulation of epithelial cell differentiation;GO:0030155//regulation of cell adhesion;GO:0044267//cellul…	apl-miR-101-5p;apl-miR-106-3p;apl-miR-124-3p;apl-miR-132-3p;apl-miR-148-3p;apl-miR-152-3p;apl-miR-153-3p;apl-miR-17-3p;apl-miR-182-5p;apl-miR-186-5p;apl-miR-1895-3p;apl-miR-190-5p;apl-miR-21-3p;apl-miR-210-5p;apl-miR-212-3p;apl-miR-214-5p;apl-miR-2404-5p;apl-miR-2995-5p;apl-miR-33-5p;apl-miR-3539-5p;apl-miR-6240-5p;apl-miR-6894-5p;apl-miR-767-5p;apl-miR-93-3p;novel-m0012-3p;novel-m0091-5p;novel-m…
XM_005009391.2	PREDICTED: rho-associated protein kinase 1 isoform X2 [Anas platyrhynchos]	GO:0043232//intracellular non-membrane-bounded organelle;GO:0005623//cell;GO:0043229//intracellular organelle;GO:0016020//membrane;GO:0043228//non-membrane-bounded organelle;GO:0043226//organelle;GO:0044424//intracellular part;GO:0031252//cell leading edge;GO:0044464//cell part;GO:0005622//intracellular	GO:0016301//kinase activity;GO:0003824//catalytic activity;GO:0005488//binding;GO:0017016//Ras GTPase binding;GO:0036094//small molecule binding;GO:0001883//purine nucleoside binding;GO:0043167//ion binding;GO:0017048//Rho GTPase binding;GO:0016772//transferase activity, transferring phosphorus-containing groups;GO:0005515//protein binding;GO:0019899//enzyme binding;GO:0097159//organic cyclic com…	GO:0008152//metabolic process;GO:0022603//regulation of anatomical structure morphogenesis;GO:0048519//negative regulation of biological process;GO:0030155//regulation of cell adhesion;GO:0044085//cellular component biogenesis;GO:0065007//biological regulation;GO:0048522//positive regulation of cellular process;GO:0030010//establishment of cell polarity;GO:0014812//muscle cell migration;GO:001633…	apl-miR-101-5p;apl-miR-106-3p;apl-miR-124-3p;apl-miR-132-3p;apl-miR-148-3p;apl-miR-152-3p;apl-miR-153-3p;apl-miR-17-3p;apl-miR-182-5p;apl-miR-186-5p;apl-miR-1895-3p;apl-miR-190-5p;apl-miR-21-3p;apl-miR-210-5p;apl-miR-212-3p;apl-miR-214-5p;apl-miR-2404-5p;apl-miR-2995-5p;apl-miR-33-5p;apl-miR-3539-5p;apl-miR-6240-5p;apl-miR-6894-5p;apl-miR-767-5p;apl-miR-93-3p;novel-m0012-3p;novel-m0091-5p;novel-m…
XM_005009396.2	PREDICTED: N-acetyltransferase ESCO1 isoform X1 [Anas platyrhynchos]	-	-	GO:0044267//cellular protein metabolic process;GO:0050789//regulation of biological process;GO:0060255//regulation of macromolecule metabolic process;GO:0019538//protein metabolic process;GO:0051171//regulation of nitrogen compound metabolic process;GO:0065007//biological regulation;GO:0051052//regulation of DNA metabolic process;GO:0080090//regulation of primary metabolic process;GO:0008152//met…	apl-miR-19-5p;apl-miR-197-3p;apl-miR-204-3p;apl-miR-217-5p;apl-miR-222-5p;apl-miR-28-5p;apl-miR-30-5p;apl-miR-455-3p;apl-miR-460-5p;novel-m0150-3p;novel-m0181-5p;novel-m0200-3p;novel-m0213-5p
XM_005009397.2	PREDICTED: N-acetyltransferase ESCO1 isoform X2 [Anas platyrhynchos]	-	-	GO:0043412//macromolecule modification;GO:0043170//macromolecule metabolic process;GO:0043543//protein acylation;GO:0008152//metabolic process;GO:0044763//single-organism cellular process;GO:0065007//biological regulation;GO:0019222//regulation of metabolic process;GO:0071704//organic substance metabolic process;GO:0050794//regulation of cellular process;GO:0044238//primary metabolic process;GO:0…	apl-miR-126-5p
XM_005009398.2	PREDICTED: N-acetyltransferase ESCO1 isoform X3 [Anas platyrhynchos]	-	-	GO:0043412//macromolecule modification;GO:0060255//regulation of macromolecule metabolic process;GO:0080090//regulation of primary metabolic process;GO:0043170//macromolecule metabolic process;GO:0050789//regulation of biological process;GO:0007059//chromosome segregation;GO:0051052//regulation of DNA metabolic process;GO:0019538//protein metabolic process;GO:0036211//protein modification process…	apl-miR-1248-5p;apl-miR-130-5p;apl-miR-139-5p;apl-miR-140-3p;apl-miR-143-3p;apl-miR-148-3p;apl-miR-152-3p;apl-miR-1595-5p;apl-miR-16-3p;apl-miR-18-3p;apl-miR-20-3p;apl-miR-203-3p;apl-miR-2131-5p;apl-miR-2131-3p;apl-miR-221-3p;apl-miR-221-z;apl-miR-222-3p;apl-miR-2287-3p;apl-miR-2344-3p;apl-miR-24-5p;apl-miR-2440-3p;apl-miR-31-5p;apl-miR-33-3p;apl-miR-4770-3p;apl-miR-551-5p;apl-miR-72-5p;apl-miR-9…
XM_005009402.2	PREDICTED: DNA endonuclease RBBP8 [Anas platyrhynchos]	GO:0043232//intracellular non-membrane-bounded organelle;GO:0043229//intracellular organelle;GO:0032991//macromolecular complex;GO:0043231//intracellular membrane-bounded organelle;GO:0043226//organelle;GO:0043227//membrane-bounded organelle;GO:0043234//protein complex;GO:0005623//cell;GO:0043228//non-membrane-bounded organelle;GO:0044424//intracellular part;GO:0044464//cell part;GO:0005622//intr…	GO:0008134//transcription factor binding;GO:0003677//DNA binding;GO:0005488//binding;GO:0000988//transcription factor activity, protein binding;GO:0005515//protein binding;GO:0001076//transcription factor activity, RNA polymerase II transcription factor binding;GO:0003712//transcription cofactor activity;GO:0001085//RNA polymerase II transcription factor binding;GO:0000989//transcription factor a…	GO:0031326//regulation of cellular biosynthetic process;GO:0008152//metabolic process;GO:0006725//cellular aromatic compound metabolic process;GO:1903047//mitotic cell cycle process;GO:0009057//macromolecule catabolic process;GO:0006259//DNA metabolic process;GO:2000112//regulation of cellular macromolecule biosynthetic process;GO:0050794//regulation of cellular process;GO:0065007//biological reg…	apl-miR-130-3p;apl-miR-145-5p;apl-miR-148-3p;apl-miR-152-3p;apl-miR-1636-3p;apl-miR-1677-3p;apl-miR-19-3p;apl-miR-301-3p;apl-miR-451-5p;apl-miR-451-z;apl-miR-454-3p;apl-miR-460-5p;novel-m0001-5p;novel-m0031-5p;novel-m0211-3p
XM_005009403.2	PREDICTED: CDK5 and ABL1 enzyme substrate 1 isoform X1 [Anas platyrhynchos]	-	GO:0019207//kinase regulator activity;GO:0098772//molecular function regulator;GO:0030234//enzyme regulator activity;GO:0019887//protein kinase regulator activity	GO:0044763//single-organism cellular process;GO:0031399//regulation of protein modification process;GO:0060255//regulation of macromolecule metabolic process;GO:0065007//biological regulation;GO:0032501//multicellular organismal process;GO:0048856//anatomical structure development;GO:0044699//single-organism process;GO:0048731//system development;GO:0042325//regulation of phosphorylation;GO:00507…	apl-miR-1-3p;apl-miR-1-z;apl-miR-106-5p;apl-miR-128-5p;apl-miR-1285-3p;apl-miR-129-3p;apl-miR-132-3p;apl-miR-1329-5p;apl-miR-135-5p;apl-miR-137-3p;apl-miR-141-3p;apl-miR-1416-3p;apl-miR-1420-5p;apl-miR-15-5p;apl-miR-150-5p;apl-miR-155-5p;apl-miR-1595-5p;apl-miR-16-5p;apl-miR-1677-5p;apl-miR-1677-3p;apl-miR-17-5p;apl-miR-1788-5p;apl-miR-181-5p;apl-miR-199-3p;apl-miR-200-3p;apl-miR-210-5p;apl-miR-2…
XM_005009404.2	PREDICTED: CDK5 and ABL1 enzyme substrate 1 isoform X2 [Anas platyrhynchos]	-	GO:0098772//molecular function regulator;GO:0019207//kinase regulator activity;GO:0019887//protein kinase regulator activity;GO:0030234//enzyme regulator activity	GO:0044763//single-organism cellular process;GO:0080090//regulation of primary metabolic process;GO:0007275//multicellular organism development;GO:0042325//regulation of phosphorylation;GO:0048731//system development;GO:0065007//biological regulation;GO:0031399//regulation of protein modification process;GO:0032501//multicellular organismal process;GO:0050789//regulation of biological process;GO:…	apl-miR-1-3p;apl-miR-1-z;apl-miR-106-5p;apl-miR-128-5p;apl-miR-1285-3p;apl-miR-129-3p;apl-miR-132-3p;apl-miR-1329-5p;apl-miR-135-5p;apl-miR-137-3p;apl-miR-141-3p;apl-miR-1416-3p;apl-miR-1420-5p;apl-miR-15-5p;apl-miR-150-5p;apl-miR-155-5p;apl-miR-1595-5p;apl-miR-16-5p;apl-miR-1677-5p;apl-miR-1677-3p;apl-miR-17-5p;apl-miR-1788-5p;apl-miR-181-5p;apl-miR-199-3p;apl-miR-200-3p;apl-miR-210-5p;apl-miR-2…
XM_005009407.2	PREDICTED: tetratricopeptide repeat protein 39C [Anas platyrhynchos]	-	-	-	apl-miR-1-3p;apl-miR-1-z;apl-miR-101-3p;apl-miR-103-5p;apl-miR-106-5p;apl-miR-107-5p;apl-miR-1285-3p;apl-miR-137-3p;apl-miR-138-3p;apl-miR-1388-5p;apl-miR-140-5p;apl-miR-144-5p;apl-miR-145-5p;apl-miR-148-5p;apl-miR-148-3p;apl-miR-15-3p;apl-miR-152-3p;apl-miR-1559-3p;apl-miR-1662-5p;apl-miR-17-5p;apl-miR-190-3p;apl-miR-199-5p;apl-miR-20-5p;apl-miR-203-3p;apl-miR-21-3p;apl-miR-2131-5p;apl-miR-23-3p…
XM_005009408.2	PREDICTED: EMILIN-2 [Anas platyrhynchos]	-	-	-	let-7-5p;apl-miR-1-3p;apl-miR-1-z;apl-miR-10-5p;apl-miR-101-3p;apl-miR-129-3p;apl-miR-1335-3p;apl-miR-148-5p;apl-miR-148-3p;apl-miR-17-3p;apl-miR-1908-3p;apl-miR-194-5p;apl-miR-196-5p;apl-miR-2-5p;apl-miR-200-z;apl-miR-205-5p;apl-miR-210-5p;apl-miR-214-5p;apl-miR-217-5p;apl-miR-219-3p;apl-miR-22-5p;apl-miR-221-5p;apl-miR-2404-5p;apl-miR-27-5p;apl-miR-2976-3p;apl-miR-2995-5p;apl-miR-30-3p;apl-miR-…
XM_005009417.2	PREDICTED: E3 ubiquitin-protein ligase MIB1, partial [Anas platyrhynchos]	GO:0005815//microtubule organizing center;GO:0031982//vesicle;GO:0044422//organelle part;GO:0015630//microtubule cytoskeleton;GO:0005623//cell;GO:0005856//cytoskeleton;GO:0043226//organelle;GO:0044446//intracellular organelle part;GO:0044424//intracellular part;GO:0043229//intracellular organelle;GO:0044464//cell part;GO:0043232//intracellular non-membrane-bounded organelle;GO:0044430//cytoskelet…	GO:0005488//binding;GO:0016740//transferase activity;GO:0046914//transition metal ion binding;GO:0003824//catalytic activity;GO:0046872//metal ion binding;GO:0043167//ion binding;GO:0043169//cation binding;GO:0019787//ubiquitin-like protein transferase activity	GO:0072358//cardiovascular system development;GO:0030100//regulation of endocytosis;GO:0045596//negative regulation of cell differentiation;GO:0009987//cellular process;GO:0050789//regulation of biological process;GO:0043170//macromolecule metabolic process;GO:0007389//pattern specification process;GO:0009790//embryo development;GO:0065007//biological regulation;GO:0007275//multicellular organism…	let-7-5p;lin-4-5p;apl-miR-101-3p;apl-miR-106-5p;apl-miR-125-5p;apl-miR-126-5p;apl-miR-132-3p;apl-miR-1386-5p;apl-miR-139-5p;apl-miR-141-3p;apl-miR-142-5p;apl-miR-142-3p;apl-miR-143-5p;apl-miR-144-3p;apl-miR-145-3p;apl-miR-1451-3p;apl-miR-1467-5p;apl-miR-15-3p;apl-miR-155-5p;apl-miR-16-3p;apl-miR-1677-3p;apl-miR-17-5p;apl-miR-187-5p;apl-miR-1957-5p;apl-miR-20-5p;apl-miR-20-3p;apl-miR-200-3p;apl-mi…
XM_005009423.2	PREDICTED: kelch-like protein 1 isoform X1 [Anas platyrhynchos]	GO:0044297//cell body;GO:0097458//neuron part;GO:0043005//neuron projection;GO:0042995//cell projection;GO:0005623//cell;GO:0044464//cell part	-	GO:0048699//generation of neurons;GO:0030154//cell differentiation;GO:0032502//developmental process;GO:0048666//neuron development;GO:0048869//cellular developmental process;GO:0030030//cell projection organization;GO:0071840//cellular component organization or biogenesis;GO:0044708//single-organism behavior;GO:0031175//neuron projection development;GO:0030534//adult behavior;GO:0009987//cellula…	apl-miR-130-5p;apl-miR-145-5p;apl-miR-27-3p;apl-miR-29-5p;apl-miR-8275-3p;novel-m0104-3p;novel-m0136-3p;novel-m0191-3p
XM_005009424.1	PREDICTED: LOW QUALITY PROTEIN: adenine phosphoribosyltransferase [Anas platyrhynchos]	GO:0005622//intracellular;GO:0043227//membrane-bounded organelle;GO:0043231//intracellular membrane-bounded organelle;GO:0044464//cell part;GO:0005623//cell;GO:0031982//vesicle;GO:0031988//membrane-bounded vesicle;GO:0043226//organelle;GO:0044424//intracellular part;GO:0043229//intracellular organelle	GO:0016763//transferase activity, transferring pentosyl groups;GO:0097159//organic cyclic compound binding;GO:0005488//binding;GO:0003824//catalytic activity;GO:0032550//purine ribonucleoside binding;GO:1901363//heterocyclic compound binding;GO:0032549//ribonucleoside binding;GO:0001883//purine nucleoside binding;GO:0097367//carbohydrate derivative binding;GO:0016740//transferase activity;GO:0036…	GO:0055086//nucleobase-containing small molecule metabolic process;GO:0034641//cellular nitrogen compound metabolic process;GO:0019438//aromatic compound biosynthetic process;GO:0034654//nucleobase-containing compound biosynthetic process;GO:0044708//single-organism behavior;GO:0006725//cellular aromatic compound metabolic process;GO:0008152//metabolic process;GO:0044249//cellular biosynthetic pr…	apl-miR-140-3p;apl-miR-2440-3p;apl-miR-2981-3p;apl-miR-3562-5p;apl-miR-4787-5p;apl-miR-6743-5p;apl-miR-6894-5p;apl-miR-762-3p;novel-m0031-5p;novel-m0038-3p;novel-m0090-5p;novel-m0121-3p;novel-m0135-5p;novel-m0185-3p;novel-m0215-5p;novel-m0222-3p;novel-m0243-5p
XM_005009425.2	PREDICTED: cytoplasmic tRNA 2-thiolation protein 2 [Anas platyrhynchos]	GO:0044424//intracellular part;GO:0005622//intracellular;GO:0044464//cell part;GO:0005623//cell;GO:0032991//macromolecular complex	-	GO:0006807//nitrogen compound metabolic process;GO:0008033//tRNA processing;GO:0071704//organic substance metabolic process;GO:0034470//ncRNA processing;GO:1901360//organic cyclic compound metabolic process;GO:0009987//cellular process;GO:0002097//tRNA wobble base modification;GO:0006396//RNA processing;GO:0044237//cellular metabolic process;GO:0006139//nucleobase-containing compound metabolic pr…	apl-miR-6786-5p;novel-m0149-5p
XM_005009432.2	PREDICTED: protein BANP isoform X2 [Anas platyrhynchos]	GO:0043231//intracellular membrane-bounded organelle;GO:0044464//cell part;GO:0043227//membrane-bounded organelle;GO:0044424//intracellular part;GO:0005622//intracellular;GO:0043229//intracellular organelle;GO:0005623//cell;GO:0043226//organelle	-	GO:0048519//negative regulation of biological process;GO:0065007//biological regulation;GO:0009895//negative regulation of catabolic process;GO:0051641//cellular localization;GO:0033365//protein localization to organelle;GO:0009894//regulation of catabolic process;GO:0019222//regulation of metabolic process;GO:0051179//localization;GO:0070727//cellular macromolecule localization;GO:0009892//negat…	apl-miR-106-3p;apl-miR-2779-5p;apl-miR-3366-3p
XM_005009437.2	PREDICTED: protein BANP isoform X1 [Anas platyrhynchos]	GO:0005623//cell;GO:0043231//intracellular membrane-bounded organelle;GO:0044424//intracellular part;GO:0043229//intracellular organelle;GO:0044464//cell part;GO:0005622//intracellular;GO:0043226//organelle;GO:0043227//membrane-bounded organelle	-	GO:0051179//localization;GO:0009892//negative regulation of metabolic process;GO:0050789//regulation of biological process;GO:0070727//cellular macromolecule localization;GO:0033365//protein localization to organelle;GO:0008104//protein localization;GO:0009894//regulation of catabolic process;GO:0019222//regulation of metabolic process;GO:0048519//negative regulation of biological process;GO:0051…	apl-miR-106-3p;apl-miR-2779-5p;apl-miR-3366-3p
XM_005009438.2	Carbonic anhydrase 5B, mitochondrial, partial [Anas platyrhynchos]	GO:0043231//intracellular membrane-bounded organelle;GO:0043226//organelle;GO:0005623//cell;GO:0044464//cell part;GO:0005622//intracellular;GO:0043229//intracellular organelle;GO:0044424//intracellular part;GO:0043227//membrane-bounded organelle	GO:0046914//transition metal ion binding;GO:0043169//cation binding;GO:0043167//ion binding;GO:0005488//binding;GO:0046872//metal ion binding	GO:0008152//metabolic process;GO:0044237//cellular metabolic process;GO:0009987//cellular process	let-7-5p;apl-miR-100-3p;apl-miR-106-5p;apl-miR-106-3p;apl-miR-133-z;apl-miR-1386-5p;apl-miR-143-3p;apl-miR-17-5p;apl-miR-17-3p;apl-miR-1788-5p;apl-miR-18-5p;apl-miR-186-5p;apl-miR-20-5p;apl-miR-20-3p;apl-miR-204-5p;apl-miR-21-3p;apl-miR-210-5p;apl-miR-211-5p;apl-miR-221-5p;apl-miR-28-5p;apl-miR-28-3p;apl-miR-285-3p;apl-miR-29-3p;apl-miR-2970-5p;apl-miR-30-3p;apl-miR-320-3p;apl-miR-3533-3p;apl-miR…
XM_005009440.1	PREDICTED: DNA replication factor Cdt1 [Anas platyrhynchos]	GO:0044424//intracellular part;GO:0043229//intracellular organelle;GO:0005623//cell;GO:0044464//cell part;GO:0043226//organelle;GO:0043231//intracellular membrane-bounded organelle;GO:0005622//intracellular;GO:0043227//membrane-bounded organelle	GO:0097159//organic cyclic compound binding;GO:1901363//heterocyclic compound binding;GO:0005488//binding;GO:0003676//nucleic acid binding	GO:0060255//regulation of macromolecule metabolic process;GO:0010556//regulation of macromolecule biosynthetic process;GO:0019219//regulation of nucleobase-containing compound metabolic process;GO:0051171//regulation of nitrogen compound metabolic process;GO:0065007//biological regulation;GO:0051052//regulation of DNA metabolic process;GO:0019222//regulation of metabolic process;GO:0051726//regul…	novel-m0026-3p
XM_005009448.2	PREDICTED: cadherin-10 isoform X3 [Anas platyrhynchos]	GO:0044425//membrane part;GO:0031224//intrinsic component of membrane;GO:0016020//membrane	GO:0043169//cation binding;GO:0005488//binding;GO:0043167//ion binding	GO:0007155//cell adhesion;GO:0098609//cell-cell adhesion;GO:0098742//cell-cell adhesion via plasma-membrane adhesion molecules;GO:0022610//biological adhesion	apl-miR-10-5p;apl-miR-200-z;apl-miR-203-3p;apl-miR-4081-3p;apl-miR-632-3p;novel-m0055-3p;novel-m0150-5p;novel-m0237-5p
XM_005009449.2	PREDICTED: LOW QUALITY PROTEIN: progesterone-induced-blocking factor 1 [Anas platyrhynchos]	-	-	-	let-7-3p;apl-miR-1-3p;apl-miR-1-z;apl-miR-217-5p;apl-miR-2344-3p;apl-miR-338-5p;apl-miR-4110-5p
XM_005009453.2	PREDICTED: Krueppel-like factor 12 isoform X5 [Anas platyrhynchos]	-	GO:0043565//sequence-specific DNA binding;GO:0003700//transcription factor activity, sequence-specific DNA binding;GO:0005488//binding;GO:0044212//transcription regulatory region DNA binding;GO:0003690//double-stranded DNA binding;GO:0043169//cation binding;GO:0001067//regulatory region nucleic acid binding;GO:0000976//transcription regulatory region sequence-specific DNA binding;GO:0001071//nucl…	GO:0051252//regulation of RNA metabolic process;GO:0051171//regulation of nitrogen compound metabolic process;GO:0010468//regulation of gene expression;GO:0050794//regulation of cellular process;GO:0080090//regulation of primary metabolic process;GO:0019219//regulation of nucleobase-containing compound metabolic process;GO:0006355//regulation of transcription, DNA-templated;GO:0019222//regulation…	let-7-5p;lin-4-5p;apl-miR-101-5p;apl-miR-101-3p;apl-miR-125-5p;apl-miR-1260-5p;apl-miR-130-5p;apl-miR-1338-3p;apl-miR-1357-5p;apl-miR-137-3p;apl-miR-138-5p;apl-miR-138-3p;apl-miR-1388-3p;apl-miR-145-5p;apl-miR-1467-3p;apl-miR-150-5p;apl-miR-155-5p;apl-miR-1559-3p;apl-miR-1576-3p;apl-miR-1599-3p;apl-miR-16-5p;apl-miR-1653-3p;apl-miR-1677-3p;apl-miR-183-5p;apl-miR-1957-5p;apl-miR-197-3p;apl-miR-199…
XM_005009454.2	PREDICTED: TBC1 domain family member 4 isoform X4 [Anas platyrhynchos]	GO:0031982//vesicle;GO:0031988//membrane-bounded vesicle;GO:0043226//organelle;GO:0043227//membrane-bounded organelle	-	GO:0051179//localization;GO:0042221//response to chemical;GO:1901700//response to oxygen-containing compound;GO:0009719//response to endogenous stimulus;GO:0010033//response to organic substance;GO:0009725//response to hormone;GO:0050896//response to stimulus;GO:0010243//response to organonitrogen compound;GO:1901652//response to peptide;GO:0006810//transport;GO:0051234//establishment of localiza…	apl-miR-103-5p;apl-miR-107-5p;apl-miR-1187-3p;apl-miR-1248-5p;apl-miR-137-3p;apl-miR-144-3p;apl-miR-148-5p;apl-miR-148-3p;apl-miR-15-5p;apl-miR-152-3p;apl-miR-1559-3p;apl-miR-16-5p;apl-miR-187-3p;apl-miR-20-3p;apl-miR-21-3p;apl-miR-212-5p;apl-miR-2184-5p;apl-miR-2188-5p;apl-miR-22-5p;apl-miR-26-5p;apl-miR-30-3p;apl-miR-3120-3p;apl-miR-322-5p;apl-miR-34-5p;apl-miR-424-5p;apl-miR-457-5p;apl-miR-486…
XM_005009457.2	PREDICTED: ubiquitin carboxyl-terminal hydrolase isozyme L3 [Anas platyrhynchos]	GO:0031988//membrane-bounded vesicle;GO:0043227//membrane-bounded organelle;GO:0043229//intracellular organelle;GO:0005623//cell;GO:0044464//cell part;GO:0005622//intracellular;GO:0043231//intracellular membrane-bounded organelle;GO:0044424//intracellular part;GO:0031982//vesicle;GO:0043226//organelle	GO:0016787//hydrolase activity;GO:0003824//catalytic activity;GO:0032182//ubiquitin-like protein binding;GO:0005515//protein binding;GO:0005488//binding;GO:0008233//peptidase activity;GO:0070011//peptidase activity, acting on L-amino acid peptides	GO:0044267//cellular protein metabolic process;GO:0044257//cellular protein catabolic process;GO:0030163//protein catabolic process;GO:0044237//cellular metabolic process;GO:0008152//metabolic process;GO:0044238//primary metabolic process;GO:0019941//modification-dependent protein catabolic process;GO:0051603//proteolysis involved in cellular protein catabolic process;GO:0009056//catabolic proces…	apl-miR-139-5p
XM_005009460.2	PREDICTED: LIM domain only protein 7 isoform X13 [Anas platyrhynchos]	-	-	-	apl-miR-1397-5p;apl-miR-146-5p;apl-miR-15-5p;apl-miR-155-5p;apl-miR-16-5p;apl-miR-197-3p;apl-miR-3120-3p;apl-miR-322-5p;apl-miR-33-5p;apl-miR-424-5p;apl-miR-4468-3p;apl-miR-457-5p;apl-miR-4772-3p;novel-m0065-5p;novel-m0167-3p
XM_005009462.2	PREDICTED: LIM domain only protein 7 isoform X12 [Anas platyrhynchos]	-	-	-	apl-miR-1397-5p;apl-miR-146-5p;apl-miR-15-5p;apl-miR-155-5p;apl-miR-16-5p;apl-miR-197-3p;apl-miR-3120-3p;apl-miR-322-5p;apl-miR-33-5p;apl-miR-424-5p;apl-miR-4468-3p;apl-miR-457-5p;apl-miR-4772-3p;novel-m0065-5p;novel-m0167-3p
XM_005009463.2	PREDICTED: exosome complex exonuclease RRP44 [Anas platyrhynchos]	-	-	-	apl-miR-10-5p;apl-miR-142-3p;apl-miR-1467-3p;apl-miR-203-3p;apl-miR-2131-5p;apl-miR-221-3p;apl-miR-221-z;apl-miR-222-5p;apl-miR-222-3p;apl-miR-23-3p;apl-miR-2478-3p;apl-miR-285-3p;apl-miR-2954-5p;apl-miR-2976-3p;apl-miR-342-3p;apl-miR-365-5p;apl-miR-3962-3p;apl-miR-455-5p;apl-miR-6-5p;apl-miR-726-3p;apl-miR-7644-3p;novel-m0012-3p;novel-m0077-5p;novel-m0136-3p;novel-m0154-3p;novel-m0213-3p;novel-m…
XM_005009469.2	PREDICTED: oxysterol-binding protein-related protein 1 isoform X1 [Anas platyrhynchos]	GO:0043226//organelle;GO:0012505//endomembrane system;GO:0005623//cell;GO:0005768//endosome;GO:0005737//cytoplasm;GO:0031988//membrane-bounded vesicle;GO:0044444//cytoplasmic part;GO:0005622//intracellular;GO:0043227//membrane-bounded organelle;GO:0043231//intracellular membrane-bounded organelle;GO:0044464//cell part;GO:0031982//vesicle;GO:0043229//intracellular organelle;GO:0044424//intracellul…	GO:0008289//lipid binding;GO:0036094//small molecule binding;GO:0032934//sterol binding;GO:0005496//steroid binding;GO:0043178//alcohol binding;GO:0005488//binding;GO:0097159//organic cyclic compound binding	GO:0051234//establishment of localization;GO:0051179//localization;GO:0006810//transport;GO:0044765//single-organism transport;GO:1902578//single-organism localization;GO:0044699//single-organism process	apl-miR-101-3p;apl-miR-140-3p;apl-miR-203-3p;apl-miR-3620-5p;apl-miR-363-5p;apl-miR-4286-5p;apl-miR-4286-z;apl-miR-4468-3p;apl-miR-4507-3p;apl-miR-6516-5p;novel-m0065-5p;novel-m0135-5p;novel-m0136-3p
XM_005009470.2	PREDICTED: oxysterol-binding protein-related protein 1 isoform X2 [Anas platyrhynchos]	GO:0012505//endomembrane system;GO:0043226//organelle;GO:0005737//cytoplasm;GO:0031988//membrane-bounded vesicle;GO:0005622//intracellular;GO:0044424//intracellular part;GO:0031982//vesicle;GO:0043229//intracellular organelle;GO:0043227//membrane-bounded organelle;GO:0043231//intracellular membrane-bounded organelle;GO:0005768//endosome;GO:0044444//cytoplasmic part;GO:0044464//cell part;GO:000562…	GO:0097159//organic cyclic compound binding;GO:0036094//small molecule binding;GO:0032934//sterol binding;GO:0008289//lipid binding;GO:0005496//steroid binding;GO:0043178//alcohol binding;GO:0005488//binding	GO:0044765//single-organism transport;GO:0044699//single-organism process;GO:1902578//single-organism localization;GO:0051179//localization;GO:0006810//transport;GO:0051234//establishment of localization	apl-miR-101-3p;apl-miR-140-3p;apl-miR-203-3p;apl-miR-3620-5p;apl-miR-363-5p;apl-miR-4286-5p;apl-miR-4286-z;apl-miR-4468-3p;apl-miR-4507-3p;apl-miR-6516-5p;novel-m0065-5p;novel-m0135-5p;novel-m0136-3p
XM_005009471.2	PREDICTED: protein IMPACT [Anas platyrhynchos]	-	-	GO:0080090//regulation of primary metabolic process;GO:0006417//regulation of translation;GO:0010556//regulation of macromolecule biosynthetic process;GO:0051171//regulation of nitrogen compound metabolic process;GO:0050789//regulation of biological process;GO:0009889//regulation of biosynthetic process;GO:0034248//regulation of cellular amide metabolic process;GO:2000112//regulation of cellular …	let-7-3p
XM_005009477.2	PREDICTED: zinc finger protein 521 isoform X1 [Anas platyrhynchos]	GO:0044464//cell part;GO:0044424//intracellular part;GO:0043231//intracellular membrane-bounded organelle;GO:0005622//intracellular;GO:0043229//intracellular organelle;GO:0043227//membrane-bounded organelle;GO:0005623//cell;GO:0043226//organelle	GO:0005515//protein binding;GO:0043169//cation binding;GO:0043167//ion binding;GO:0005488//binding	-	apl-miR-1248-5p;apl-miR-129-5p;apl-miR-155-5p;apl-miR-1559-3p;apl-miR-186-5p;apl-miR-19-3p;apl-miR-2184-5p;apl-miR-23-5p;apl-miR-30-5p;apl-miR-33-3p;apl-miR-342-3p;apl-miR-767-5p;novel-m0031-5p;novel-m0104-3p;novel-m0222-3p
XM_005009478.2	PREDICTED: LOW QUALITY PROTEIN: protein SSXT [Anas platyrhynchos]	-	-	-	apl-miR-128-3p;apl-miR-132-3p;apl-miR-1338-3p;apl-miR-137-3p;apl-miR-1386-5p;apl-miR-1388-3p;apl-miR-1595-5p;apl-miR-1677-5p;apl-miR-194-5p;apl-miR-197-3p;apl-miR-204-5p;apl-miR-211-5p;apl-miR-212-3p;apl-miR-2478-3p;apl-miR-2779-5p;apl-miR-30-3p;apl-miR-320-3p;apl-miR-352-3p;apl-miR-3539-5p;apl-miR-365-3p;apl-miR-3968-3p;apl-miR-4539-3p;apl-miR-734-3p;apl-miR-9277-3p;apl-miR-96-5p;novel-m0001-5p;…
XM_005009489.2	PREDICTED: aquaporin-4 [Anas platyrhynchos]	GO:0031224//intrinsic component of membrane;GO:0005622//intracellular;GO:0030054//cell junction;GO:0016020//membrane;GO:0071944//cell periphery;GO:0005886//plasma membrane;GO:0044464//cell part;GO:0005623//cell;GO:0044459//plasma membrane part;GO:0044424//intracellular part;GO:0044425//membrane part	GO:0005215//transporter activity;GO:0022891//substrate-specific transmembrane transporter activity;GO:0022857//transmembrane transporter activity;GO:0005372//water transmembrane transporter activity;GO:0022892//substrate-specific transporter activity	GO:1902578//single-organism localization;GO:0006810//transport;GO:0003014//renal system process;GO:0003091//renal water homeostasis;GO:0034097//response to cytokine;GO:0010033//response to organic substance;GO:0003097//renal water transport;GO:0050877//neurological system process;GO:0048871//multicellular organismal homeostasis;GO:0050954//sensory perception of mechanical stimulus;GO:0045087//inn…	let-7-5p;apl-miR-101-3p;apl-miR-122-5p;apl-miR-1285-3p;apl-miR-129-3p;apl-miR-1352-5p;apl-miR-1454-3p;apl-miR-1467-5p;apl-miR-148-3p;apl-miR-150-5p;apl-miR-152-3p;apl-miR-18-5p;apl-miR-181-5p;apl-miR-187-5p;apl-miR-187-3p;apl-miR-190-5p;apl-miR-196-5p;apl-miR-199-5p;apl-miR-203-3p;apl-miR-204-5p;apl-miR-21-3p;apl-miR-211-5p;apl-miR-214-3p;apl-miR-2184-5p;apl-miR-22-3p;apl-miR-2404-5p;apl-miR-27-3…
XM_005009491.2	PREDICTED: carbohydrate sulfotransferase 9 isoform X1 [Anas platyrhynchos]	GO:0044425//membrane part;GO:0031224//intrinsic component of membrane;GO:0016020//membrane	GO:0003824//catalytic activity;GO:0016782//transferase activity, transferring sulfur-containing groups;GO:0016740//transferase activity	GO:0008152//metabolic process;GO:0009058//biosynthetic process;GO:0044237//cellular metabolic process;GO:0044711//single-organism biosynthetic process;GO:0044710//single-organism metabolic process;GO:0044699//single-organism process;GO:0009987//cellular process	apl-miR-107-5p;apl-miR-26-3p;apl-miR-301-3p;apl-miR-454-3p;apl-miR-7644-3p
XM_005009492.2	PREDICTED: carbohydrate sulfotransferase 9 isoform X2 [Anas platyrhynchos]	GO:0016020//membrane;GO:0031224//intrinsic component of membrane;GO:0044425//membrane part	GO:0003824//catalytic activity;GO:0016782//transferase activity, transferring sulfur-containing groups;GO:0016740//transferase activity	GO:0044711//single-organism biosynthetic process;GO:0044710//single-organism metabolic process;GO:0009058//biosynthetic process;GO:0009987//cellular process;GO:0044237//cellular metabolic process;GO:0008152//metabolic process;GO:0044699//single-organism process	apl-miR-26-3p;apl-miR-301-3p;apl-miR-454-3p;apl-miR-7644-3p
XM_005009493.2	PREDICTED: desmoglein-4 [Anas platyrhynchos]	-	-	-	apl-miR-100-3p;apl-miR-103-5p;apl-miR-103-3p;apl-miR-106-5p;apl-miR-107-5p;apl-miR-107-3p;apl-miR-138-5p;apl-miR-1386-5p;apl-miR-142-5p;apl-miR-146-5p;apl-miR-1467-5p;apl-miR-16-5p;apl-miR-17-5p;apl-miR-181-5p;apl-miR-182-5p;apl-miR-1895-3p;apl-miR-190-5p;apl-miR-199-3p;apl-miR-203-3p;apl-miR-21-3p;apl-miR-2440-3p;apl-miR-2976-3p;apl-miR-30-3p;apl-miR-322-5p;apl-miR-3591-5p;apl-miR-4081-3p;apl-mi…
XM_005009494.2	PREDICTED: desmoglein-2 [Anas platyrhynchos]	GO:0031982//vesicle;GO:0043227//membrane-bounded organelle;GO:0043226//organelle;GO:0030054//cell junction;GO:0005623//cell;GO:0016020//membrane;GO:0031988//membrane-bounded vesicle;GO:0044464//cell part;GO:0005911//cell-cell junction;GO:0031224//intrinsic component of membrane;GO:0044425//membrane part	-	GO:0051239//regulation of multicellular organismal process;GO:0003015//heart process;GO:0098609//cell-cell adhesion;GO:0030048//actin filament-based movement;GO:0070252//actin-mediated cell contraction;GO:0035637//multicellular organismal signaling;GO:0086001//cardiac muscle cell action potential;GO:0001508//action potential;GO:0086065//cell communication involved in cardiac conduction;GO:0060048…	apl-miR-101-3p;apl-miR-140-3p;apl-miR-141-3p;apl-miR-1467-5p;apl-miR-1559-3p;apl-miR-1636-3p;apl-miR-1653-3p;apl-miR-1677-5p;apl-miR-1788-5p;apl-miR-183-5p;apl-miR-1895-3p;apl-miR-194-5p;apl-miR-200-3p;apl-miR-202-5p;apl-miR-2131-5p;apl-miR-218-5p;apl-miR-2188-5p;apl-miR-22-3p;apl-miR-25-3p;apl-miR-29-5p;apl-miR-301-5p;apl-miR-3120-3p;apl-miR-313-3p;apl-miR-6238-3p;apl-miR-6894-5p;apl-miR-7-3p;ap…
XM_005009495.2	transthyretin precursor [Anas platyrhynchos]	GO:0043231//intracellular membrane-bounded organelle;GO:0005622//intracellular;GO:0005576//extracellular region;GO:0030135//coated vesicle;GO:0043227//membrane-bounded organelle;GO:0031988//membrane-bounded vesicle;GO:0016023//cytoplasmic, membrane-bounded vesicle;GO:0044464//cell part;GO:0043226//organelle;GO:0044444//cytoplasmic part;GO:0044424//intracellular part;GO:0005737//cytoplasm;GO:00056…	GO:0005515//protein binding;GO:0042562//hormone binding;GO:0005488//binding;GO:0005102//receptor binding	GO:0044238//primary metabolic process;GO:0009605//response to external stimulus;GO:0065007//biological regulation;GO:0016043//cellular component organization;GO:0006721//terpenoid metabolic process;GO:0044699//single-organism process;GO:0050896//response to stimulus;GO:0051179//localization;GO:0009914//hormone transport;GO:0043933//macromolecular complex subunit organization;GO:0044255//cellular …	apl-miR-190-5p;apl-miR-4763-3p
XM_005009496.2	PREDICTED: transthyretin-like isoform X2 [Anas platyrhynchos]	-	GO:0005488//binding;GO:0042562//hormone binding	GO:0065007//biological regulation;GO:0044699//single-organism process;GO:0071704//organic substance metabolic process;GO:0044710//single-organism metabolic process;GO:0009987//cellular process;GO:0044763//single-organism cellular process;GO:0044237//cellular metabolic process;GO:0010817//regulation of hormone levels;GO:0006721//terpenoid metabolic process;GO:0065008//regulation of biological qual…	apl-miR-130-3p;apl-miR-1397-5p;apl-miR-141-3p;apl-miR-1788-5p;apl-miR-18-5p;apl-miR-182-5p;apl-miR-19-3p;apl-miR-200-3p;apl-miR-204-5p;apl-miR-211-5p;apl-miR-2131-3p;apl-miR-219-3p;apl-miR-23-3p;apl-miR-2404-5p;apl-miR-2481-5p;apl-miR-26-5p;apl-miR-301-3p;apl-miR-31-3p;apl-miR-3533-3p;apl-miR-4110-5p;apl-miR-429-5p;apl-miR-4448-3p;apl-miR-454-3p;apl-miR-632-3p;apl-miR-7-5p;apl-miR-8296-5p;novel-m…
XM_005009498.2	PREDICTED: neuropeptides B/W receptor type 1-like [Anas platyrhynchos]	GO:0044425//membrane part;GO:0016020//membrane;GO:0031224//intrinsic component of membrane	GO:0004888//transmembrane signaling receptor activity;GO:0001653//peptide receptor activity;GO:0004872//receptor activity;GO:0099600//transmembrane receptor activity;GO:0038023//signaling receptor activity;GO:0004930//G-protein coupled receptor activity;GO:0004871//signal transducer activity;GO:0008528//G-protein coupled peptide receptor activity;GO:0060089//molecular transducer activity	GO:0007165//signal transduction;GO:0065007//biological regulation;GO:0044763//single-organism cellular process;GO:0044700//single organism signaling;GO:0009987//cellular process;GO:0044699//single-organism process;GO:0007154//cell communication;GO:0007186//G-protein coupled receptor signaling pathway;GO:0050789//regulation of biological process;GO:0051716//cellular response to stimulus;GO:0050794…	apl-miR-301-3p;apl-miR-454-3p;novel-m0206-5p
XM_005009500.2	PREDICTED: transcription initiation factor TFIID subunit 4B, partial [Anas platyrhynchos]	GO:0005634//nucleus;GO:0005623//cell;GO:0044446//intracellular organelle part;GO:0043227//membrane-bounded organelle;GO:0044451//nucleoplasm part;GO:0043226//organelle;GO:0044424//intracellular part;GO:0043233//organelle lumen;GO:0070013//intracellular organelle lumen;GO:0043229//intracellular organelle;GO:0044464//cell part;GO:0044428//nuclear part;GO:0031981//nuclear lumen;GO:0005654//nucleopla…	GO:0005488//binding;GO:0046983//protein dimerization activity;GO:0005515//protein binding;GO:0001071//nucleic acid binding transcription factor activity;GO:0008134//transcription factor binding	GO:0060255//regulation of macromolecule metabolic process;GO:0044249//cellular biosynthetic process;GO:0044237//cellular metabolic process;GO:1901576//organic substance biosynthetic process;GO:0043170//macromolecule metabolic process;GO:0006139//nucleobase-containing compound metabolic process;GO:0034641//cellular nitrogen compound metabolic process;GO:0019438//aromatic compound biosynthetic proc…	apl-miR-100-3p;apl-miR-1187-3p;apl-miR-130-3p;apl-miR-1788-5p;apl-miR-196-5p;apl-miR-199-3p;apl-miR-2131-3p;apl-miR-217-5p;apl-miR-219-3p;apl-miR-222-5p;apl-miR-2440-3p;apl-miR-30-5p;apl-miR-301-3p;apl-miR-31-3p;apl-miR-3120-3p;apl-miR-3962-3p;apl-miR-451-3p;apl-miR-454-3p;apl-miR-456-3p;novel-m0002-3p;novel-m0021-5p;novel-m0180-3p;novel-m0206-5p;novel-m0211-3p
XM_005009506.2	PREDICTED: adenosylhomocysteinase 3 isoform X1 [Anas platyrhynchos]	-	-	-	apl-miR-144-3p;apl-miR-199-3p;apl-miR-2404-5p;apl-miR-2995-5p;apl-miR-486-5p;novel-m0098-3p
XM_005009507.2	PREDICTED: adenosylhomocysteinase 3 isoform X2 [Anas platyrhynchos]	-	GO:0003824//catalytic activity	GO:0008152//metabolic process;GO:0044237//cellular metabolic process;GO:0009987//cellular process	apl-miR-144-3p;apl-miR-199-3p;apl-miR-2404-5p;apl-miR-2995-5p;apl-miR-486-5p;novel-m0098-3p
XM_005009508.2	PREDICTED: adenosylhomocysteinase 3 isoform X4 [Anas platyrhynchos]	-	GO:0003824//catalytic activity	GO:0009987//cellular process;GO:0044237//cellular metabolic process;GO:0008152//metabolic process	apl-miR-144-3p;apl-miR-199-3p;apl-miR-2404-5p;apl-miR-2995-5p;apl-miR-486-5p;novel-m0098-3p
XM_005009509.2	PREDICTED: adenosylhomocysteinase 3 isoform X1 [Oryctolagus cuniculus]	-	GO:0016787//hydrolase activity;GO:0003824//catalytic activity	GO:0009987//cellular process;GO:0044710//single-organism metabolic process;GO:0044763//single-organism cellular process;GO:0044237//cellular metabolic process;GO:0044699//single-organism process;GO:0008152//metabolic process;GO:0044281//small molecule metabolic process	apl-miR-144-3p;apl-miR-199-3p;apl-miR-2404-5p;apl-miR-2995-5p;apl-miR-486-5p;novel-m0098-3p
XM_005009511.2	PREDICTED: transmembrane protein 209 [Anas platyrhynchos]	-	-	-	apl-miR-26-5p;apl-miR-3120-3p;apl-miR-6240-5p;novel-m0035-5p;novel-m0103-3p;novel-m0150-3p;novel-m0154-3p
XM_005009515.2	PREDICTED: F-box only protein 18 isoform X1 [Anas platyrhynchos]	-	GO:0017111//nucleoside-triphosphatase activity;GO:0016817//hydrolase activity, acting on acid anhydrides;GO:0032549//ribonucleoside binding;GO:0003824//catalytic activity;GO:0097367//carbohydrate derivative binding;GO:0016462//pyrophosphatase activity;GO:0016818//hydrolase activity, acting on acid anhydrides, in phosphorus-containing anhydrides;GO:0003676//nucleic acid binding;GO:0005488//binding…	GO:0071495//cellular response to endogenous stimulus;GO:0051174//regulation of phosphorus metabolic process;GO:0031399//regulation of protein modification process;GO:0071216//cellular response to biotic stimulus;GO:0048583//regulation of response to stimulus;GO:0032392//DNA geometric change;GO:0050789//regulation of biological process;GO:0051276//chromosome organization;GO:2001233//regulation of …	apl-miR-151-3p;apl-miR-155-5p;apl-miR-1677-3p;apl-miR-31-5p;apl-miR-5100-3p;apl-miR-551-3p;apl-miR-72-5p;apl-miR-767-5p;novel-m0080-3p;novel-m0090-5p;novel-m0149-5p
XM_005009518.1	PREDICTED: LOW QUALITY PROTEIN: nuclear-interacting partner of ALK, partial [Anas platyrhynchos]	GO:0016020//membrane;GO:0043226//organelle;GO:0031090//organelle membrane;GO:0043227//membrane-bounded organelle;GO:0044422//organelle part	GO:0046872//metal ion binding;GO:0019900//kinase binding;GO:0043167//ion binding;GO:0019899//enzyme binding;GO:0005488//binding;GO:0005515//protein binding;GO:0043169//cation binding;GO:0046914//transition metal ion binding	GO:0044763//single-organism cellular process;GO:0050896//response to stimulus;GO:0051716//cellular response to stimulus;GO:0012501//programmed cell death;GO:0050789//regulation of biological process;GO:0006915//apoptotic process;GO:0044700//single organism signaling;GO:0097192//extrinsic apoptotic signaling pathway in absence of ligand;GO:0050794//regulation of cellular process;GO:0097190//apopto…	apl-miR-2976-z;apl-miR-423-5p;apl-miR-96-5p
XM_005009523.2	PREDICTED: LOW QUALITY PROTEIN: centrosomal protein of 41 kDa [Anas platyrhynchos]	GO:0005622//intracellular;GO:0044424//intracellular part;GO:0015630//microtubule cytoskeleton;GO:0043232//intracellular non-membrane-bounded organelle;GO:0044464//cell part;GO:0005815//microtubule organizing center;GO:0044422//organelle part;GO:0042995//cell projection;GO:0043228//non-membrane-bounded organelle;GO:0044446//intracellular organelle part;GO:0043226//organelle;GO:0005929//cilium;GO:0…	-	GO:0048646//anatomical structure formation involved in morphogenesis;GO:0009987//cellular process;GO:0048869//cellular developmental process;GO:0016043//cellular component organization;GO:0044767//single-organism developmental process;GO:0048856//anatomical structure development;GO:0044763//single-organism cellular process;GO:0044699//single-organism process;GO:0044085//cellular component biogene…	apl-miR-130-3p;apl-miR-148-3p;apl-miR-152-3p;apl-miR-23-5p;apl-miR-2440-3p;apl-miR-454-3p;apl-miR-490-3p
XM_005009527.2	PREDICTED: alpha-tocopherol transfer protein [Anas platyrhynchos]	GO:0005623//cell;GO:0044464//cell part	GO:0035091//phosphatidylinositol binding;GO:1901981//phosphatidylinositol phosphate binding;GO:0043167//ion binding;GO:0005543//phospholipid binding;GO:0008289//lipid binding;GO:0043168//anion binding;GO:1902936//phosphatidylinositol bisphosphate binding;GO:0005488//binding	GO:0006810//transport;GO:0050793//regulation of developmental process;GO:0048523//negative regulation of cellular process;GO:0008152//metabolic process;GO:0044765//single-organism transport;GO:0044281//small molecule metabolic process;GO:0010721//negative regulation of cell development;GO:0044710//single-organism metabolic process;GO:0045596//negative regulation of cell differentiation;GO:0006766…	lin-4-5p;apl-miR-1-3p;apl-miR-1-z;apl-miR-106-5p;apl-miR-137-3p;apl-miR-143-5p;apl-miR-144-3p;apl-miR-145-5p;apl-miR-1451-3p;apl-miR-148-5p;apl-miR-15-5p;apl-miR-1595-5p;apl-miR-1662-5p;apl-miR-17-5p;apl-miR-1788-5p;apl-miR-181-5p;apl-miR-183-5p;apl-miR-191-5p;apl-miR-20-5p;apl-miR-200-5p;apl-miR-2184-5p;apl-miR-223-3p;apl-miR-2440-3p;apl-miR-2779-5p;apl-miR-30-3p;apl-miR-322-5p;apl-miR-33-3p;apl…
XM_005009528.2	YTH domain family protein 3 [Amazona aestiva]	-	-	-	apl-miR-151-3p;apl-miR-1559-3p;apl-miR-187-5p;apl-miR-20-5p;apl-miR-219-3p;apl-miR-2344-3p;apl-miR-2404-5p;apl-miR-2779-5p;apl-miR-29-5p;apl-miR-2954-3p;apl-miR-2995-5p;apl-miR-30-3p;apl-miR-3366-3p;apl-miR-340-5p;apl-miR-3536-5p;apl-miR-6516-3p;novel-m0083-3p;novel-m0126-5p;novel-m0185-5p
XM_005009529.2	PREDICTED: gamma-glutamyl hydrolase [Anas platyrhynchos]	GO:0043226//organelle;GO:0044464//cell part;GO:0044424//intracellular part;GO:0043227//membrane-bounded organelle;GO:0031982//vesicle;GO:0043231//intracellular membrane-bounded organelle;GO:0043229//intracellular organelle;GO:0005623//cell;GO:0031988//membrane-bounded vesicle;GO:0005622//intracellular	GO:0016787//hydrolase activity;GO:0070011//peptidase activity, acting on L-amino acid peptides;GO:0003824//catalytic activity;GO:0008238//exopeptidase activity;GO:0008233//peptidase activity;GO:0008242//omega peptidase activity	GO:0019538//protein metabolic process;GO:0006807//nitrogen compound metabolic process;GO:0044238//primary metabolic process;GO:1901605//alpha-amino acid metabolic process;GO:1901564//organonitrogen compound metabolic process;GO:0044281//small molecule metabolic process;GO:0044699//single-organism process;GO:0006082//organic acid metabolic process;GO:0009987//cellular process;GO:0043436//oxoacid m…	apl-miR-100-3p;apl-miR-144-3p;apl-miR-148-5p;apl-miR-15-5p;apl-miR-16-5p;apl-miR-181-5p;apl-miR-19-5p;apl-miR-2131-5p;apl-miR-23-3p;apl-miR-2404-5p;apl-miR-26-5p;apl-miR-2779-3p;apl-miR-2779-z;apl-miR-2954-3p;apl-miR-2984-5p;apl-miR-2995-5p;apl-miR-322-5p;apl-miR-34-5p;apl-miR-340-5p;apl-miR-3533-3p;apl-miR-3607-3p;apl-miR-378-3p;apl-miR-424-5p;apl-miR-4286-5p;apl-miR-4286-z;apl-miR-449-5p;apl-mi…
XM_005009538.2	PREDICTED: T-cell surface glycoprotein CD3 delta chain isoform X1 [Anas platyrhynchos]	-	-	GO:0051716//cellular response to stimulus;GO:0009987//cellular process;GO:0044699//single-organism process;GO:0050896//response to stimulus;GO:0050794//regulation of cellular process;GO:0023052//signaling;GO:0050789//regulation of biological process;GO:0044763//single-organism cellular process;GO:0007154//cell communication;GO:0044700//single organism signaling;GO:0007165//signal transduction;GO:…	apl-miR-2184-5p;apl-miR-4335-3p;apl-miR-449-5p;novel-m0182-3p
XM_005009541.2	PREDICTED: T-cell surface glycoprotein CD3 epsilon chain [Anas platyrhynchos]	GO:0098802//plasma membrane receptor complex;GO:0005623//cell;GO:0043235//receptor complex;GO:0098797//plasma membrane protein complex;GO:0005886//plasma membrane;GO:0044425//membrane part;GO:0098796//membrane protein complex;GO:0032991//macromolecular complex;GO:0043234//protein complex;GO:0044459//plasma membrane part;GO:0016020//membrane;GO:0042101//T cell receptor complex;GO:0030054//cell jun…	GO:0019904//protein domain specific binding;GO:0004872//receptor activity;GO:0038023//signaling receptor activity;GO:0005515//protein binding;GO:0005488//binding;GO:0046983//protein dimerization activity;GO:0004871//signal transducer activity;GO:0060089//molecular transducer activity	GO:0044700//single organism signaling;GO:0031323//regulation of cellular metabolic process;GO:0051251//positive regulation of lymphocyte activation;GO:0098602//single organism cell adhesion;GO:0048856//anatomical structure development;GO:0044763//single-organism cellular process;GO:0030217//T cell differentiation;GO:0007155//cell adhesion;GO:1902531//regulation of intracellular signal transductio…	apl-miR-125-5p;apl-miR-1335-3p;apl-miR-1420-5p;apl-miR-1559-5p;apl-miR-1595-5p;apl-miR-16-5p;apl-miR-2404-5p;apl-miR-289-5p;apl-miR-2954-5p;apl-miR-2970-3p;apl-miR-3120-3p;apl-miR-322-5p;apl-miR-3366-3p;apl-miR-424-5p;apl-miR-4286-5p;apl-miR-457-5p;apl-miR-6368-3p;novel-m0026-3p;novel-m0031-3p;novel-m0121-3p;novel-m0135-5p;novel-m0200-3p;novel-m0206-5p
XM_005009542.2	PREDICTED: myelin protein zero-like protein 2 [Anas platyrhynchos]	-	-	GO:0002376//immune system process;GO:0044707//single-multicellular organism process;GO:0032502//developmental process;GO:0098602//single organism cell adhesion;GO:0048869//cellular developmental process;GO:0030154//cell differentiation;GO:0046649//lymphocyte activation;GO:0044767//single-organism developmental process;GO:0048513//animal organ development;GO:0007155//cell adhesion;GO:0048731//syst…	apl-miR-140-3p;apl-miR-142-5p;apl-miR-142-3p;apl-miR-1420-5p;apl-miR-1467-3p;apl-miR-1653-3p;apl-miR-1662-5p;apl-miR-1908-3p;apl-miR-191-5p;apl-miR-20-3p;apl-miR-200-z;apl-miR-2184-5p;apl-miR-22-3p;apl-miR-2976-3p;apl-miR-3120-3p;apl-miR-33-5p;apl-miR-3539-5p;apl-miR-3776-5p;apl-miR-429-3p;apl-miR-489-3p;apl-miR-632-3p;novel-m0008-3p;novel-m0213-5p;novel-m0239-3p
XM_005009543.2	PREDICTED: junctional adhesion molecule-like isoform X1 [Anas platyrhynchos]	GO:0030054//cell junction;GO:0005911//cell-cell junction;GO:0043296//apical junction complex;GO:0016020//membrane	GO:0005488//binding;GO:0005515//protein binding;GO:0046983//protein dimerization activity	GO:0070486//leukocyte aggregation;GO:0050679//positive regulation of epithelial cell proliferation;GO:0030595//leukocyte chemotaxis;GO:0034109//homotypic cell-cell adhesion;GO:0097529//myeloid leukocyte migration;GO:0040011//locomotion;GO:0001775//cell activation;GO:0006935//chemotaxis;GO:0050896//response to stimulus;GO:0044699//single-organism process;GO:0050678//regulation of epithelial cell p…	apl-miR-133-z;apl-miR-140-3p;apl-miR-1587-5p;apl-miR-221-5p;apl-miR-29-3p;apl-miR-320-3p;apl-miR-424-5p;novel-m0108-5p;novel-m0135-5p
XM_005009544.2	PREDICTED: junctional adhesion molecule-like isoform X2 [Anas platyrhynchos]	GO:0043296//apical junction complex;GO:0005911//cell-cell junction;GO:0016020//membrane;GO:0030054//cell junction	GO:0046983//protein dimerization activity;GO:0005515//protein binding;GO:0005488//binding	GO:0002376//immune system process;GO:0016477//cell migration;GO:0070887//cellular response to chemical stimulus;GO:0007159//leukocyte cell-cell adhesion;GO:0071621//granulocyte chemotaxis;GO:0046649//lymphocyte activation;GO:0009987//cellular process;GO:0050789//regulation of biological process;GO:0050678//regulation of epithelial cell proliferation;GO:0034109//homotypic cell-cell adhesion;GO:002…	apl-miR-133-z;apl-miR-140-3p;apl-miR-1587-5p;apl-miR-221-5p;apl-miR-29-3p;apl-miR-320-3p;apl-miR-424-5p;novel-m0108-5p;novel-m0135-5p
XM_005009545.2	PREDICTED: sodium channel subunit beta-2 isoform X1 [Anas platyrhynchos]	-	GO:0005244//voltage-gated ion channel activity;GO:0022890//inorganic cation transmembrane transporter activity;GO:0008324//cation transmembrane transporter activity;GO:0015267//channel activity;GO:0022803//passive transmembrane transporter activity;GO:0005272//sodium channel activity;GO:0005261//cation channel activity;GO:0022857//transmembrane transporter activity;GO:0046873//metal ion transmemb…	GO:0003254//regulation of membrane depolarization;GO:0051049//regulation of transport;GO:0051234//establishment of localization;GO:1902578//single-organism localization;GO:0001508//action potential;GO:0065007//biological regulation;GO:0006812//cation transport;GO:0086010//membrane depolarization during action potential;GO:0030001//metal ion transport;GO:0003008//system process;GO:0034762//regulat…	apl-miR-4508-5p;apl-miR-6368-3p;apl-miR-6894-5p;apl-miR-7977-5p;novel-m0045-5p
XM_005009548.1	PREDICTED: LOW QUALITY PROTEIN: proprotein convertase subtilisin/kexin type 7, partial [Anas platyrhynchos]	GO:0031228//intrinsic component of Golgi membrane;GO:0005622//intracellular;GO:0044422//organelle part;GO:0044424//intracellular part;GO:0043227//membrane-bounded organelle;GO:0043231//intracellular membrane-bounded organelle;GO:0098588//bounding membrane of organelle;GO:0044464//cell part;GO:0031090//organelle membrane;GO:0005737//cytoplasm;GO:0031300//intrinsic component of organelle membrane;G…	GO:0003824//catalytic activity;GO:0016787//hydrolase activity;GO:0070011//peptidase activity, acting on L-amino acid peptides;GO:0008233//peptidase activity	GO:0019538//protein metabolic process;GO:0006508//proteolysis;GO:0008152//metabolic process;GO:0044238//primary metabolic process;GO:0043170//macromolecule metabolic process;GO:0071704//organic substance metabolic process	novel-m0034-5p;novel-m0243-5p
XM_005009549.2	PREDICTED: platelet-activating factor acetylhydrolase IB subunit beta [Anas platyrhynchos]	GO:0043226//organelle;GO:0005623//cell;GO:0005622//intracellular;GO:0043227//membrane-bounded organelle;GO:0016020//membrane;GO:0044424//intracellular part;GO:0031988//membrane-bounded vesicle;GO:0031982//vesicle;GO:0044464//cell part	-	GO:0032501//multicellular organismal process;GO:0032504//multicellular organism reproduction;GO:0009893//positive regulation of metabolic process;GO:0050794//regulation of cellular process;GO:0048232//male gamete generation;GO:0051704//multi-organism process;GO:0010508//positive regulation of autophagy;GO:0009896//positive regulation of catabolic process;GO:0022414//reproductive process;GO:003132…	apl-miR-106-5p;apl-miR-122-5p;apl-miR-1248-5p;apl-miR-1352-5p;apl-miR-140-3p;apl-miR-16-5p;apl-miR-17-5p;apl-miR-20-5p;apl-miR-203-3p;apl-miR-28-5p;apl-miR-322-5p;apl-miR-338-3p;apl-miR-423-5p;apl-miR-4430-5p;apl-miR-457-5p;apl-miR-6786-5p;novel-m0021-5p;novel-m0055-3p;novel-m0129-5p;novel-m0135-5p;novel-m0138-5p;novel-m0150-5p;novel-m0160-3p
XM_005009567.2	PREDICTED: pantetheinase [Anas platyrhynchos]	-	GO:0016810//hydrolase activity, acting on carbon-nitrogen (but not peptide) bonds;GO:0016787//hydrolase activity;GO:0003824//catalytic activity	-	apl-miR-101-5p;apl-miR-1329-5p;apl-miR-23-3p;apl-miR-29-5p;apl-miR-451-3p;apl-miR-499-3p;apl-miR-7-3p;novel-m0001-5p
XM_005009568.2	PREDICTED: vascular non-inflammatory molecule 3-like isoform X2 [Anas platyrhynchos]	-	GO:0016787//hydrolase activity;GO:0003824//catalytic activity;GO:0016810//hydrolase activity, acting on carbon-nitrogen (but not peptide) bonds	-	apl-miR-122-3p;apl-miR-2188-3p;apl-miR-301-3p;apl-miR-454-3p;apl-miR-551-5p
XM_005009571.2	PREDICTED: syntaxin-7 isoform X1 [Anas platyrhynchos]	-	-	-	apl-miR-143-5p;apl-miR-144-5p;apl-miR-181-5p;apl-miR-183-5p;apl-miR-186-5p;apl-miR-191-5p;apl-miR-196-5p;apl-miR-2184-5p;apl-miR-219-3p;apl-miR-2970-3p;apl-miR-30-5p;apl-miR-3366-3p;apl-miR-34-3p;apl-miR-342-3p;apl-miR-3962-3p;novel-m0002-3p;novel-m0150-3p;novel-m0199-3p;novel-m0201-5p;novel-m0240-3p
XM_005009572.2	PREDICTED: ectonucleotide pyrophosphatase/phosphodiesterase family member 1, partial [Anas platyrhynchos]	GO:0016020//membrane;GO:0043231//intracellular membrane-bounded organelle;GO:0031090//organelle membrane;GO:0005622//intracellular;GO:0098588//bounding membrane of organelle;GO:0043229//intracellular organelle;GO:0044437//vacuolar part;GO:0043226//organelle;GO:0044444//cytoplasmic part;GO:0098805//whole membrane;GO:0005773//vacuole;GO:0005774//vacuolar membrane;GO:0044464//cell part;GO:0044422//o…	GO:0001871//pattern binding;GO:0097159//organic cyclic compound binding;GO:0016818//hydrolase activity, acting on acid anhydrides, in phosphorus-containing anhydrides;GO:0001883//purine nucleoside binding;GO:0016788//hydrolase activity, acting on ester bonds;GO:1901363//heterocyclic compound binding;GO:0001882//nucleoside binding;GO:0005102//receptor binding;GO:0016462//pyrophosphatase activity;G…	GO:0032879//regulation of localization;GO:0044710//single-organism metabolic process;GO:0044238//primary metabolic process;GO:0072501//cellular divalent inorganic anion homeostasis;GO:0009141//nucleoside triphosphate metabolic process;GO:0006139//nucleobase-containing compound metabolic process;GO:0048878//chemical homeostasis;GO:0042592//homeostatic process;GO:0006810//transport;GO:0051239//regu…	apl-miR-1-3p;apl-miR-1-z;apl-miR-103-5p;apl-miR-107-5p;apl-miR-1187-3p;apl-miR-125-5p;apl-miR-130-3p;apl-miR-132-3p;apl-miR-1329-5p;apl-miR-1434-5p;apl-miR-148-3p;apl-miR-152-3p;apl-miR-1677-3p;apl-miR-18-5p;apl-miR-19-3p;apl-miR-203-3p;apl-miR-210-3p;apl-miR-210-z;apl-miR-22-3p;apl-miR-27-3p;apl-miR-28-5p;apl-miR-301-3p;apl-miR-3536-5p;apl-miR-4110-5p;apl-miR-460-5p;apl-miR-499-3p;apl-miR-6894-5…
XM_005009574.2	PREDICTED: ectonucleotide pyrophosphatase/phosphodiesterase family member 3 [Anas platyrhynchos]	GO:0044464//cell part;GO:0043227//membrane-bounded organelle;GO:0031988//membrane-bounded vesicle;GO:0044444//cytoplasmic part;GO:0005737//cytoplasm;GO:0005623//cell;GO:0005622//intracellular;GO:0031982//vesicle;GO:0043226//organelle;GO:0044424//intracellular part	GO:0001871//pattern binding;GO:0005488//binding;GO:0016788//hydrolase activity, acting on ester bonds;GO:0060089//molecular transducer activity;GO:0004518//nuclease activity;GO:0004527//exonuclease activity;GO:0016462//pyrophosphatase activity;GO:0003824//catalytic activity;GO:0043167//ion binding;GO:0004872//receptor activity;GO:0016817//hydrolase activity, acting on acid anhydrides;GO:0043169//…	GO:0034641//cellular nitrogen compound metabolic process;GO:1901360//organic cyclic compound metabolic process;GO:0019637//organophosphate metabolic process;GO:0006810//transport;GO:0006897//endocytosis;GO:0046483//heterocycle metabolic process;GO:0008152//metabolic process;GO:0009987//cellular process;GO:0044763//single-organism cellular process;GO:0006139//nucleobase-containing compound metabol…	apl-miR-223-5p;apl-miR-4081-3p;apl-miR-460-5p;novel-m0046-3p
XM_005009576.2	PREDICTED: mediator of RNA polymerase II transcription subunit 23 [Anas platyrhynchos]	GO:0043234//protein complex;GO:0032991//macromolecular complex	-	GO:0050789//regulation of biological process;GO:0060255//regulation of macromolecule metabolic process;GO:0019222//regulation of metabolic process;GO:0065007//biological regulation;GO:0010468//regulation of gene expression	apl-miR-101-3p;apl-miR-132-3p;apl-miR-1434-3p;apl-miR-1559-3p;apl-miR-215-5p;apl-miR-221-3p;apl-miR-221-z;apl-miR-222-3p;apl-miR-2779-5p;apl-miR-338-3p;novel-m0038-3p;novel-m0228-5p
XM_005009577.2	PREDICTED: band 4.1-like protein 2 isoform X1 [Anas platyrhynchos]	GO:0044425//membrane part;GO:0030055//cell-substrate junction;GO:0043232//intracellular non-membrane-bounded organelle;GO:0005924//cell-substrate adherens junction;GO:0031988//membrane-bounded vesicle;GO:0044464//cell part;GO:0005912//adherens junction;GO:0043229//intracellular organelle;GO:0043228//non-membrane-bounded organelle;GO:0070161//anchoring junction;GO:0043226//organelle;GO:0044424//in…	GO:0019904//protein domain specific binding;GO:0005515//protein binding;GO:0005488//binding	GO:0006996//organelle organization;GO:0071840//cellular component organization or biogenesis;GO:0009987//cellular process;GO:0016043//cellular component organization;GO:0044763//single-organism cellular process;GO:0030036//actin cytoskeleton organization;GO:0044699//single-organism process;GO:0007010//cytoskeleton organization;GO:0030029//actin filament-based process;GO:1902589//single-organism o…	apl-miR-1-3p;apl-miR-1-z;apl-miR-1248-5p;apl-miR-140-5p;apl-miR-144-5p;apl-miR-19-3p;apl-miR-21-3p;apl-miR-219-3p;apl-miR-22-5p;apl-miR-22-3p;apl-miR-222-5p;apl-miR-223-3p;apl-miR-27-3p;apl-miR-30-3p;apl-miR-301-3p;apl-miR-3120-3p;apl-miR-34-5p;apl-miR-4081-3p;apl-miR-423-3p;apl-miR-454-3p;apl-miR-96-5p;novel-m0001-5p;novel-m0002-3p;novel-m0031-5p;novel-m0150-5p;novel-m0191-3p;novel-m0222-3p
XM_005009578.2	PREDICTED: band 4.1-like protein 2 isoform X1 [Anas platyrhynchos]	GO:0005623//cell;GO:0044424//intracellular part;GO:0043227//membrane-bounded organelle;GO:0031988//membrane-bounded vesicle;GO:0044464//cell part;GO:0043228//non-membrane-bounded organelle;GO:0070161//anchoring junction;GO:0043229//intracellular organelle;GO:0043234//protein complex;GO:0005622//intracellular;GO:0016020//membrane;GO:0043226//organelle;GO:0031982//vesicle;GO:0032991//macromolecular…	GO:0005488//binding;GO:0005515//protein binding;GO:0019904//protein domain specific binding	GO:0030036//actin cytoskeleton organization;GO:0044699//single-organism process;GO:0006996//organelle organization;GO:0071840//cellular component organization or biogenesis;GO:0030029//actin filament-based process;GO:0007010//cytoskeleton organization;GO:0009987//cellular process;GO:1902589//single-organism organelle organization;GO:0016043//cellular component organization;GO:0044763//single-orga…	apl-miR-1-3p;apl-miR-1-z;apl-miR-1248-5p;apl-miR-140-5p;apl-miR-144-5p;apl-miR-19-3p;apl-miR-21-3p;apl-miR-219-3p;apl-miR-22-5p;apl-miR-22-3p;apl-miR-222-5p;apl-miR-223-3p;apl-miR-27-3p;apl-miR-30-3p;apl-miR-301-3p;apl-miR-3120-3p;apl-miR-34-5p;apl-miR-4081-3p;apl-miR-423-3p;apl-miR-454-3p;apl-miR-96-5p;novel-m0001-5p;novel-m0002-3p;novel-m0031-5p;novel-m0150-5p;novel-m0191-3p;novel-m0222-3p
XM_005009579.2	PREDICTED: band 4.1-like protein 2 isoform X4 [Anas platyrhynchos]	GO:0043232//intracellular non-membrane-bounded organelle;GO:0030054//cell junction;GO:0043227//membrane-bounded organelle;GO:0043229//intracellular organelle;GO:0044424//intracellular part;GO:0005622//intracellular;GO:0043226//organelle;GO:0016020//membrane;GO:0043234//protein complex;GO:0044464//cell part;GO:0030055//cell-substrate junction;GO:0005924//cell-substrate adherens junction;GO:0031988…	GO:0005515//protein binding;GO:0005488//binding;GO:0019904//protein domain specific binding	GO:1902589//single-organism organelle organization;GO:0071840//cellular component organization or biogenesis;GO:0044699//single-organism process;GO:0016043//cellular component organization;GO:0030036//actin cytoskeleton organization;GO:0044763//single-organism cellular process;GO:0006996//organelle organization;GO:0009987//cellular process;GO:0007010//cytoskeleton organization;GO:0030029//actin f…	apl-miR-1-3p;apl-miR-1-z;apl-miR-1248-5p;apl-miR-140-5p;apl-miR-144-5p;apl-miR-19-3p;apl-miR-21-3p;apl-miR-219-3p;apl-miR-22-5p;apl-miR-22-3p;apl-miR-222-5p;apl-miR-223-3p;apl-miR-27-3p;apl-miR-30-3p;apl-miR-301-3p;apl-miR-3120-3p;apl-miR-34-5p;apl-miR-4081-3p;apl-miR-423-3p;apl-miR-454-3p;apl-miR-96-5p;novel-m0001-5p;novel-m0002-3p;novel-m0031-5p;novel-m0150-5p;novel-m0191-3p;novel-m0222-3p
XM_005009580.2	PREDICTED: band 4.1-like protein 2 isoform X5 [Anas platyrhynchos]	GO:0030055//cell-substrate junction;GO:0005924//cell-substrate adherens junction;GO:0043228//non-membrane-bounded organelle;GO:0043229//intracellular organelle;GO:0043232//intracellular non-membrane-bounded organelle;GO:0030054//cell junction;GO:0043234//protein complex;GO:0005622//intracellular;GO:0043226//organelle;GO:0070161//anchoring junction;GO:0016020//membrane;GO:0031982//vesicle;GO:00444…	GO:0019904//protein domain specific binding;GO:0005515//protein binding;GO:0005488//binding	GO:0009987//cellular process;GO:1902589//single-organism organelle organization;GO:0016043//cellular component organization;GO:0044763//single-organism cellular process;GO:0007010//cytoskeleton organization;GO:0030036//actin cytoskeleton organization;GO:0006996//organelle organization;GO:0030029//actin filament-based process;GO:0044699//single-organism process;GO:0071840//cellular component organ…	apl-miR-1-3p;apl-miR-1-z;apl-miR-1248-5p;apl-miR-140-5p;apl-miR-144-5p;apl-miR-19-3p;apl-miR-21-3p;apl-miR-219-3p;apl-miR-22-5p;apl-miR-22-3p;apl-miR-222-5p;apl-miR-223-3p;apl-miR-27-3p;apl-miR-30-3p;apl-miR-301-3p;apl-miR-3120-3p;apl-miR-34-5p;apl-miR-4081-3p;apl-miR-423-3p;apl-miR-454-3p;apl-miR-96-5p;novel-m0001-5p;novel-m0002-3p;novel-m0031-5p;novel-m0150-5p;novel-m0191-3p;novel-m0222-3p
XM_005009581.2	PREDICTED: transmembrane protein 200A [Anas platyrhynchos]	-	-	-	apl-miR-10-5p;apl-miR-107-5p;apl-miR-129-5p;apl-miR-144-5p;apl-miR-146-5p;apl-miR-151-3p;apl-miR-1559-3p;apl-miR-190-3p;apl-miR-2131-3p;apl-miR-2954-5p;apl-miR-31-5p;apl-miR-6-5p;apl-miR-6240-5p;apl-miR-6412-3p;apl-miR-72-5p;novel-m0002-3p;novel-m0046-3p;novel-m0098-5p;novel-m0136-3p;novel-m0160-3p;novel-m0167-3p
XM_005009584.2	PREDICTED: rho GTPase-activating protein 18 isoform X2 [Anas platyrhynchos]	-	-	GO:0050794//regulation of cellular process;GO:0065007//biological regulation;GO:0050789//regulation of biological process	apl-miR-140-3p;apl-miR-181-5p;apl-miR-2955-5p;novel-m0065-5p
XM_005009586.2	PREDICTED: protein THEMIS isoform X1 [Anas platyrhynchos]	GO:0030054//cell junction;GO:0005622//intracellular;GO:0005623//cell;GO:0043234//protein complex;GO:0044424//intracellular part;GO:0044464//cell part;GO:0032991//macromolecular complex	-	GO:0050778//positive regulation of immune response;GO:0022610//biological adhesion;GO:0007159//leukocyte cell-cell adhesion;GO:0002520//immune system development;GO:0030097//hemopoiesis;GO:0098609//cell-cell adhesion;GO:0034109//homotypic cell-cell adhesion;GO:0048869//cellular developmental process;GO:0048583//regulation of response to stimulus;GO:0002768//immune response-regulating cell surface…	let-7-3p;apl-miR-103-3p;apl-miR-107-3p;apl-miR-1338-3p;apl-miR-1388-3p;apl-miR-139-3p;apl-miR-1397-5p;apl-miR-1434-3p;apl-miR-146-5p;apl-miR-153-3p;apl-miR-155-5p;apl-miR-1662-5p;apl-miR-1677-3p;apl-miR-204-5p;apl-miR-205-5p;apl-miR-211-5p;apl-miR-219-3p;apl-miR-22-5p;apl-miR-221-3p;apl-miR-221-z;apl-miR-235-3p;apl-miR-25-3p;apl-miR-26-3p;apl-miR-2970-5p;apl-miR-313-3p;apl-miR-32-5p;apl-miR-338-5…
XM_005009591.2	PREDICTED: E3 ubiquitin-protein ligase RNF146 isoform X1 [Anas platyrhynchos]	GO:0005622//intracellular;GO:0005737//cytoplasm;GO:0044424//intracellular part;GO:0005623//cell;GO:0044444//cytoplasmic part;GO:0044464//cell part	GO:0043167//ion binding;GO:0046914//transition metal ion binding;GO:0097367//carbohydrate derivative binding;GO:0046872//metal ion binding;GO:0005488//binding;GO:0043169//cation binding	GO:0019538//protein metabolic process;GO:0032446//protein modification by small protein conjugation;GO:0048583//regulation of response to stimulus;GO:0071704//organic substance metabolic process;GO:0030111//regulation of Wnt signaling pathway;GO:0009966//regulation of signal transduction;GO:0023051//regulation of signaling;GO:0048522//positive regulation of cellular process;GO:0036211//protein mo…	apl-miR-1260-5p;apl-miR-132-3p;apl-miR-139-5p;apl-miR-1416-5p;apl-miR-142-3p;apl-miR-1454-3p;apl-miR-1467-3p;apl-miR-212-3p;apl-miR-2131-5p;apl-miR-2131-3p;apl-miR-23-3p;apl-miR-26-3p;apl-miR-28-3p;apl-miR-2954-5p;apl-miR-2970-5p;apl-miR-2984-5p;apl-miR-30-5p;apl-miR-301-3p;apl-miR-3533-3p;apl-miR-3535-5p;apl-miR-4539-3p;apl-miR-551-5p;apl-miR-6368-3p;apl-miR-9270-5p;novel-m0012-3p;novel-m0019-3p…
XM_005009592.2	PREDICTED: E3 ubiquitin-protein ligase RNF146 isoform X1 [Anas platyrhynchos]	GO:0005737//cytoplasm;GO:0044444//cytoplasmic part;GO:0005623//cell;GO:0044424//intracellular part;GO:0044464//cell part;GO:0005622//intracellular	GO:0043167//ion binding;GO:0043169//cation binding;GO:0046872//metal ion binding;GO:0097367//carbohydrate derivative binding;GO:0005488//binding;GO:0046914//transition metal ion binding	GO:0023056//positive regulation of signaling;GO:0044260//cellular macromolecule metabolic process;GO:0023051//regulation of signaling;GO:0044237//cellular metabolic process;GO:0070647//protein modification by small protein conjugation or removal;GO:0032446//protein modification by small protein conjugation;GO:0048522//positive regulation of cellular process;GO:0010646//regulation of cell communic…	apl-miR-1260-5p;apl-miR-132-3p;apl-miR-139-5p;apl-miR-1416-5p;apl-miR-142-3p;apl-miR-1454-3p;apl-miR-1467-3p;apl-miR-212-3p;apl-miR-2131-5p;apl-miR-2131-3p;apl-miR-23-3p;apl-miR-26-3p;apl-miR-28-3p;apl-miR-2954-5p;apl-miR-2970-5p;apl-miR-2984-5p;apl-miR-30-5p;apl-miR-301-3p;apl-miR-3533-3p;apl-miR-3535-5p;apl-miR-4539-3p;apl-miR-551-5p;apl-miR-6368-3p;apl-miR-9270-5p;novel-m0012-3p;novel-m0019-3p…
XM_005009593.2	PREDICTED: E3 ubiquitin-protein ligase RNF146 isoform X1 [Anas platyrhynchos]	GO:0005622//intracellular;GO:0044444//cytoplasmic part;GO:0005623//cell;GO:0044464//cell part;GO:0044424//intracellular part;GO:0005737//cytoplasm	GO:0005488//binding;GO:0046872//metal ion binding;GO:0043169//cation binding;GO:0097367//carbohydrate derivative binding;GO:0043167//ion binding;GO:0046914//transition metal ion binding	GO:0048522//positive regulation of cellular process;GO:0043412//macromolecule modification;GO:0009967//positive regulation of signal transduction;GO:0008152//metabolic process;GO:0065007//biological regulation;GO:0044237//cellular metabolic process;GO:0043170//macromolecule metabolic process;GO:0016567//protein ubiquitination;GO:0048583//regulation of response to stimulus;GO:0044267//cellular pro…	apl-miR-1260-5p;apl-miR-132-3p;apl-miR-139-5p;apl-miR-1416-5p;apl-miR-142-3p;apl-miR-1454-3p;apl-miR-1467-3p;apl-miR-212-3p;apl-miR-2131-5p;apl-miR-2131-3p;apl-miR-23-3p;apl-miR-26-3p;apl-miR-28-3p;apl-miR-2954-5p;apl-miR-2970-5p;apl-miR-2984-5p;apl-miR-30-5p;apl-miR-301-3p;apl-miR-3533-3p;apl-miR-3535-5p;apl-miR-4539-3p;apl-miR-551-5p;apl-miR-6368-3p;apl-miR-9270-5p;novel-m0012-3p;novel-m0019-3p…
XM_005009594.2	PREDICTED: E3 ubiquitin-protein ligase RNF146 isoform X2 [Anas platyrhynchos]	GO:0005622//intracellular;GO:0044444//cytoplasmic part;GO:0044464//cell part;GO:0005623//cell;GO:0044424//intracellular part;GO:0005737//cytoplasm	GO:0043167//ion binding;GO:0043169//cation binding;GO:0046872//metal ion binding;GO:0046914//transition metal ion binding;GO:0097367//carbohydrate derivative binding;GO:0005488//binding	GO:0048584//positive regulation of response to stimulus;GO:0043412//macromolecule modification;GO:0032446//protein modification by small protein conjugation;GO:0050794//regulation of cellular process;GO:0030177//positive regulation of Wnt signaling pathway;GO:0009966//regulation of signal transduction;GO:0030111//regulation of Wnt signaling pathway;GO:0070647//protein modification by small protei…	apl-miR-1260-5p;apl-miR-132-3p;apl-miR-139-5p;apl-miR-1416-5p;apl-miR-142-3p;apl-miR-1454-3p;apl-miR-1467-3p;apl-miR-212-3p;apl-miR-2131-5p;apl-miR-2131-3p;apl-miR-23-3p;apl-miR-26-3p;apl-miR-28-3p;apl-miR-2954-5p;apl-miR-2970-5p;apl-miR-2984-5p;apl-miR-30-5p;apl-miR-301-3p;apl-miR-3533-3p;apl-miR-3535-5p;apl-miR-4539-3p;apl-miR-551-5p;apl-miR-6368-3p;apl-miR-9270-5p;novel-m0012-3p;novel-m0019-3p…
XM_005009595.2	PREDICTED: ethylmalonyl-CoA decarboxylase isoform X1 [Anas platyrhynchos]	GO:0005737//cytoplasm;GO:0005623//cell;GO:0044424//intracellular part;GO:0005622//intracellular;GO:0044444//cytoplasmic part;GO:0043227//membrane-bounded organelle;GO:0044464//cell part;GO:0031982//vesicle;GO:0031988//membrane-bounded vesicle;GO:0043226//organelle	GO:0016829//lyase activity;GO:0016830//carbon-carbon lyase activity;GO:0003824//catalytic activity	-	apl-miR-1-3p;apl-miR-1-z;apl-miR-101-5p;apl-miR-1329-5p;apl-miR-1467-3p;apl-miR-15-5p;apl-miR-150-5p;apl-miR-16-5p;apl-miR-200-3p;apl-miR-204-5p;apl-miR-204-3p;apl-miR-211-5p;apl-miR-2184-5p;apl-miR-28-3p;apl-miR-285-3p;apl-miR-29-3p;apl-miR-2970-5p;apl-miR-30-3p;apl-miR-322-5p;apl-miR-3607-3p;apl-miR-3776-5p;apl-miR-378-3p;apl-miR-4081-3p;apl-miR-424-5p;apl-miR-4286-5p;apl-miR-4286-z;apl-miR-451…
XM_005009596.2	PREDICTED: R-spondin-3 [Anas platyrhynchos]	-	GO:0005102//receptor binding;GO:0005515//protein binding;GO:0005488//binding;GO:0001664//G-protein coupled receptor binding;GO:0005539//glycosaminoglycan binding;GO:0097367//carbohydrate derivative binding	GO:0009987//cellular process;GO:0050789//regulation of biological process;GO:0050896//response to stimulus;GO:0007154//cell communication;GO:0016055//Wnt signaling pathway;GO:0044699//single-organism process;GO:0050794//regulation of cellular process;GO:0023052//signaling;GO:0065007//biological regulation;GO:0007166//cell surface receptor signaling pathway;GO:0051716//cellular response to stimulu…	apl-miR-1-3p;apl-miR-1-z;apl-miR-103-3p;apl-miR-107-3p;apl-miR-140-3p;apl-miR-15-5p;apl-miR-16-5p;apl-miR-203-3p;apl-miR-216-5p;apl-miR-2481-5p;apl-miR-320-3p;apl-miR-322-5p;apl-miR-424-5p;apl-miR-457-5p;apl-miR-499-5p;apl-miR-8275-3p;novel-m0129-5p;novel-m0136-3p
XM_005009598.2	PREDICTED: nuclear receptor coactivator 7 isoform X1 [Anas platyrhynchos]	-	GO:0051427//hormone receptor binding;GO:0003713//transcription coactivator activity;GO:0005488//binding;GO:0000988//transcription factor activity, protein binding;GO:0005515//protein binding;GO:0000989//transcription factor activity, transcription factor binding;GO:0005102//receptor binding;GO:0003712//transcription cofactor activity	GO:0031323//regulation of cellular metabolic process;GO:1903506//regulation of nucleic acid-templated transcription;GO:0009889//regulation of biosynthetic process;GO:0051171//regulation of nitrogen compound metabolic process;GO:2000112//regulation of cellular macromolecule biosynthetic process;GO:0031326//regulation of cellular biosynthetic process;GO:0065007//biological regulation;GO:0019222//re…	apl-miR-1-3p;apl-miR-1-z;apl-miR-100-3p;apl-miR-1248-5p;apl-miR-141-3p;apl-miR-144-3p;apl-miR-19-5p;apl-miR-20-3p;apl-miR-200-3p;apl-miR-203-3p;apl-miR-205-5p;apl-miR-21-3p;apl-miR-217-5p;apl-miR-27-3p;apl-miR-2970-5p;apl-miR-301-5p;apl-miR-460-5p;apl-miR-551-5p;apl-miR-9044-3p;novel-m0019-3p;novel-m0020-3p;novel-m0021-5p;novel-m0038-3p;novel-m0044-5p;novel-m0088-5p;novel-m0104-3p;novel-m0134-5p;…
XM_005009601.2	PREDICTED: nuclear receptor coactivator 7 isoform X4 [Anas platyrhynchos]	-	GO:0005488//binding;GO:0003713//transcription coactivator activity;GO:0051427//hormone receptor binding;GO:0005102//receptor binding;GO:0000989//transcription factor activity, transcription factor binding;GO:0005515//protein binding;GO:0003712//transcription cofactor activity;GO:0000988//transcription factor activity, protein binding	GO:0051171//regulation of nitrogen compound metabolic process;GO:0006355//regulation of transcription, DNA-templated;GO:0080090//regulation of primary metabolic process;GO:0050794//regulation of cellular process;GO:2000112//regulation of cellular macromolecule biosynthetic process;GO:0006357//regulation of transcription from RNA polymerase II promoter;GO:0010468//regulation of gene expression;GO:…	apl-miR-1-3p;apl-miR-1-z;apl-miR-100-3p;apl-miR-1248-5p;apl-miR-141-3p;apl-miR-144-3p;apl-miR-19-5p;apl-miR-20-3p;apl-miR-200-3p;apl-miR-203-3p;apl-miR-205-5p;apl-miR-21-3p;apl-miR-217-5p;apl-miR-27-3p;apl-miR-2970-5p;apl-miR-301-5p;apl-miR-460-5p;apl-miR-551-5p;apl-miR-9044-3p;novel-m0019-3p;novel-m0020-3p;novel-m0021-5p;novel-m0038-3p;novel-m0044-5p;novel-m0088-5p;novel-m0104-3p;novel-m0134-5p;…
XM_005009602.2	PREDICTED: tumor protein D53 isoform X1 [Anas platyrhynchos]	GO:0005622//intracellular;GO:0044444//cytoplasmic part;GO:0043229//intracellular organelle;GO:0043231//intracellular membrane-bounded organelle;GO:0043227//membrane-bounded organelle;GO:0044424//intracellular part;GO:0012505//endomembrane system;GO:0005623//cell;GO:0005768//endosome;GO:0005737//cytoplasm;GO:0044464//cell part;GO:0043226//organelle	GO:0046983//protein dimerization activity;GO:0005488//binding;GO:0005515//protein binding	GO:1902531//regulation of intracellular signal transduction;GO:0043410//positive regulation of MAPK cascade;GO:0070304//positive regulation of stress-activated protein kinase signaling cascade;GO:0009966//regulation of signal transduction;GO:0048522//positive regulation of cellular process;GO:0000278//mitotic cell cycle;GO:0065009//regulation of molecular function;GO:0042981//regulation of apopto…	apl-miR-141-3p;apl-miR-1416-3p;apl-miR-144-3p;apl-miR-148-5p;apl-miR-183-5p;apl-miR-200-3p;apl-miR-219-3p;apl-miR-29-5p;apl-miR-2970-5p;apl-miR-311-3p;apl-miR-32-5p;apl-miR-320-3p;apl-miR-33-5p;apl-miR-3366-3p;apl-miR-363-3p;apl-miR-450-5p;apl-miR-6651-5p;apl-miR-734-3p;apl-miR-8296-5p;apl-miR-9044-3p;novel-m0038-3p;novel-m0055-3p;novel-m0102-3p;novel-m0142-3p;novel-m0143-3p;novel-m0174-3p;novel-…
XM_005009603.2	PREDICTED: tumor protein D53 isoform X2 [Anas platyrhynchos]	GO:0044464//cell part;GO:0005623//cell;GO:0005737//cytoplasm;GO:0044424//intracellular part;GO:0044444//cytoplasmic part;GO:0005622//intracellular	GO:0005515//protein binding;GO:0046983//protein dimerization activity;GO:0005488//binding	GO:0032268//regulation of cellular protein metabolic process;GO:0031323//regulation of cellular metabolic process;GO:0032270//positive regulation of cellular protein metabolic process;GO:0031399//regulation of protein modification process;GO:0080134//regulation of response to stress;GO:0051246//regulation of protein metabolic process;GO:1902533//positive regulation of intracellular signal transdu…	apl-miR-141-3p;apl-miR-1416-3p;apl-miR-144-3p;apl-miR-148-5p;apl-miR-183-5p;apl-miR-200-3p;apl-miR-219-3p;apl-miR-29-5p;apl-miR-2970-5p;apl-miR-311-3p;apl-miR-32-5p;apl-miR-320-3p;apl-miR-33-5p;apl-miR-3366-3p;apl-miR-363-3p;apl-miR-450-5p;apl-miR-6651-5p;apl-miR-734-3p;apl-miR-8296-5p;apl-miR-9044-3p;novel-m0038-3p;novel-m0055-3p;novel-m0102-3p;novel-m0142-3p;novel-m0143-3p;novel-m0174-3p;novel-…
XM_005009606.2	PREDICTED: trace amine-associated receptor 5 [Anas platyrhynchos]	-	-	-	apl-miR-144-3p;novel-m0220-5p
XM_005009608.2	PREDICTED: connective tissue growth factor, partial [Anas platyrhynchos]	GO:0044464//cell part;GO:0005623//cell;GO:0043229//intracellular organelle;GO:0043227//membrane-bounded organelle;GO:0044421//extracellular region part;GO:0005576//extracellular region;GO:0005622//intracellular;GO:0031012//extracellular matrix;GO:0043231//intracellular membrane-bounded organelle;GO:0043226//organelle;GO:0044424//intracellular part	GO:0005515//protein binding;GO:0005488//binding;GO:0097367//carbohydrate derivative binding;GO:0005102//receptor binding;GO:0005539//glycosaminoglycan binding;GO:0019838//growth factor binding	GO:0060249//anatomical structure homeostasis;GO:0032501//multicellular organismal process;GO:0023051//regulation of signaling;GO:0044699//single-organism process;GO:0031323//regulation of cellular metabolic process;GO:0051130//positive regulation of cellular component organization;GO:0035295//tube development;GO:0009966//regulation of signal transduction;GO:0031401//positive regulation of protein…	let-7-3p;apl-miR-1248-5p;apl-miR-129-3p;apl-miR-1677-5p;apl-miR-18-5p;apl-miR-19-3p;apl-miR-194-5p;apl-miR-199-5p;apl-miR-200-5p;apl-miR-200-z;apl-miR-235-3p;apl-miR-2478-3p;apl-miR-29-5p;apl-miR-32-5p;apl-miR-3536-5p;apl-miR-429-3p;apl-miR-8186-5p;apl-miR-92-3p;novel-m0031-5p;novel-m0035-3p;novel-m0147-3p;novel-m0237-5p
XM_005009614.2	PREDICTED: protein LEG1 homolog [Anas platyrhynchos]	-	-	-	novel-m0035-3p;novel-m0129-5p
XM_005009618.2	PREDICTED: histidine triad nucleotide-binding protein 3 [Anas platyrhynchos]	GO:0044424//intracellular part;GO:0043231//intracellular membrane-bounded organelle;GO:0005622//intracellular;GO:0043226//organelle;GO:0043227//membrane-bounded organelle;GO:0043228//non-membrane-bounded organelle;GO:0031988//membrane-bounded vesicle;GO:0043232//intracellular non-membrane-bounded organelle;GO:0044464//cell part;GO:0043229//intracellular organelle;GO:0005623//cell;GO:0031982//vesi…	-	-	apl-miR-124-3p;apl-miR-1285-3p;apl-miR-132-3p;apl-miR-1352-5p;apl-miR-144-3p;apl-miR-146-5p;apl-miR-181-5p;apl-miR-199-3p;apl-miR-212-3p;apl-miR-214-3p;apl-miR-235-3p;apl-miR-2481-5p;apl-miR-30-5p;apl-miR-31-5p;apl-miR-32-5p;apl-miR-33-5p;apl-miR-361-5p;apl-miR-363-5p;apl-miR-3776-5p;apl-miR-429-5p;apl-miR-460-5p;apl-miR-551-5p;apl-miR-7-3p;apl-miR-72-5p;apl-miR-9-5p;apl-miR-9-3p;apl-miR-9-z;apl-…
XM_005009623.2	PREDICTED: protocadherin-18 isoform X1 [Anas platyrhynchos]	GO:0016020//membrane	-	GO:0048856//anatomical structure development;GO:0032502//developmental process;GO:0007417//central nervous system development;GO:0007155//cell adhesion;GO:0098609//cell-cell adhesion;GO:0044707//single-multicellular organism process;GO:0007275//multicellular organism development;GO:0044699//single-organism process;GO:0022610//biological adhesion;GO:0048731//system development;GO:0044767//single-o…	apl-miR-144-3p;apl-miR-145-5p;apl-miR-182-5p;apl-miR-33-5p
XM_005009624.2	PREDICTED: protocadherin-18 isoform X2 [Anas platyrhynchos]	GO:0016020//membrane	-	GO:0098742//cell-cell adhesion via plasma-membrane adhesion molecules;GO:0032501//multicellular organismal process;GO:0044767//single-organism developmental process;GO:0007275//multicellular organism development;GO:0022610//biological adhesion;GO:0007399//nervous system development;GO:0044699//single-organism process;GO:0032502//developmental process;GO:0048856//anatomical structure development;G…	apl-miR-144-3p;apl-miR-145-5p;apl-miR-182-5p;apl-miR-33-5p
XM_005009626.2	PREDICTED: UPF0462 protein C4orf33 homolog [Anas platyrhynchos]	-	-	-	apl-miR-101-5p;apl-miR-1329-5p;apl-miR-141-3p;apl-miR-15-5p;apl-miR-150-5p;apl-miR-1552-5p;apl-miR-1559-3p;apl-miR-16-5p;apl-miR-1662-5p;apl-miR-183-5p;apl-miR-197-3p;apl-miR-20-3p;apl-miR-200-3p;apl-miR-203-3p;apl-miR-217-5p;apl-miR-219-3p;apl-miR-222-5p;apl-miR-26-5p;apl-miR-3366-3p;apl-miR-424-5p;apl-miR-425-5p;apl-miR-457-5p;apl-miR-460-5p;apl-miR-6-5p;apl-miR-632-3p;apl-miR-6516-3p;novel-m00…
XM_005009634.2	PREDICTED: transcription elongation regulator 1-like protein [Anas platyrhynchos]	-	-	-	let-7-3p;apl-miR-146-5p;apl-miR-1677-3p;apl-miR-210-5p;apl-miR-2131-5p;apl-miR-221-5p;apl-miR-2404-5p;apl-miR-2995-5p;apl-miR-301-5p;apl-miR-4081-3p;apl-miR-4607-5p;apl-miR-8275-3p;novel-m0185-3p;novel-m0185-5p;novel-m0222-3p
XM_005009636.2	PREDICTED: transcription initiation factor TFIID subunit 3 [Anas platyrhynchos]	GO:0005654//nucleoplasm;GO:0044424//intracellular part;GO:0043227//membrane-bounded organelle;GO:0070013//intracellular organelle lumen;GO:0031981//nuclear lumen;GO:0044446//intracellular organelle part;GO:0043226//organelle;GO:0044451//nucleoplasm part;GO:0044422//organelle part;GO:0044464//cell part;GO:0043229//intracellular organelle;GO:0005622//intracellular;GO:0043231//intracellular membrane…	GO:0005488//binding;GO:0046872//metal ion binding;GO:0043167//ion binding;GO:0005515//protein binding;GO:0043169//cation binding;GO:0046914//transition metal ion binding	GO:0009987//cellular process;GO:0045185//maintenance of protein location;GO:0051651//maintenance of location in cell;GO:0065008//regulation of biological quality;GO:0072595//maintenance of protein localization in organelle;GO:0051179//localization;GO:0065009//regulation of molecular function;GO:0065007//biological regulation;GO:0044092//negative regulation of molecular function;GO:0044699//single…	let-7-3p;apl-miR-140-3p;apl-miR-1763-3p;apl-miR-181-5p;apl-miR-19-3p;apl-miR-210-5p;apl-miR-24-3p;apl-miR-3529-3p;apl-miR-5001-5p;apl-miR-551-5p;novel-m0181-5p
XM_005009637.2	PREDICTED: CUGBP Elav-like family member 2 isoform X1 [Anas platyrhynchos]	GO:0043229//intracellular organelle;GO:0044464//cell part;GO:0005623//cell;GO:0043231//intracellular membrane-bounded organelle;GO:0043226//organelle;GO:0044424//intracellular part;GO:0005622//intracellular;GO:0043227//membrane-bounded organelle	GO:0097159//organic cyclic compound binding;GO:0003723//RNA binding;GO:0003676//nucleic acid binding;GO:1901363//heterocyclic compound binding;GO:0005488//binding	GO:0044085//cellular component biogenesis;GO:0016070//RNA metabolic process;GO:0006725//cellular aromatic compound metabolic process;GO:0022613//ribonucleoprotein complex biogenesis;GO:0010467//gene expression;GO:0044237//cellular metabolic process;GO:0043170//macromolecule metabolic process;GO:0034622//cellular macromolecular complex assembly;GO:0043933//macromolecular complex subunit organizati…	apl-miR-137-3p;apl-miR-140-5p;apl-miR-140-3p;apl-miR-144-3p;apl-miR-15-3p;apl-miR-1662-5p;apl-miR-1677-3p;apl-miR-2184-5p;apl-miR-22-5p;apl-miR-223-3p;apl-miR-26-5p;apl-miR-285-3p;apl-miR-29-3p;apl-miR-2966-3p;apl-miR-30-3p;apl-miR-33-3p;apl-miR-490-5p;apl-miR-499-5p;apl-miR-6-5p;novel-m0021-5p;novel-m0031-3p;novel-m0055-3p;novel-m0215-5p;novel-m0237-5p
XM_005009638.2	PREDICTED: CUGBP Elav-like family member 2 isoform X2 [Anas platyrhynchos]	GO:0043227//membrane-bounded organelle;GO:0005623//cell;GO:0005622//intracellular;GO:0043226//organelle;GO:0043231//intracellular membrane-bounded organelle;GO:0044424//intracellular part;GO:0043229//intracellular organelle;GO:0044464//cell part	GO:0003676//nucleic acid binding;GO:0097159//organic cyclic compound binding;GO:1901363//heterocyclic compound binding;GO:0005488//binding;GO:0003723//RNA binding	GO:0071840//cellular component organization or biogenesis;GO:0071704//organic substance metabolic process;GO:0071826//ribonucleoprotein complex subunit organization;GO:0006725//cellular aromatic compound metabolic process;GO:0008152//metabolic process;GO:0043170//macromolecule metabolic process;GO:0022607//cellular component assembly;GO:0034641//cellular nitrogen compound metabolic process;GO:004…	apl-miR-137-3p;apl-miR-140-5p;apl-miR-140-3p;apl-miR-144-3p;apl-miR-15-3p;apl-miR-1662-5p;apl-miR-1677-3p;apl-miR-2184-5p;apl-miR-22-5p;apl-miR-223-3p;apl-miR-26-5p;apl-miR-285-3p;apl-miR-29-3p;apl-miR-2966-3p;apl-miR-30-3p;apl-miR-33-3p;apl-miR-490-5p;apl-miR-499-5p;apl-miR-6-5p;novel-m0021-5p;novel-m0031-3p;novel-m0055-3p;novel-m0215-5p;novel-m0237-5p
XM_005009640.2	PREDICTED: CUGBP Elav-like family member 2 isoform X12 [Pelodiscus sinensis]	GO:0044464//cell part;GO:0005623//cell;GO:0044424//intracellular part;GO:0043229//intracellular organelle;GO:0043231//intracellular membrane-bounded organelle;GO:0005622//intracellular;GO:0043227//membrane-bounded organelle;GO:0043226//organelle	GO:0005488//binding;GO:0003676//nucleic acid binding;GO:1901363//heterocyclic compound binding;GO:0097159//organic cyclic compound binding	GO:0008152//metabolic process;GO:0044260//cellular macromolecule metabolic process;GO:0071840//cellular component organization or biogenesis;GO:0009987//cellular process;GO:0044085//cellular component biogenesis;GO:0065003//macromolecular complex assembly;GO:0071704//organic substance metabolic process;GO:0006396//RNA processing;GO:0043933//macromolecular complex subunit organization;GO:0022607//…	apl-miR-137-3p;apl-miR-140-5p;apl-miR-140-3p;apl-miR-144-3p;apl-miR-15-3p;apl-miR-1662-5p;apl-miR-1677-3p;apl-miR-2184-5p;apl-miR-22-5p;apl-miR-223-3p;apl-miR-26-5p;apl-miR-285-3p;apl-miR-29-3p;apl-miR-2966-3p;apl-miR-30-3p;apl-miR-33-3p;apl-miR-490-5p;apl-miR-499-5p;apl-miR-6-5p;novel-m0021-5p;novel-m0031-3p;novel-m0055-3p;novel-m0215-5p;novel-m0237-5p
XM_005009641.2	PREDICTED: CUGBP Elav-like family member 2 isoform X12 [Pelodiscus sinensis]	GO:0043229//intracellular organelle;GO:0044464//cell part;GO:0044424//intracellular part;GO:0043231//intracellular membrane-bounded organelle;GO:0005623//cell;GO:0005622//intracellular;GO:0043226//organelle;GO:0043227//membrane-bounded organelle	GO:0097159//organic cyclic compound binding;GO:0005488//binding;GO:1901363//heterocyclic compound binding;GO:0003676//nucleic acid binding	GO:0044085//cellular component biogenesis;GO:0071704//organic substance metabolic process;GO:0022618//ribonucleoprotein complex assembly;GO:0044237//cellular metabolic process;GO:0065003//macromolecular complex assembly;GO:0016043//cellular component organization;GO:0044260//cellular macromolecule metabolic process;GO:0022613//ribonucleoprotein complex biogenesis;GO:0006139//nucleobase-containing…	apl-miR-137-3p;apl-miR-140-5p;apl-miR-140-3p;apl-miR-144-3p;apl-miR-15-3p;apl-miR-1662-5p;apl-miR-1677-3p;apl-miR-2184-5p;apl-miR-22-5p;apl-miR-223-3p;apl-miR-26-5p;apl-miR-285-3p;apl-miR-29-3p;apl-miR-2966-3p;apl-miR-30-3p;apl-miR-33-3p;apl-miR-490-5p;apl-miR-499-5p;apl-miR-6-5p;novel-m0021-5p;novel-m0031-3p;novel-m0055-3p;novel-m0215-5p;novel-m0237-5p
XM_005009642.2	PREDICTED: CUGBP Elav-like family member 2 isoform X12 [Pelodiscus sinensis]	GO:0044464//cell part;GO:0005623//cell;GO:0043226//organelle;GO:0044424//intracellular part;GO:0005622//intracellular;GO:0043229//intracellular organelle;GO:0043231//intracellular membrane-bounded organelle;GO:0043227//membrane-bounded organelle	GO:0097159//organic cyclic compound binding;GO:1901363//heterocyclic compound binding;GO:0003676//nucleic acid binding;GO:0005488//binding	GO:0034622//cellular macromolecular complex assembly;GO:0034641//cellular nitrogen compound metabolic process;GO:0022613//ribonucleoprotein complex biogenesis;GO:0006807//nitrogen compound metabolic process;GO:0006725//cellular aromatic compound metabolic process;GO:0010467//gene expression;GO:0090304//nucleic acid metabolic process;GO:0022607//cellular component assembly;GO:0044085//cellular com…	apl-miR-137-3p;apl-miR-140-5p;apl-miR-140-3p;apl-miR-144-3p;apl-miR-15-3p;apl-miR-1662-5p;apl-miR-1677-3p;apl-miR-2184-5p;apl-miR-22-5p;apl-miR-223-3p;apl-miR-26-5p;apl-miR-285-3p;apl-miR-29-3p;apl-miR-2966-3p;apl-miR-30-3p;apl-miR-33-3p;apl-miR-490-5p;apl-miR-499-5p;apl-miR-6-5p;novel-m0021-5p;novel-m0031-3p;novel-m0055-3p;novel-m0215-5p;novel-m0237-5p
XM_005009643.2	PREDICTED: USP6 N-terminal-like protein isoform X1 [Anas platyrhynchos]	GO:0043226//organelle;GO:0031982//vesicle	GO:0051020//GTPase binding;GO:0005515//protein binding;GO:0017016//Ras GTPase binding;GO:0031267//small GTPase binding;GO:0005488//binding;GO:0019899//enzyme binding	GO:0065007//biological regulation;GO:0051179//localization;GO:0033043//regulation of organelle organization;GO:0051704//multi-organism process;GO:0051234//establishment of localization;GO:0050789//regulation of biological process;GO:0009987//cellular process;GO:0044764//multi-organism cellular process;GO:0051128//regulation of cellular component organization;GO:0050794//regulation of cellular pro…	apl-miR-135-5p;apl-miR-144-3p;apl-miR-1454-3p;apl-miR-148-3p;apl-miR-1559-5p;apl-miR-16-5p;apl-miR-1623-5p;apl-miR-18-3p;apl-miR-199-3p;apl-miR-200-5p;apl-miR-21-3p;apl-miR-216-5p;apl-miR-24-3p;apl-miR-27-3p;apl-miR-28-5p;apl-miR-285-3p;apl-miR-2970-5p;apl-miR-2970-3p;apl-miR-2984-5p;apl-miR-322-5p;apl-miR-340-5p;apl-miR-3591-5p;apl-miR-424-5p;apl-miR-451-3p;apl-miR-454-5p;apl-miR-457-5p;apl-miR-…
XM_005009644.2	PREDICTED: USP6 N-terminal-like protein isoform X4 [Anas platyrhynchos]	GO:0043226//organelle;GO:0031982//vesicle	GO:0019899//enzyme binding;GO:0005488//binding;GO:0031267//small GTPase binding;GO:0005515//protein binding;GO:0051020//GTPase binding;GO:0017016//Ras GTPase binding	GO:0044403//symbiosis, encompassing mutualism through parasitism;GO:0051234//establishment of localization;GO:0009987//cellular process;GO:0033043//regulation of organelle organization;GO:0044419//interspecies interaction between organisms;GO:0050794//regulation of cellular process;GO:0051179//localization;GO:0065007//biological regulation;GO:0051704//multi-organism process;GO:0016032//viral proc…	apl-miR-135-5p;apl-miR-144-3p;apl-miR-1454-3p;apl-miR-148-3p;apl-miR-1559-5p;apl-miR-16-5p;apl-miR-1623-5p;apl-miR-18-3p;apl-miR-199-3p;apl-miR-200-5p;apl-miR-21-3p;apl-miR-216-5p;apl-miR-24-3p;apl-miR-27-3p;apl-miR-28-5p;apl-miR-285-3p;apl-miR-2970-5p;apl-miR-2970-3p;apl-miR-2984-5p;apl-miR-322-5p;apl-miR-340-5p;apl-miR-3591-5p;apl-miR-424-5p;apl-miR-451-3p;apl-miR-454-5p;apl-miR-457-5p;apl-miR-…
XM_005009646.2	PREDICTED: proline and serine-rich protein 2 [Anas platyrhynchos]	-	-	-	apl-miR-10-5p;apl-miR-100-3p;apl-miR-101-5p;apl-miR-103-3p;apl-miR-106-5p;apl-miR-107-3p;apl-miR-1187-3p;apl-miR-124-3p;apl-miR-128-3p;apl-miR-132-5p;apl-miR-1329-5p;apl-miR-135-5p;apl-miR-146-5p;apl-miR-15-3p;apl-miR-155-5p;apl-miR-1587-5p;apl-miR-16-5p;apl-miR-17-5p;apl-miR-19-3p;apl-miR-197-3p;apl-miR-20-5p;apl-miR-21-3p;apl-miR-221-5p;apl-miR-2478-3p;apl-miR-2995-5p;apl-miR-31-5p;apl-miR-322-…
XM_005009647.2	PREDICTED: proline and serine-rich protein 2 [Anas platyrhynchos]	-	-	-	apl-miR-10-5p;apl-miR-100-3p;apl-miR-101-5p;apl-miR-103-3p;apl-miR-106-5p;apl-miR-107-3p;apl-miR-1187-3p;apl-miR-124-3p;apl-miR-128-3p;apl-miR-132-5p;apl-miR-1329-5p;apl-miR-135-5p;apl-miR-146-5p;apl-miR-15-3p;apl-miR-155-5p;apl-miR-1587-5p;apl-miR-16-5p;apl-miR-17-5p;apl-miR-19-3p;apl-miR-197-3p;apl-miR-20-5p;apl-miR-21-3p;apl-miR-221-5p;apl-miR-2478-3p;apl-miR-2995-5p;apl-miR-31-5p;apl-miR-322-…
XM_005009648.2	PREDICTED: proline and serine-rich protein 2 [Anas platyrhynchos]	-	-	-	apl-miR-10-5p;apl-miR-100-3p;apl-miR-101-5p;apl-miR-103-3p;apl-miR-106-5p;apl-miR-107-3p;apl-miR-1187-3p;apl-miR-124-3p;apl-miR-128-3p;apl-miR-132-5p;apl-miR-1329-5p;apl-miR-135-5p;apl-miR-146-5p;apl-miR-15-3p;apl-miR-155-5p;apl-miR-1587-5p;apl-miR-16-5p;apl-miR-17-5p;apl-miR-19-3p;apl-miR-197-3p;apl-miR-20-5p;apl-miR-21-3p;apl-miR-221-5p;apl-miR-2478-3p;apl-miR-2995-5p;apl-miR-31-5p;apl-miR-322-…
XM_005009652.2	PREDICTED: regulator of nonsense transcripts 2 isoform X3 [Anas platyrhynchos]	GO:0044464//cell part;GO:0043226//organelle;GO:0043227//membrane-bounded organelle;GO:0044424//intracellular part;GO:0005623//cell;GO:0032991//macromolecular complex;GO:0043231//intracellular membrane-bounded organelle;GO:0043229//intracellular organelle;GO:0005622//intracellular;GO:0043234//protein complex	GO:0003676//nucleic acid binding;GO:0005488//binding;GO:0097159//organic cyclic compound binding;GO:1901363//heterocyclic compound binding	GO:0048856//anatomical structure development;GO:0031099//regeneration;GO:0044699//single-organism process;GO:0032502//developmental process;GO:0044767//single-organism developmental process	apl-miR-103-3p;apl-miR-107-3p;apl-miR-147-3p;apl-miR-1576-3p;apl-miR-1599-3p;apl-miR-182-5p;apl-miR-186-5p;apl-miR-212-5p;apl-miR-2131-5p;apl-miR-214-5p;apl-miR-2954-5p;apl-miR-4332-3p;apl-miR-6937-5p;apl-miR-734-3p;apl-miR-7644-3p;apl-miR-8528-5p;novel-m0031-3p;novel-m0104-3p;novel-m0118-5p;novel-m0215-5p
XM_005009655.2	PREDICTED: trans-acting T-cell-specific transcription factor GATA-3 [Anas platyrhynchos]	GO:0044427//chromosomal part;GO:0044446//intracellular organelle part;GO:0043228//non-membrane-bounded organelle;GO:0043227//membrane-bounded organelle;GO:0043232//intracellular non-membrane-bounded organelle;GO:0032991//macromolecular complex;GO:0005622//intracellular;GO:0044424//intracellular part;GO:0043226//organelle;GO:0044464//cell part;GO:0044422//organelle part;GO:0043229//intracellular o…	GO:0003700//transcription factor activity, sequence-specific DNA binding;GO:0003676//nucleic acid binding;GO:0043565//sequence-specific DNA binding;GO:0005488//binding;GO:0001071//nucleic acid binding transcription factor activity;GO:0003690//double-stranded DNA binding;GO:0000975//regulatory region DNA binding;GO:0000976//transcription regulatory region sequence-specific DNA binding;GO:0005126//…	GO:0048646//anatomical structure formation involved in morphogenesis;GO:0033599//regulation of mammary gland epithelial cell proliferation;GO:0010468//regulation of gene expression;GO:0032268//regulation of cellular protein metabolic process;GO:0050678//regulation of epithelial cell proliferation;GO:0002244//hematopoietic progenitor cell differentiation;GO:0048583//regulation of response to stimu…	apl-miR-3607-3p
XM_005009658.2	PREDICTED: GTP-binding protein Rit2 [Anser cygnoides domesticus]	-	GO:0032550//purine ribonucleoside binding;GO:0097367//carbohydrate derivative binding;GO:0001883//purine nucleoside binding;GO:1901363//heterocyclic compound binding;GO:0097159//organic cyclic compound binding;GO:0005488//binding;GO:0001882//nucleoside binding;GO:0032549//ribonucleoside binding;GO:0036094//small molecule binding	GO:0007165//signal transduction;GO:0065007//biological regulation;GO:0051716//cellular response to stimulus;GO:0044699//single-organism process;GO:0050896//response to stimulus;GO:0023052//signaling;GO:0044700//single organism signaling;GO:0009987//cellular process;GO:0044763//single-organism cellular process;GO:0050789//regulation of biological process;GO:0035556//intracellular signal transducti…	apl-miR-132-3p;apl-miR-212-3p;apl-miR-2287-3p;apl-miR-2378-3p;apl-miR-2404-5p;apl-miR-28-5p;apl-miR-2970-5p;apl-miR-2995-5p;apl-miR-338-5p;apl-miR-3533-3p;apl-miR-3536-5p;apl-miR-365-5p;apl-miR-551-3p;apl-miR-6-5p;novel-m0129-5p;novel-m0134-5p;novel-m0150-5p
XM_005009660.2	PREDICTED: protein PIH1D3 [Anas platyrhynchos]	-	-	-	apl-miR-130-3p;apl-miR-138-3p;apl-miR-1388-5p;apl-miR-148-3p;apl-miR-152-3p;apl-miR-194-5p;apl-miR-215-5p;apl-miR-2184-5p;apl-miR-2481-5p;apl-miR-301-3p;apl-miR-3366-3p;novel-m0024-5p;novel-m0046-3p;novel-m0061-5p;novel-m0091-5p;novel-m0134-5p;novel-m0142-3p
XM_005009661.2	PREDICTED: claudin-2 [Anas platyrhynchos]	GO:0016020//membrane;GO:0031982//vesicle;GO:0043227//membrane-bounded organelle;GO:0031988//membrane-bounded vesicle;GO:0030054//cell junction;GO:0043226//organelle;GO:0044425//membrane part;GO:0005911//cell-cell junction;GO:0031224//intrinsic component of membrane;GO:0043296//apical junction complex	GO:0005515//protein binding;GO:0005488//binding	GO:0098609//cell-cell adhesion;GO:0007155//cell adhesion;GO:0022610//biological adhesion;GO:0098742//cell-cell adhesion via plasma-membrane adhesion molecules	apl-miR-132-5p;apl-miR-141-3p;apl-miR-456-3p;apl-miR-4787-5p;apl-miR-551-5p;novel-m0104-3p
XM_005009662.2	PREDICTED: fetal and adult testis-expressed transcript protein isoform X3 [Anas platyrhynchos]	-	-	-	apl-miR-106-3p;apl-miR-1248-5p;apl-miR-139-5p;apl-miR-15-5p;apl-miR-16-5p;apl-miR-204-3p;apl-miR-216-5p;apl-miR-217-5p;apl-miR-2188-5p;apl-miR-221-5p;apl-miR-2779-5p;apl-miR-285-3p;apl-miR-29-3p;apl-miR-301-3p;apl-miR-322-5p;apl-miR-3620-5p;apl-miR-4507-3p;apl-miR-457-5p;apl-miR-5100-3p;apl-miR-6368-3p;apl-miR-8528-5p;apl-miR-9277-3p;novel-m0019-3p;novel-m0020-3p;novel-m0031-5p;novel-m0061-5p;nov…
XM_005009665.2	PREDICTED: SLIT and NTRK-like protein 4 [Anas platyrhynchos]	-	-	-	apl-miR-140-3p;apl-miR-182-5p;apl-miR-204-5p;apl-miR-211-5p;apl-miR-2440-3p;apl-miR-340-5p
XM_005009669.2	PREDICTED: RNA-binding protein 41, partial [Anas platyrhynchos]	-	GO:0005488//binding;GO:0097159//organic cyclic compound binding	-	apl-miR-132-3p;apl-miR-135-5p;apl-miR-135-3p;apl-miR-1677-5p;apl-miR-6368-3p;novel-m0200-3p
XM_005009671.2	PREDICTED: protein ripply1 [Anas platyrhynchos]	-	-	GO:0043170//macromolecule metabolic process;GO:0032502//developmental process;GO:0010467//gene expression;GO:0008152//metabolic process;GO:0071704//organic substance metabolic process;GO:0009653//anatomical structure morphogenesis;GO:0048856//anatomical structure development	apl-miR-2954-3p;apl-miR-4745-5p;apl-miR-652-3p;apl-miR-8186-5p
XM_005009676.2	PREDICTED: transcription factor SOX-3-like [Anas platyrhynchos]	-	-	-	apl-miR-130-5p;apl-miR-1306-5p;apl-miR-141-3p;apl-miR-1451-5p;apl-miR-1788-5p;apl-miR-190-5p;apl-miR-200-3p;apl-miR-21-3p;apl-miR-2184-5p;apl-miR-30-5p;apl-miR-425-5p;apl-miR-4468-3p;apl-miR-450-5p;apl-miR-551-5p;novel-m0196-3p
XM_005009677.2	PREDICTED: BRI3-binding protein, partial [Pygoscelis adeliae]	-	-	-	apl-miR-1335-3p;apl-miR-1451-3p;apl-miR-30-3p;apl-miR-4658-3p;novel-m0046-3p;novel-m0102-5p;novel-m0185-5p;novel-m0237-5p
XM_005009678.2	PREDICTED: probable ATP-dependent RNA helicase DHX37 [Anas platyrhynchos]	-	GO:0016818//hydrolase activity, acting on acid anhydrides, in phosphorus-containing anhydrides;GO:0005488//binding;GO:0036094//small molecule binding;GO:0032550//purine ribonucleoside binding;GO:0016817//hydrolase activity, acting on acid anhydrides;GO:0097159//organic cyclic compound binding;GO:0097367//carbohydrate derivative binding;GO:0016787//hydrolase activity;GO:0003824//catalytic activity…	-	apl-miR-21-3p;apl-miR-223-5p;novel-m0012-3p;novel-m0021-5p;novel-m0129-5p;novel-m0138-5p;novel-m0157-3p
XM_005009680.2	PREDICTED: protein sprouty homolog 2 [Anas platyrhynchos]	-	GO:0005488//binding;GO:0019887//protein kinase regulator activity;GO:0030295//protein kinase activator activity;GO:0019899//enzyme binding;GO:0030234//enzyme regulator activity;GO:0098772//molecular function regulator;GO:0005515//protein binding;GO:0019207//kinase regulator activity;GO:0008047//enzyme activator activity;GO:0019209//kinase activator activity;GO:0019900//kinase binding	GO:0060429//epithelium development;GO:0033674//positive regulation of kinase activity;GO:0050789//regulation of biological process;GO:0044707//single-multicellular organism process;GO:0007600//sensory perception;GO:0009967//positive regulation of signal transduction;GO:0048583//regulation of response to stimulus;GO:0051174//regulation of phosphorus metabolic process;GO:0010467//gene expression;GO…	let-7-3p;apl-miR-122-5p;apl-miR-1285-3p;apl-miR-1352-5p;apl-miR-1454-3p;apl-miR-21-5p;apl-miR-23-3p;apl-miR-27-3p;apl-miR-2954-3p;apl-miR-3120-3p;apl-miR-3607-3p;apl-miR-425-5p;apl-miR-632-3p;novel-m0012-5p;novel-m0013-5p;novel-m0019-3p;novel-m0020-3p;novel-m0104-3p;novel-m0150-3p;novel-m0160-3p;novel-m0182-3p;novel-m0185-5p;novel-m0194-3p;novel-m0208-3p;novel-m0221-3p
XM_005009681.2	PREDICTED: SLAIN motif-containing protein 1 [Anas platyrhynchos]	-	-	-	apl-miR-130-3p;apl-miR-141-3p;apl-miR-181-5p;apl-miR-200-z;apl-miR-217-5p;apl-miR-301-3p;apl-miR-320-3p;apl-miR-429-3p;apl-miR-454-3p;novel-m0035-3p
XM_005009683.2	PREDICTED: sciellin isoform X1 [Anas platyrhynchos]	GO:0031988//membrane-bounded vesicle;GO:0031982//vesicle;GO:0043227//membrane-bounded organelle;GO:0043226//organelle	GO:0005488//binding;GO:0043169//cation binding;GO:0043167//ion binding	GO:0048869//cellular developmental process;GO:0044699//single-organism process;GO:0008544//epidermis development;GO:0060429//epithelium development;GO:0009913//epidermal cell differentiation;GO:0009987//cellular process;GO:0048856//anatomical structure development;GO:0044763//single-organism cellular process;GO:0032502//developmental process;GO:0009888//tissue development;GO:0030855//epithelial c…	apl-miR-1-3p;apl-miR-1-z;apl-miR-101-3p;apl-miR-106-3p;apl-miR-1187-3p;apl-miR-128-3p;apl-miR-1285-3p;apl-miR-135-3p;apl-miR-145-5p;apl-miR-1451-3p;apl-miR-148-5p;apl-miR-155-5p;apl-miR-19-5p;apl-miR-20-3p;apl-miR-200-5p;apl-miR-2131-5p;apl-miR-217-5p;apl-miR-2184-5p;apl-miR-2378-3p;apl-miR-27-3p;apl-miR-30-3p;apl-miR-340-5p;apl-miR-3591-5p;apl-miR-6516-5p;novel-m0083-3p;novel-m0134-5p;novel-m015…
XM_005009687.2	PREDICTED: endothelin B receptor, partial [Anas platyrhynchos]	GO:0031224//intrinsic component of membrane;GO:0016020//membrane;GO:0044425//membrane part	GO:0099600//transmembrane receptor activity;GO:0008528//G-protein coupled peptide receptor activity;GO:0004872//receptor activity;GO:0004871//signal transducer activity;GO:0004888//transmembrane signaling receptor activity;GO:0038023//signaling receptor activity;GO:0042277//peptide binding;GO:0033218//amide binding;GO:0060089//molecular transducer activity;GO:0004930//G-protein coupled receptor a…	GO:0006928//movement of cell or subcellular component;GO:0032501//multicellular organismal process;GO:0035295//tube development;GO:0051239//regulation of multicellular organismal process;GO:0007494//midgut development;GO:0050896//response to stimulus;GO:0043473//pigmentation;GO:0009987//cellular process;GO:0044763//single-organism cellular process;GO:0051145//smooth muscle cell differentiation;GO…	apl-miR-10-3p;apl-miR-124-3p;apl-miR-1285-3p;apl-miR-1338-3p;apl-miR-1386-5p;apl-miR-1388-3p;apl-miR-141-3p;apl-miR-142-3p;apl-miR-143-3p;apl-miR-144-3p;apl-miR-1454-3p;apl-miR-150-5p;apl-miR-186-5p;apl-miR-200-3p;apl-miR-200-z;apl-miR-203-3p;apl-miR-2131-5p;apl-miR-217-5p;apl-miR-221-5p;apl-miR-221-3p;apl-miR-221-z;apl-miR-2954-5p;apl-miR-33-5p;apl-miR-33-3p;apl-miR-3366-3p;apl-miR-338-3p;apl-mi…
XM_005009689.2	PREDICTED: interphotoreceptor matrix proteoglycan 2 isoform X1 [Anas platyrhynchos]	GO:0032991//macromolecular complex;GO:0043234//protein complex;GO:0016020//membrane;GO:0031224//intrinsic component of membrane;GO:0044425//membrane part	GO:0005488//binding;GO:0097367//carbohydrate derivative binding;GO:0005539//glycosaminoglycan binding	-	apl-miR-103-3p;apl-miR-107-3p;apl-miR-124-3p;apl-miR-132-3p;apl-miR-1329-5p;apl-miR-138-3p;apl-miR-1397-5p;apl-miR-1467-5p;apl-miR-148-5p;apl-miR-1677-5p;apl-miR-1677-3p;apl-miR-18-3p;apl-miR-182-5p;apl-miR-21-3p;apl-miR-212-3p;apl-miR-218-5p;apl-miR-2184-5p;apl-miR-2478-3p;apl-miR-28-5p;apl-miR-3529-5p;apl-miR-3968-3p;apl-miR-4081-3p;apl-miR-4286-5p;apl-miR-4286-z;novel-m0002-3p;novel-m0026-3p;n…
XM_005009690.2	PREDICTED: interphotoreceptor matrix proteoglycan 2 isoform X2 [Anas platyrhynchos]	GO:0016020//membrane;GO:0043234//protein complex;GO:0032991//macromolecular complex;GO:0044425//membrane part;GO:0031224//intrinsic component of membrane	GO:0005539//glycosaminoglycan binding;GO:0097367//carbohydrate derivative binding;GO:0005488//binding	-	apl-miR-143-3p;apl-miR-23-3p;apl-miR-24-3p;apl-miR-2404-5p;apl-miR-3366-3p;apl-miR-361-5p;apl-miR-4110-5p;apl-miR-4770-3p;apl-miR-8296-5p;novel-m0041-3p;novel-m0098-3p;novel-m0104-3p;novel-m0185-5p;novel-m0253-3p
XM_005009691.2	PREDICTED: mitochondrial ribonuclease P protein 1 [Anas platyrhynchos]	GO:0043226//organelle;GO:0044464//cell part;GO:0044424//intracellular part;GO:0043229//intracellular organelle;GO:0043227//membrane-bounded organelle;GO:0005622//intracellular;GO:0043231//intracellular membrane-bounded organelle;GO:0005623//cell	GO:0003723//RNA binding;GO:0005488//binding;GO:0003676//nucleic acid binding;GO:0097159//organic cyclic compound binding;GO:1901363//heterocyclic compound binding	-	novel-m0098-5p
XM_005009692.2	PREDICTED: mitochondrial ribonuclease P protein 1 [Anas platyrhynchos]	GO:0043227//membrane-bounded organelle;GO:0005622//intracellular;GO:0044424//intracellular part;GO:0043226//organelle;GO:0044464//cell part;GO:0005623//cell;GO:0043229//intracellular organelle;GO:0043231//intracellular membrane-bounded organelle	GO:0097159//organic cyclic compound binding;GO:1901363//heterocyclic compound binding;GO:0003723//RNA binding;GO:0005488//binding;GO:0003676//nucleic acid binding	-	novel-m0098-5p
XM_005009693.2	PREDICTED: thioredoxin-like protein 4B [Anas platyrhynchos]	GO:0005623//cell;GO:0005622//intracellular;GO:0043226//organelle;GO:0043229//intracellular organelle;GO:0005634//nucleus;GO:0044446//intracellular organelle part;GO:1990904//ribonucleoprotein complex;GO:0044424//intracellular part;GO:0043231//intracellular membrane-bounded organelle;GO:0043227//membrane-bounded organelle;GO:0030529//intracellular ribonucleoprotein complex;GO:0044422//organelle pa…	-	GO:0016043//cellular component organization;GO:0048285//organelle fission;GO:0071840//cellular component organization or biogenesis;GO:0006996//organelle organization;GO:0009987//cellular process;GO:0000280//nuclear division	apl-miR-1559-3p;apl-miR-203-3p
XM_005009695.2	PREDICTED: sentrin-specific protease 7 isoform X5 [Anas platyrhynchos]	GO:0043229//intracellular organelle;GO:0043226//organelle;GO:0005622//intracellular;GO:0044424//intracellular part;GO:0044464//cell part;GO:0005623//cell;GO:0043227//membrane-bounded organelle;GO:0043231//intracellular membrane-bounded organelle	GO:0003824//catalytic activity;GO:0008233//peptidase activity;GO:0070011//peptidase activity, acting on L-amino acid peptides;GO:0016787//hydrolase activity	GO:0019538//protein metabolic process;GO:0044238//primary metabolic process;GO:0008152//metabolic process;GO:0043170//macromolecule metabolic process;GO:0071704//organic substance metabolic process	apl-miR-101-5p;apl-miR-101-3p;apl-miR-1248-5p;apl-miR-142-5p;apl-miR-145-5p;apl-miR-149-3p;apl-miR-15-3p;apl-miR-1559-3p;apl-miR-187-5p;apl-miR-2-5p;apl-miR-217-5p;apl-miR-22-5p;apl-miR-24-5p;apl-miR-2440-3p;apl-miR-25-3p;apl-miR-26-3p;apl-miR-30-3p;apl-miR-3120-3p;apl-miR-338-3p;apl-miR-3529-3p;apl-miR-4081-3p;apl-miR-425-5p;apl-miR-4772-3p;apl-miR-486-5p;apl-miR-551-5p;novel-m0012-3p;novel-m002…
XM_005009696.2	PREDICTED: sentrin-specific protease 7 isoform X6 [Anas platyrhynchos]	GO:0043226//organelle;GO:0044464//cell part;GO:0005623//cell;GO:0044424//intracellular part;GO:0043227//membrane-bounded organelle;GO:0005622//intracellular;GO:0043229//intracellular organelle;GO:0043231//intracellular membrane-bounded organelle	GO:0070011//peptidase activity, acting on L-amino acid peptides;GO:0016787//hydrolase activity;GO:0008233//peptidase activity;GO:0003824//catalytic activity	GO:0044238//primary metabolic process;GO:0071704//organic substance metabolic process;GO:0008152//metabolic process;GO:0019538//protein metabolic process;GO:0043170//macromolecule metabolic process	apl-miR-101-5p;apl-miR-101-3p;apl-miR-1248-5p;apl-miR-142-5p;apl-miR-145-5p;apl-miR-149-3p;apl-miR-15-3p;apl-miR-1559-3p;apl-miR-187-5p;apl-miR-2-5p;apl-miR-217-5p;apl-miR-22-5p;apl-miR-24-5p;apl-miR-2440-3p;apl-miR-25-3p;apl-miR-26-3p;apl-miR-30-3p;apl-miR-3120-3p;apl-miR-338-3p;apl-miR-3529-3p;apl-miR-4081-3p;apl-miR-425-5p;apl-miR-4772-3p;apl-miR-486-5p;apl-miR-551-5p;novel-m0012-3p;novel-m002…
XM_005009697.2	PREDICTED: sentrin-specific protease 7 isoform X1 [Anas platyrhynchos]	GO:0043229//intracellular organelle;GO:0043231//intracellular membrane-bounded organelle;GO:0044464//cell part;GO:0005622//intracellular;GO:0044424//intracellular part;GO:0043226//organelle;GO:0005623//cell;GO:0043227//membrane-bounded organelle	GO:0003824//catalytic activity;GO:0008233//peptidase activity;GO:0070011//peptidase activity, acting on L-amino acid peptides;GO:0016787//hydrolase activity	GO:0044238//primary metabolic process;GO:0043170//macromolecule metabolic process;GO:0019538//protein metabolic process;GO:0071704//organic substance metabolic process;GO:0008152//metabolic process	apl-miR-101-5p;apl-miR-101-3p;apl-miR-1248-5p;apl-miR-142-5p;apl-miR-145-5p;apl-miR-149-3p;apl-miR-15-3p;apl-miR-1559-3p;apl-miR-187-5p;apl-miR-2-5p;apl-miR-217-5p;apl-miR-22-5p;apl-miR-24-5p;apl-miR-2440-3p;apl-miR-25-3p;apl-miR-26-3p;apl-miR-30-3p;apl-miR-3120-3p;apl-miR-338-3p;apl-miR-3529-3p;apl-miR-4081-3p;apl-miR-425-5p;apl-miR-4772-3p;apl-miR-486-5p;apl-miR-551-5p;novel-m0012-3p;novel-m002…
XM_005009699.2	PREDICTED: NXPE family member 3 [Anas platyrhynchos]	-	-	-	apl-miR-135-5p;apl-miR-1454-3p;apl-miR-148-3p;apl-miR-152-3p;apl-miR-18-5p;apl-miR-199-3p;apl-miR-210-5p;apl-miR-218-5p;apl-miR-2184-5p;apl-miR-301-5p;apl-miR-3539-5p;apl-miR-9-3p;novel-m0021-5p;novel-m0083-3p;novel-m0129-5p;novel-m0160-3p;novel-m0220-5p;novel-m0240-3p
XM_005009700.2	PREDICTED: NXPE family member 3 [Anas platyrhynchos]	-	-	-	apl-miR-135-5p;apl-miR-1454-3p;apl-miR-148-3p;apl-miR-152-3p;apl-miR-18-5p;apl-miR-199-3p;apl-miR-210-5p;apl-miR-218-5p;apl-miR-2184-5p;apl-miR-301-5p;apl-miR-3539-5p;apl-miR-9-3p;novel-m0021-5p;novel-m0083-3p;novel-m0129-5p;novel-m0160-3p;novel-m0220-5p;novel-m0240-3p
XM_005009701.2	PREDICTED: NF-kappa-B inhibitor zeta isoform X1 [Anas platyrhynchos]	-	-	GO:0006950//response to stress;GO:0006952//defense response;GO:0050896//response to stimulus	lin-4-5p;apl-miR-125-5p;apl-miR-135-5p;apl-miR-15-3p;apl-miR-1559-3p;apl-miR-1677-5p;apl-miR-181-5p;apl-miR-216-5p;apl-miR-217-5p;apl-miR-3120-3p;apl-miR-320-3p;apl-miR-34-3p;apl-miR-3529-3p;apl-miR-378-3p;apl-miR-4658-3p;novel-m0098-3p;novel-m0181-5p;novel-m0215-5p
XM_005009702.2	PREDICTED: NF-kappa-B inhibitor zeta isoform X2 [Anas platyrhynchos]	-	-	GO:0006950//response to stress;GO:0006952//defense response;GO:0050896//response to stimulus	lin-4-5p;apl-miR-125-5p;apl-miR-135-5p;apl-miR-15-3p;apl-miR-1559-3p;apl-miR-1677-5p;apl-miR-181-5p;apl-miR-216-5p;apl-miR-217-5p;apl-miR-3120-3p;apl-miR-320-3p;apl-miR-34-3p;apl-miR-3529-3p;apl-miR-378-3p;apl-miR-4658-3p;novel-m0098-3p;novel-m0181-5p;novel-m0215-5p
XM_005009704.2	PREDICTED: protein FAM172A [Gavia stellata]	-	-	-	apl-miR-143-3p;apl-miR-146-5p;apl-miR-16-3p;apl-miR-1895-3p;apl-miR-223-5p;apl-miR-23-3p;apl-miR-2344-3p;apl-miR-2779-5p;apl-miR-30-3p;apl-miR-4770-3p;apl-miR-6894-5p;apl-miR-7-3p;novel-m0026-3p;novel-m0061-5p;novel-m0147-3p;novel-m0150-3p;novel-m0220-5p
XM_005009708.1	PREDICTED: centrosomal protein of 97 kDa [Anas platyrhynchos]	GO:0043226//organelle;GO:0005622//intracellular;GO:0015630//microtubule cytoskeleton;GO:0044424//intracellular part;GO:0044464//cell part;GO:0005623//cell;GO:0044446//intracellular organelle part;GO:0044430//cytoskeletal part;GO:0032991//macromolecular complex;GO:0043232//intracellular non-membrane-bounded organelle;GO:0043228//non-membrane-bounded organelle;GO:0044422//organelle part;GO:0005815/…	-	-	apl-miR-106-5p;apl-miR-146-5p;apl-miR-1653-3p;apl-miR-17-5p;apl-miR-181-5p;apl-miR-20-5p;apl-miR-2184-5p;apl-miR-26-5p;apl-miR-28-5p;apl-miR-3529-3p;apl-miR-3538-5p;apl-miR-429-5p;apl-miR-551-5p;apl-miR-6-5p;apl-miR-6238-3p;apl-miR-7644-3p;novel-m0136-3p;novel-m0182-3p;novel-m0185-5p;novel-m0191-3p;novel-m0213-5p
XM_005009710.2	PREDICTED: sialin [Anas platyrhynchos]	GO:0005622//intracellular;GO:0043227//membrane-bounded organelle;GO:0016020//membrane;GO:0098588//bounding membrane of organelle;GO:0031224//intrinsic component of membrane;GO:0044444//cytoplasmic part;GO:0031090//organelle membrane;GO:0005773//vacuole;GO:0044424//intracellular part;GO:0044425//membrane part;GO:0005774//vacuolar membrane;GO:0044446//intracellular organelle part;GO:0043229//intrac…	GO:0008509//anion transmembrane transporter activity;GO:0022891//substrate-specific transmembrane transporter activity;GO:0046943//carboxylic acid transmembrane transporter activity;GO:0015075//ion transmembrane transporter activity;GO:0008514//organic anion transmembrane transporter activity;GO:0022892//substrate-specific transporter activity;GO:0005342//organic acid transmembrane transporter ac…	GO:1902578//single-organism localization;GO:0044763//single-organism cellular process;GO:0009987//cellular process;GO:0044765//single-organism transport;GO:0044699//single-organism process;GO:0006820//anion transport;GO:0071702//organic substance transport;GO:0015849//organic acid transport;GO:0006811//ion transport;GO:0051234//establishment of localization;GO:0006810//transport;GO:0015711//organ…	apl-miR-103-5p;apl-miR-107-5p;apl-miR-141-3p;apl-miR-1416-3p;apl-miR-1677-5p;apl-miR-19-3p;apl-miR-2-5p;apl-miR-20-3p;apl-miR-200-3p;apl-miR-210-3p;apl-miR-210-z;apl-miR-214-5p;apl-miR-217-5p;apl-miR-2184-5p;apl-miR-222-3p;apl-miR-235-3p;apl-miR-25-3p;apl-miR-27-3p;apl-miR-2779-5p;apl-miR-29-5p;apl-miR-2995-5p;apl-miR-30-5p;apl-miR-30-3p;apl-miR-311-3p;apl-miR-3120-3p;apl-miR-313-3p;apl-miR-32-5p…
XM_005009711.2	elongation factor 1-alpha 1 [Gallus gallus]	GO:0005623//cell;GO:0099568//cytoplasmic region;GO:0016020//membrane;GO:0043232//intracellular non-membrane-bounded organelle;GO:0031253//cell projection membrane;GO:0042995//cell projection;GO:0098805//whole membrane;GO:0005622//intracellular;GO:0005938//cell cortex;GO:0043227//membrane-bounded organelle;GO:0032991//macromolecular complex;GO:0005576//extracellular region;GO:0031988//membrane-bou…	GO:0097159//organic cyclic compound binding;GO:0005488//binding;GO:0017111//nucleoside-triphosphatase activity;GO:0016818//hydrolase activity, acting on acid anhydrides, in phosphorus-containing anhydrides;GO:0032549//ribonucleoside binding;GO:0019900//kinase binding;GO:0003676//nucleic acid binding;GO:0019899//enzyme binding;GO:0005515//protein binding;GO:0008135//translation factor activity, RN…	GO:0008152//metabolic process;GO:0044249//cellular biosynthetic process;GO:1901576//organic substance biosynthetic process;GO:0050896//response to stimulus;GO:0044237//cellular metabolic process;GO:0010033//response to organic substance;GO:0009987//cellular process;GO:0070848//response to growth factor;GO:0065007//biological regulation;GO:0044260//cellular macromolecule metabolic process;GO:00602…	apl-miR-22-5p;apl-miR-33-5p;novel-m0001-5p;novel-m0083-3p
XM_005009716.2	PREDICTED: regulating synaptic membrane exocytosis protein 1 isoform X7 [Cariama cristata]	-	-	-	apl-miR-122-5p;apl-miR-129-3p;apl-miR-130-5p;apl-miR-135-5p;apl-miR-1352-5p;apl-miR-141-3p;apl-miR-1420-5p;apl-miR-1559-3p;apl-miR-20-3p;apl-miR-200-3p;apl-miR-2131-5p;apl-miR-217-5p;apl-miR-320-3p;apl-miR-338-3p;apl-miR-3529-5p;apl-miR-363-5p;apl-miR-4331-3p;apl-miR-499-5p;apl-miR-499-3p;apl-miR-551-5p;apl-miR-6740-5p;novel-m0008-3p;novel-m0031-3p;novel-m0038-5p;novel-m0064-3p;novel-m0240-3p
XM_005009717.2	PREDICTED: isoaspartyl peptidase/L-asparaginase [Anas platyrhynchos]	GO:0044424//intracellular part;GO:0043227//membrane-bounded organelle;GO:0043231//intracellular membrane-bounded organelle;GO:0005622//intracellular;GO:0005623//cell;GO:0043226//organelle;GO:0043229//intracellular organelle;GO:0044464//cell part	GO:0008233//peptidase activity;GO:0070011//peptidase activity, acting on L-amino acid peptides;GO:0016787//hydrolase activity;GO:0008242//omega peptidase activity;GO:0008238//exopeptidase activity;GO:0003824//catalytic activity	GO:0008152//metabolic process;GO:0019538//protein metabolic process;GO:0071704//organic substance metabolic process;GO:0044238//primary metabolic process;GO:0043170//macromolecule metabolic process	apl-miR-130-3p;apl-miR-138-3p;apl-miR-145-5p;apl-miR-148-3p;apl-miR-152-3p;apl-miR-1677-3p;apl-miR-204-5p;apl-miR-211-5p;apl-miR-2184-5p;apl-miR-22-5p;apl-miR-27-3p;apl-miR-301-3p;apl-miR-3536-5p;apl-miR-3539-5p;apl-miR-429-5p;apl-miR-454-3p;apl-miR-499-5p;apl-miR-6894-5p;novel-m0045-5p;novel-m0061-5p;novel-m0121-3p;novel-m0157-3p;novel-m0211-3p;novel-m0240-3p
XM_005009719.2	PREDICTED: galactosylgalactosylxylosylprotein 3-beta-glucuronosyltransferase 2 [Anas platyrhynchos]	-	GO:0015020//glucuronosyltransferase activity;GO:0016758//transferase activity, transferring hexosyl groups;GO:0008194//UDP-glycosyltransferase activity;GO:0016740//transferase activity;GO:0003824//catalytic activity;GO:0016757//transferase activity, transferring glycosyl groups	-	apl-miR-1306-5p;apl-miR-151-3p;apl-miR-223-3p;apl-miR-342-3p
XM_005009720.2	PREDICTED: protein FAM135A isoform X1 [Anas platyrhynchos]	-	-	-	apl-miR-140-3p;apl-miR-145-5p;apl-miR-1677-3p;apl-miR-181-5p;apl-miR-2131-5p;apl-miR-218-5p;apl-miR-235-3p;apl-miR-285-3p;apl-miR-29-3p;apl-miR-32-5p;apl-miR-361-5p;apl-miR-363-3p;apl-miR-4081-3p;apl-miR-450-5p;novel-m0046-3p;novel-m0069-5p;novel-m0157-3p;novel-m0180-3p
XM_005009721.2	PREDICTED: collagen alpha-1(IX) chain [Anas platyrhynchos]	GO:0043234//protein complex;GO:0005581//collagen trimer;GO:0032991//macromolecular complex;GO:0005593//FACIT collagen trimer	-	GO:0048513//animal organ development;GO:0044699//single-organism process;GO:0032501//multicellular organismal process;GO:0048856//anatomical structure development;GO:0048731//system development;GO:0009888//tissue development;GO:0032502//developmental process;GO:0044707//single-multicellular organism process;GO:0044767//single-organism developmental process;GO:0007275//multicellular organism devel…	let-7-3p;apl-miR-143-3p;apl-miR-1467-5p;apl-miR-187-5p;apl-miR-235-3p;apl-miR-25-3p;apl-miR-285-3p;apl-miR-2970-5p;apl-miR-313-3p;apl-miR-32-5p;apl-miR-363-3p;apl-miR-4776-5p;apl-miR-489-3p;apl-miR-632-3p;apl-miR-6368-3p;apl-miR-6937-5p;apl-miR-734-3p;apl-miR-92-3p;novel-m0026-3p;novel-m0045-5p;novel-m0121-3p;novel-m0185-3p
XM_005009722.2	PREDICTED: LOW QUALITY PROTEIN: collagen alpha-1(XIX) chain [Anas platyrhynchos]	-	-	GO:0016043//cellular component organization;GO:0044699//single-organism process;GO:0071840//cellular component organization or biogenesis;GO:0009987//cellular process;GO:0044763//single-organism cellular process;GO:0043062//extracellular structure organization	let-7-3p;lin-4-5p;apl-miR-100-3p;apl-miR-101-5p;apl-miR-103-3p;apl-miR-107-3p;apl-miR-1187-3p;apl-miR-122-3p;apl-miR-125-5p;apl-miR-1260-5p;apl-miR-129-5p;apl-miR-129-3p;apl-miR-135-3p;apl-miR-1388-5p;apl-miR-1397-5p;apl-miR-1416-3p;apl-miR-1467-3p;apl-miR-15-5p;apl-miR-15-3p;apl-miR-150-5p;apl-miR-151-3p;apl-miR-152-3p;apl-miR-1552-3p;apl-miR-1559-3p;apl-miR-16-5p;apl-miR-1662-5p;apl-miR-181-5p;…
XM_005009723.2	PREDICTED: probable lysosomal cobalamin transporter [Anas platyrhynchos]	GO:0098805//whole membrane;GO:0016023//cytoplasmic, membrane-bounded vesicle;GO:0044446//intracellular organelle part;GO:0005773//vacuole;GO:0043231//intracellular membrane-bounded organelle;GO:0044424//intracellular part;GO:0043229//intracellular organelle;GO:0030139//endocytic vesicle;GO:0044425//membrane part;GO:0044444//cytoplasmic part;GO:0005622//intracellular;GO:0031410//cytoplasmic vesicl…	GO:0019842//vitamin binding;GO:0036094//small molecule binding;GO:0005488//binding	GO:0048585//negative regulation of response to stimulus;GO:0051051//negative regulation of transport;GO:0050794//regulation of cellular process;GO:0044765//single-organism transport;GO:0050789//regulation of biological process;GO:0048519//negative regulation of biological process;GO:0023051//regulation of signaling;GO:0010646//regulation of cell communication;GO:1902531//regulation of intracellul…	apl-miR-144-3p;apl-miR-145-5p;apl-miR-490-5p;novel-m0160-3p
XM_005009724.2	PREDICTED: brain-specific angiogenesis inhibitor 3 [Anas platyrhynchos]	GO:0031224//intrinsic component of membrane;GO:0016020//membrane;GO:0044425//membrane part	GO:0038023//signaling receptor activity;GO:0099600//transmembrane receptor activity;GO:0004871//signal transducer activity;GO:0004872//receptor activity;GO:0060089//molecular transducer activity;GO:0004888//transmembrane signaling receptor activity	GO:0045765//regulation of angiogenesis;GO:0044763//single-organism cellular process;GO:0044700//single organism signaling;GO:2000026//regulation of multicellular organismal development;GO:0007166//cell surface receptor signaling pathway;GO:0009987//cellular process;GO:0044699//single-organism process;GO:0050793//regulation of developmental process;GO:0050794//regulation of cellular process;GO:002…	apl-miR-130-3p;apl-miR-142-5p;apl-miR-148-3p;apl-miR-152-3p;apl-miR-218-5p;apl-miR-301-3p;apl-miR-454-3p;apl-miR-96-5p;novel-m0021-5p;novel-m0211-3p
XM_005009729.2	PREDICTED: potassium voltage-gated channel subfamily KQT member 5 [Anas platyrhynchos]	GO:0034703//cation channel complex;GO:0043234//protein complex;GO:0032991//macromolecular complex;GO:0034702//ion channel complex;GO:0034705//potassium channel complex;GO:0016021//integral component of membrane;GO:1990351//transporter complex;GO:0044425//membrane part;GO:1902495//transmembrane transporter complex;GO:0031224//intrinsic component of membrane;GO:0016020//membrane;GO:0098796//membran…	GO:0008324//cation transmembrane transporter activity;GO:0015075//ion transmembrane transporter activity;GO:0022857//transmembrane transporter activity;GO:0015079//potassium ion transmembrane transporter activity;GO:0046873//metal ion transmembrane transporter activity;GO:0015267//channel activity;GO:0015077//monovalent inorganic cation transmembrane transporter activity;GO:0022838//substrate-spe…	GO:0044763//single-organism cellular process;GO:1902578//single-organism localization;GO:0006811//ion transport;GO:0006810//transport;GO:0030001//metal ion transport;GO:0044699//single-organism process;GO:0006812//cation transport;GO:0055085//transmembrane transport;GO:0009987//cellular process;GO:0044765//single-organism transport;GO:0034220//ion transmembrane transport;GO:0051179//localization;…	apl-miR-106-5p;apl-miR-1285-3p;apl-miR-143-5p;apl-miR-144-5p;apl-miR-17-5p;apl-miR-184-3p;apl-miR-190-5p;apl-miR-20-5p;apl-miR-30-5p;apl-miR-34-5p;apl-miR-340-5p;apl-miR-3962-3p;apl-miR-4772-3p;apl-miR-6516-3p;apl-miR-8275-3p;apl-miR-93-5p;novel-m0061-5p;novel-m0185-5p;novel-m0240-3p
XM_005009730.2	PREDICTED: opioid growth factor receptor-like protein 1 [Anas platyrhynchos]	-	-	-	apl-miR-1-3p;apl-miR-1-z;apl-miR-130-5p;apl-miR-135-5p;apl-miR-1388-5p;apl-miR-140-5p;apl-miR-1599-3p;apl-miR-186-5p;apl-miR-19-3p;apl-miR-193-3p;apl-miR-199-3p;apl-miR-20-3p;apl-miR-200-z;apl-miR-202-5p;apl-miR-204-5p;apl-miR-21-3p;apl-miR-211-5p;apl-miR-2188-5p;apl-miR-22-5p;apl-miR-2344-3p;apl-miR-2779-5p;apl-miR-28-3p;apl-miR-301-5p;apl-miR-320-3p;apl-miR-338-3p;apl-miR-34-5p;apl-miR-361-5p;a…
XM_005009733.2	PREDICTED: protein eyes shut homolog [Anas platyrhynchos]	-	-	-	apl-miR-1260-5p;apl-miR-1306-5p;apl-miR-133-z;apl-miR-138-3p;apl-miR-17-3p;apl-miR-2970-3p;apl-miR-7-5p;novel-m0138-5p;novel-m0180-3p
XM_005009736.2	PREDICTED: rho GTPase-activating protein 21 isoform X1 [Anas platyrhynchos]	GO:0043229//intracellular organelle;GO:0005623//cell;GO:0043227//membrane-bounded organelle;GO:0044464//cell part;GO:0005622//intracellular;GO:0044424//intracellular part;GO:0043231//intracellular membrane-bounded organelle;GO:0043226//organelle	-	GO:0050794//regulation of cellular process;GO:0007017//microtubule-based process;GO:0006928//movement of cell or subcellular component;GO:0044763//single-organism cellular process;GO:0071840//cellular component organization or biogenesis;GO:0007018//microtubule-based movement;GO:0051641//cellular localization;GO:0006996//organelle organization;GO:0010970//establishment of localization by movement…	apl-miR-101-3p;apl-miR-16-3p;apl-miR-183-5p;apl-miR-199-5p;apl-miR-21-3p;apl-miR-2131-5p;apl-miR-2184-5p;apl-miR-2344-3p;apl-miR-460-3p;apl-miR-6516-3p;apl-miR-6740-5p
XM_005009737.2	PREDICTED: phosphoribosyltransferase domain-containing protein 1 isoform X1 [Anas platyrhynchos]	GO:0044464//cell part;GO:0005622//intracellular;GO:0044424//intracellular part;GO:0005623//cell	GO:0003824//catalytic activity;GO:0005515//protein binding;GO:0046983//protein dimerization activity;GO:0005488//binding	GO:0044238//primary metabolic process;GO:0044271//cellular nitrogen compound biosynthetic process;GO:1901362//organic cyclic compound biosynthetic process;GO:0009058//biosynthetic process;GO:0044710//single-organism metabolic process;GO:0044237//cellular metabolic process;GO:0043094//cellular metabolic compound salvage;GO:1901566//organonitrogen compound biosynthetic process;GO:1901564//organonit…	apl-miR-139-3p;apl-miR-145-5p;apl-miR-148-3p;apl-miR-152-3p;apl-miR-181-5p;apl-miR-204-5p;apl-miR-211-5p;apl-miR-218-5p;apl-miR-23-3p;apl-miR-2440-3p;apl-miR-2478-3p;apl-miR-3776-5p;apl-miR-4081-3p;apl-miR-551-5p;apl-miR-6368-3p;apl-miR-6516-5p;novel-m0038-3p;novel-m0150-3p;novel-m0211-3p;novel-m0220-5p
XM_005009740.2	PREDICTED: threonine synthase-like 1 isoform X1 [Anas platyrhynchos]	GO:0043226//organelle;GO:0044424//intracellular part;GO:0043227//membrane-bounded organelle;GO:0043229//intracellular organelle;GO:0005623//cell;GO:0043231//intracellular membrane-bounded organelle;GO:0005622//intracellular;GO:0044464//cell part	GO:0043167//ion binding;GO:0043168//anion binding;GO:0005488//binding	GO:0071704//organic substance metabolic process;GO:0044763//single-organism cellular process;GO:0044699//single-organism process;GO:0008152//metabolic process;GO:0019752//carboxylic acid metabolic process;GO:0044237//cellular metabolic process;GO:0006082//organic acid metabolic process;GO:0009987//cellular process;GO:0044710//single-organism metabolic process;GO:0043436//oxoacid metabolic process…	apl-miR-2188-3p;apl-miR-221-5p;apl-miR-3120-3p;apl-miR-3529-3p;apl-miR-490-5p;novel-m0080-3p;novel-m0147-3p
XM_005009743.2	PREDICTED: threonine synthase-like 1 isoform X1 [Anas platyrhynchos]	GO:0043229//intracellular organelle;GO:0044424//intracellular part;GO:0043227//membrane-bounded organelle;GO:0005622//intracellular;GO:0043231//intracellular membrane-bounded organelle;GO:0043226//organelle;GO:0005623//cell;GO:0044464//cell part	GO:0043167//ion binding;GO:0005488//binding;GO:0043168//anion binding	GO:0008152//metabolic process;GO:0019752//carboxylic acid metabolic process;GO:0044699//single-organism process;GO:0044237//cellular metabolic process;GO:0044281//small molecule metabolic process;GO:0043436//oxoacid metabolic process;GO:0044710//single-organism metabolic process;GO:0009987//cellular process;GO:0006082//organic acid metabolic process;GO:0071704//organic substance metabolic process…	apl-miR-2188-3p;apl-miR-221-5p;apl-miR-3120-3p;apl-miR-3529-3p;apl-miR-490-5p;novel-m0080-3p;novel-m0147-3p
XM_005009745.2	PREDICTED: OTU domain-containing protein 1, partial [Anas platyrhynchos]	-	-	GO:0043170//macromolecule metabolic process;GO:0044267//cellular protein metabolic process;GO:0036211//protein modification process;GO:0071704//organic substance metabolic process;GO:0016579//protein deubiquitination;GO:0044260//cellular macromolecule metabolic process;GO:0006508//proteolysis;GO:0019538//protein metabolic process;GO:0006464//cellular protein modification process;GO:0044237//cellu…	let-7-3p;apl-miR-141-3p;apl-miR-144-3p;apl-miR-19-3p;apl-miR-194-5p;apl-miR-200-3p;apl-miR-2131-5p;apl-miR-217-5p;apl-miR-2184-5p;apl-miR-2954-5p;apl-miR-33-3p;apl-miR-3529-3p;apl-miR-3536-5p;apl-miR-4110-5p;apl-miR-4331-3p;apl-miR-4763-3p;apl-miR-767-5p;novel-m0002-3p;novel-m0031-5p;novel-m0055-3p;novel-m0174-3p;novel-m0222-3p
XM_005009748.2	PREDICTED: probable G-protein coupled receptor 158 [Anas platyrhynchos]	-	-	-	apl-miR-124-3p;apl-miR-1677-3p;apl-miR-289-5p;apl-miR-425-5p;novel-m0038-3p;novel-m0065-5p;novel-m0104-3p;novel-m0110-5p
XM_005009749.2	PREDICTED: galectin-related protein A-like [Anas platyrhynchos]	-	-	-	lin-4-5p;apl-miR-1-3p;apl-miR-1-z;apl-miR-122-5p;apl-miR-129-5p;apl-miR-132-3p;apl-miR-133-z;apl-miR-1352-5p;apl-miR-138-5p;apl-miR-142-5p;apl-miR-144-5p;apl-miR-146-5p;apl-miR-153-3p;apl-miR-1677-5p;apl-miR-1788-5p;apl-miR-187-5p;apl-miR-190-3p;apl-miR-204-5p;apl-miR-211-5p;apl-miR-212-3p;apl-miR-217-5p;apl-miR-218-5p;apl-miR-2344-3p;apl-miR-2481-5p;apl-miR-285-3p;apl-miR-29-3p;apl-miR-2970-5p;a…
XM_005009756.2	PREDICTED: pleckstrin-2 isoform X1 [Anas platyrhynchos]	-	-	-	apl-miR-9-3p
XM_005009757.2	PREDICTED: pleckstrin-2 isoform X2 [Anas platyrhynchos]	-	-	-	apl-miR-2287-3p
XM_005009759.2	PREDICTED: eukaryotic translation initiation factor 2 subunit 1 [Anas platyrhynchos]	GO:0043231//intracellular membrane-bounded organelle;GO:0035770//ribonucleoprotein granule;GO:0031982//vesicle;GO:0043232//intracellular non-membrane-bounded organelle;GO:0043228//non-membrane-bounded organelle;GO:0044444//cytoplasmic part;GO:0031988//membrane-bounded vesicle;GO:0030529//intracellular ribonucleoprotein complex;GO:0043234//protein complex;GO:0005737//cytoplasm;GO:0043227//membrane…	GO:0097159//organic cyclic compound binding;GO:0043021//ribonucleoprotein complex binding;GO:0008135//translation factor activity, RNA binding;GO:0003723//RNA binding;GO:0003676//nucleic acid binding;GO:0044877//macromolecular complex binding;GO:1901363//heterocyclic compound binding;GO:0005488//binding	GO:0019538//protein metabolic process;GO:0036211//protein modification process;GO:0044237//cellular metabolic process;GO:0010608//posttranscriptional regulation of gene expression;GO:0010556//regulation of macromolecule biosynthetic process;GO:0010468//regulation of gene expression;GO:0051246//regulation of protein metabolic process;GO:0006468//protein phosphorylation;GO:0006446//regulation of tr…	apl-miR-2404-5p;apl-miR-26-5p;apl-miR-361-5p;apl-miR-429-3p;apl-miR-499-3p;apl-miR-6516-3p;novel-m0044-5p;novel-m0098-5p;novel-m0103-3p;novel-m0179-3p
XM_005009761.2	PREDICTED: bcl-2-modifying factor isoform X1 [Anas platyrhynchos]	GO:0015629//actin cytoskeleton;GO:0044464//cell part;GO:0005622//intracellular;GO:0043228//non-membrane-bounded organelle;GO:0043229//intracellular organelle;GO:0043226//organelle;GO:0005856//cytoskeleton;GO:0043232//intracellular non-membrane-bounded organelle;GO:0044424//intracellular part;GO:0005623//cell	-	GO:0010821//regulation of mitochondrion organization;GO:0009966//regulation of signal transduction;GO:0023056//positive regulation of signaling;GO:0043069//negative regulation of programmed cell death;GO:0048584//positive regulation of response to stimulus;GO:0032459//regulation of protein oligomerization;GO:0009967//positive regulation of signal transduction;GO:0043066//negative regulation of ap…	apl-miR-103-3p;apl-miR-106-5p;apl-miR-106-3p;apl-miR-107-3p;apl-miR-124-3p;apl-miR-128-3p;apl-miR-130-3p;apl-miR-1306-3p;apl-miR-138-3p;apl-miR-1388-5p;apl-miR-139-3p;apl-miR-140-5p;apl-miR-144-3p;apl-miR-1454-3p;apl-miR-146-3p;apl-miR-1467-5p;apl-miR-1467-3p;apl-miR-148-3p;apl-miR-15-5p;apl-miR-151-3p;apl-miR-155-5p;apl-miR-1599-3p;apl-miR-16-5p;apl-miR-1653-3p;apl-miR-1677-5p;apl-miR-17-5p;apl-…
XM_005009762.2	PREDICTED: bcl-2-modifying factor isoform X1 [Anas platyrhynchos]	GO:0005623//cell;GO:0043229//intracellular organelle;GO:0005856//cytoskeleton;GO:0043226//organelle;GO:0005622//intracellular;GO:0044424//intracellular part;GO:0043228//non-membrane-bounded organelle;GO:0043232//intracellular non-membrane-bounded organelle;GO:0015629//actin cytoskeleton;GO:0044464//cell part	-	GO:0048583//regulation of response to stimulus;GO:0048584//positive regulation of response to stimulus;GO:0044087//regulation of cellular component biogenesis;GO:0033043//regulation of organelle organization;GO:0032459//regulation of protein oligomerization;GO:0023056//positive regulation of signaling;GO:0043066//negative regulation of apoptotic process;GO:0010821//regulation of mitochondrion org…	apl-miR-103-3p;apl-miR-106-5p;apl-miR-106-3p;apl-miR-107-3p;apl-miR-124-3p;apl-miR-128-3p;apl-miR-130-3p;apl-miR-1306-3p;apl-miR-138-3p;apl-miR-1388-5p;apl-miR-139-3p;apl-miR-140-5p;apl-miR-144-3p;apl-miR-1454-3p;apl-miR-146-3p;apl-miR-1467-5p;apl-miR-1467-3p;apl-miR-148-3p;apl-miR-15-5p;apl-miR-151-3p;apl-miR-155-5p;apl-miR-1599-3p;apl-miR-16-5p;apl-miR-1653-3p;apl-miR-1677-5p;apl-miR-17-5p;apl-…
XM_005009763.2	PREDICTED: bcl-2-modifying factor isoform X2 [Anas platyrhynchos]	GO:0005623//cell;GO:0043228//non-membrane-bounded organelle;GO:0005622//intracellular;GO:0044424//intracellular part;GO:0043232//intracellular non-membrane-bounded organelle;GO:0043226//organelle;GO:0015629//actin cytoskeleton;GO:0044464//cell part;GO:0005856//cytoskeleton;GO:0043229//intracellular organelle	-	GO:0042981//regulation of apoptotic process;GO:0043254//regulation of protein complex assembly;GO:0043069//negative regulation of programmed cell death;GO:0010941//regulation of cell death;GO:0051128//regulation of cellular component organization;GO:0009966//regulation of signal transduction;GO:0023056//positive regulation of signaling;GO:0048518//positive regulation of biological process;GO:0051…	apl-miR-103-3p;apl-miR-106-5p;apl-miR-106-3p;apl-miR-107-3p;apl-miR-124-3p;apl-miR-128-3p;apl-miR-130-3p;apl-miR-1306-3p;apl-miR-138-3p;apl-miR-1388-5p;apl-miR-139-3p;apl-miR-140-5p;apl-miR-144-3p;apl-miR-1454-3p;apl-miR-146-3p;apl-miR-1467-5p;apl-miR-1467-3p;apl-miR-148-3p;apl-miR-15-5p;apl-miR-151-3p;apl-miR-155-5p;apl-miR-1599-3p;apl-miR-16-5p;apl-miR-1653-3p;apl-miR-1677-5p;apl-miR-17-5p;apl-…
XM_005009765.2	PREDICTED: probable G-protein coupled receptor 176, partial [Anas platyrhynchos]	GO:0044425//membrane part;GO:0016020//membrane;GO:0031224//intrinsic component of membrane	-	GO:0044763//single-organism cellular process;GO:0007166//cell surface receptor signaling pathway;GO:0007154//cell communication;GO:0007165//signal transduction;GO:0044699//single-organism process;GO:0050794//regulation of cellular process;GO:0009987//cellular process;GO:0065007//biological regulation;GO:0050896//response to stimulus;GO:0050789//regulation of biological process;GO:0044700//single …	apl-miR-1-3p;apl-miR-1-z;apl-miR-103-5p;apl-miR-106-3p;apl-miR-107-5p;apl-miR-144-3p;apl-miR-200-3p;apl-miR-21-3p;apl-miR-212-5p;apl-miR-2779-5p;apl-miR-28-3p;apl-miR-338-3p;apl-miR-551-5p;apl-miR-6-5p;apl-miR-7644-3p;apl-miR-96-5p;novel-m0024-5p;novel-m0026-3p;novel-m0035-3p;novel-m0065-5p;novel-m0135-5p;novel-m0159-3p;novel-m0185-5p
XM_005009767.2	PREDICTED: KATNB1-like protein 1 isoform X1 [Anas platyrhynchos]	-	-	-	let-7-5p;apl-miR-122-5p;apl-miR-124-3p;apl-miR-130-3p;apl-miR-1352-5p;apl-miR-1386-5p;apl-miR-140-5p;apl-miR-141-3p;apl-miR-148-5p;apl-miR-16-3p;apl-miR-19-5p;apl-miR-196-5p;apl-miR-200-5p;apl-miR-200-3p;apl-miR-217-5p;apl-miR-223-5p;apl-miR-2478-3p;apl-miR-29-5p;apl-miR-30-5p;apl-miR-31-3p;apl-miR-33-3p;apl-miR-374-5p;apl-miR-3962-3p;apl-miR-3968-3p;apl-miR-3970-5p;apl-miR-429-5p;apl-miR-5991-3p…
XM_005009769.2	PREDICTED: ER membrane protein complex subunit 7 isoform X2 [Anas platyrhynchos]	-	-	-	let-7-5p;apl-miR-101-5p;apl-miR-103-3p;apl-miR-107-3p;apl-miR-124-3p;apl-miR-132-3p;apl-miR-1416-3p;apl-miR-144-3p;apl-miR-15-3p;apl-miR-16-3p;apl-miR-181-5p;apl-miR-187-5p;apl-miR-194-5p;apl-miR-1957-5p;apl-miR-2-5p;apl-miR-204-5p;apl-miR-211-5p;apl-miR-212-3p;apl-miR-2188-3p;apl-miR-219-3p;apl-miR-26-3p;apl-miR-28-3p;apl-miR-32-3p;apl-miR-320-3p;apl-miR-33-5p;apl-miR-3529-3p;apl-miR-3539-5p;apl…
XM_005009771.2	PREDICTED: muscarinic acetylcholine receptor M5 [Anas platyrhynchos]	GO:0044425//membrane part;GO:0044456//synapse part;GO:0098590//plasma membrane region;GO:0044459//plasma membrane part;GO:0098805//whole membrane;GO:0016020//membrane;GO:0031224//intrinsic component of membrane;GO:0016021//integral component of membrane;GO:0005886//plasma membrane;GO:0098589//membrane region;GO:0044464//cell part;GO:0045202//synapse;GO:0005623//cell;GO:0097060//synaptic membrane;…	GO:0004872//receptor activity;GO:0004888//transmembrane signaling receptor activity;GO:0038023//signaling receptor activity;GO:0060089//molecular transducer activity;GO:0008227//G-protein coupled amine receptor activity;GO:0004871//signal transducer activity;GO:0004930//G-protein coupled receptor activity;GO:0099600//transmembrane receptor activity	GO:0006811//ion transport;GO:0051234//establishment of localization;GO:0044699//single-organism process;GO:0044763//single-organism cellular process;GO:0050789//regulation of biological process;GO:0050896//response to stimulus;GO:0007154//cell communication;GO:0044700//single organism signaling;GO:0009987//cellular process;GO:0007186//G-protein coupled receptor signaling pathway;GO:0032501//multi…	apl-miR-129-5p;apl-miR-204-5p;apl-miR-211-5p;apl-miR-9044-3p
XM_005009775.2	PREDICTED: neuroendocrine protein 7B2 isoform X1 [Anas platyrhynchos]	GO:0005623//cell;GO:0012505//endomembrane system;GO:0044464//cell part	GO:0005488//binding;GO:0005515//protein binding	GO:0009892//negative regulation of metabolic process;GO:0007186//G-protein coupled receptor signaling pathway;GO:0045184//establishment of protein localization;GO:0050896//response to stimulus;GO:0006508//proteolysis;GO:0065007//biological regulation;GO:0050794//regulation of cellular process;GO:0009987//cellular process;GO:0071704//organic substance metabolic process;GO:0048519//negative regulat…	apl-miR-106-5p;apl-miR-135-5p;apl-miR-138-3p;apl-miR-1451-3p;apl-miR-17-5p;apl-miR-20-5p;apl-miR-204-3p;apl-miR-21-3p;apl-miR-2131-3p;apl-miR-222-5p;apl-miR-2344-3p;apl-miR-4607-5p;apl-miR-9-3p;apl-miR-93-5p;apl-miR-96-5p;novel-m0061-5p;novel-m0083-3p;novel-m0088-3p;novel-m0091-5p;novel-m0104-3p;novel-m0136-3p;novel-m0182-3p;novel-m0215-5p
XM_005009776.2	PREDICTED: sprouty-related, EVH1 domain-containing protein 1 isoform X3 [Anas platyrhynchos]	GO:0043231//intracellular membrane-bounded organelle;GO:0043226//organelle;GO:0043227//membrane-bounded organelle;GO:0005622//intracellular;GO:0005623//cell;GO:0044424//intracellular part;GO:0044464//cell part;GO:0043229//intracellular organelle	GO:0019210//kinase inhibitor activity;GO:0004857//enzyme inhibitor activity;GO:0004860//protein kinase inhibitor activity;GO:0030234//enzyme regulator activity;GO:0019899//enzyme binding;GO:0019207//kinase regulator activity;GO:0005515//protein binding;GO:0019887//protein kinase regulator activity;GO:0005488//binding;GO:0005102//receptor binding;GO:0098772//molecular function regulator;GO:0005126…	GO:0043516//regulation of DNA damage response, signal transduction by p53 class mediator;GO:0051246//regulation of protein metabolic process;GO:1901796//regulation of signal transduction by p53 class mediator;GO:0050789//regulation of biological process;GO:0035303//regulation of dephosphorylation;GO:0031323//regulation of cellular metabolic process;GO:2001020//regulation of response to DNA damage…	apl-miR-1-3p;apl-miR-1-z;apl-miR-101-5p;apl-miR-129-5p;apl-miR-141-3p;apl-miR-142-5p;apl-miR-142-3p;apl-miR-143-3p;apl-miR-1454-3p;apl-miR-153-3p;apl-miR-200-5p;apl-miR-203-3p;apl-miR-204-5p;apl-miR-211-5p;apl-miR-218-5p;apl-miR-2184-5p;apl-miR-219-3p;apl-miR-3539-5p;apl-miR-3591-5p;apl-miR-361-5p;apl-miR-3620-5p;apl-miR-3776-5p;apl-miR-4507-3p;apl-miR-551-5p;apl-miR-8296-5p;apl-miR-9-3p;novel-m0…
XM_005009778.2	PREDICTED: sprouty-related, EVH1 domain-containing protein 1 isoform X3 [Anas platyrhynchos]	GO:0044424//intracellular part;GO:0043226//organelle;GO:0044464//cell part;GO:0043227//membrane-bounded organelle;GO:0043229//intracellular organelle;GO:0005623//cell;GO:0005622//intracellular;GO:0043231//intracellular membrane-bounded organelle	GO:0098772//molecular function regulator;GO:0005515//protein binding;GO:0004860//protein kinase inhibitor activity;GO:0019887//protein kinase regulator activity;GO:0030234//enzyme regulator activity;GO:0005488//binding;GO:0019207//kinase regulator activity;GO:0019899//enzyme binding;GO:0005102//receptor binding;GO:0019900//kinase binding;GO:0004857//enzyme inhibitor activity;GO:0019210//kinase in…	GO:0048519//negative regulation of biological process;GO:0042326//negative regulation of phosphorylation;GO:0080134//regulation of response to stress;GO:0065009//regulation of molecular function;GO:0045936//negative regulation of phosphate metabolic process;GO:0009966//regulation of signal transduction;GO:0001933//negative regulation of protein phosphorylation;GO:0043516//regulation of DNA damage…	apl-miR-1-3p;apl-miR-1-z;apl-miR-101-5p;apl-miR-129-5p;apl-miR-141-3p;apl-miR-142-5p;apl-miR-142-3p;apl-miR-143-3p;apl-miR-1454-3p;apl-miR-153-3p;apl-miR-200-5p;apl-miR-203-3p;apl-miR-204-5p;apl-miR-211-5p;apl-miR-218-5p;apl-miR-2184-5p;apl-miR-219-3p;apl-miR-3539-5p;apl-miR-3591-5p;apl-miR-361-5p;apl-miR-3620-5p;apl-miR-3776-5p;apl-miR-4507-3p;apl-miR-551-5p;apl-miR-8296-5p;apl-miR-9-3p;novel-m0…
XM_005009781.2	PREDICTED: diphthine--ammonia ligase isoform X1 [Anas platyrhynchos]	-	-	-	apl-miR-124-3p;apl-miR-1285-3p;apl-miR-320-3p;apl-miR-338-5p
XM_005009782.2	PREDICTED: zinc finger protein 770 [Anas platyrhynchos]	-	GO:0005488//binding;GO:0043167//ion binding;GO:0043169//cation binding	-	apl-miR-26-5p;apl-miR-30-3p;apl-miR-3120-3p
XM_005009783.2	PREDICTED: zinc finger protein 770 [Anas platyrhynchos]	-	GO:0043167//ion binding;GO:0005488//binding;GO:0043169//cation binding	-	apl-miR-26-5p;apl-miR-30-3p;apl-miR-3120-3p
XM_005009786.2	PREDICTED: gap junction delta-2 protein [Anas platyrhynchos]	GO:0043234//protein complex;GO:0032991//macromolecular complex;GO:0005911//cell-cell junction;GO:0030054//cell junction;GO:0016020//membrane;GO:0044425//membrane part;GO:0031224//intrinsic component of membrane	-	GO:0007267//cell-cell signaling;GO:0044763//single-organism cellular process;GO:0007154//cell communication;GO:0023052//signaling;GO:0050877//neurological system process;GO:0007600//sensory perception;GO:0044699//single-organism process;GO:0032501//multicellular organismal process;GO:0044700//single organism signaling;GO:0009987//cellular process;GO:0050953//sensory perception of light stimulus;G…	apl-miR-135-5p;apl-miR-1416-3p;apl-miR-20-3p;apl-miR-217-5p;apl-miR-221-5p;apl-miR-30-3p;apl-miR-460-5p;novel-m0012-3p;novel-m0150-5p
[truncated: 26,412 more rows]
