# Supplementary material for: Immune-related miRNA-mRNA regulation network in the livers of DHAV-3-infected ducklings
Source: BMC Genomics. 2020 Feb 4;21:123. doi: 10.1186/s12864-020-6539-7 (PMC7001231; doi:10.1186/s12864-020-6539-7)
Supplement: Supplementary file 5 — Additional file 5: KEGG enrichment analysis of target genes annotated for miRNAs differentially expressed in mock- and DHAV-3-infected duckling liver. [file 12864_2020_6539_MOESM5_ESM.xlsx]

## Sheet: C_vs_SD-24h.path
Additional file 5. KEGG enrichment analysis of target genes annotated for miRNAs differentially expressed in mock- and DHAV-3-infected duckling liver.
#	Pathway	Candidated genes with pathway annotation (6746)	All genes with pathway annotation (8663)	p-value	Q-value	Pathway ID
1	Apoptosis	149	164	8.34484e-06	0.00201111	ko04210
2	Vascular smooth muscle contraction	285	332	0.000125795	0.0132893	ko04270
3	Ubiquitin mediated proteolysis	239	277	0.00021856	0.0132893	ko04120
4	Nicotinate and nicotinamide metabolism	50	52	0.000267891	0.0132893	ko00760
5	Wnt signaling pathway	246	286	0.000275711	0.0132893	ko04310
6	FoxO signaling pathway	196	226	0.000432989	0.0173917	ko04068
7	Ether lipid metabolism	84	92	0.000554883	0.0191038	ko00565
8	Insulin resistance	177	206	0.00217153	0.0646059	ko04931
9	Glycerophospholipid metabolism	185	216	0.00241267	0.0646059	ko00564
10	SNARE interactions in vesicular transport	38	40	0.00335288	0.0808044	ko04130
11	Glycosphingolipid biosynthesis - globo series	49	53	0.00441447	0.0940352	ko00603
12	GnRH signaling pathway	196	231	0.00468225	0.0940352	ko04912
13	ABC transporters	100	114	0.0051149	0.0948223	ko02010
14	ECM-receptor interaction	159	186	0.00562723	0.0968688	ko04512
15	mTOR signaling pathway	88	100	0.00692628	0.111282	ko04150
16	Adipocytokine signaling pathway	133	155	0.00827739	0.124678	ko04920
17	AGE-RAGE signaling pathway in diabetic complications	146	172	0.0133281	0.179117	ko04933
18	Alanine, aspartate and glutamate metabolism	63	71	0.0144161	0.179117	ko00250
19	NOD-like receptor signaling pathway	87	100	0.0144376	0.179117	ko04621
20	VEGF signaling pathway	123	144	0.0148645	0.179117	ko04370
21	Protein processing in endoplasmic reticulum	203	243	0.016445	0.188726	ko04141
22	alpha-Linolenic acid metabolism	56	63	0.0192646	0.211035	ko00592
23	Arachidonic acid metabolism	93	108	0.0209875	0.219913	ko00590
24	PPAR signaling pathway	110	129	0.022904	0.222709	ko03320
25	Steroid biosynthesis	34	37	0.0231026	0.222709	ko00100
26	Glycosphingolipid biosynthesis - lacto and neolacto series	64	73	0.0244264	0.226414	ko00601
27	Nitrogen metabolism	33	36	0.0275389	0.24581	ko00910
28	p53 signaling pathway	101	119	0.0366394	0.306112	ko04115
29	Notch signaling pathway	79	92	0.036835	0.306112	ko04330
30	Progesterone-mediated oocyte maturation	151	181	0.0387135	0.310999	ko04914
31	Focal adhesion	333	409	0.0417383	0.32166	ko04510
32	Pyrimidine metabolism	124	148	0.0460966	0.32166	ko00240
33	Linoleic acid metabolism	59	68	0.0461526	0.32166	ko00591
34	RIG-I-like receptor signaling pathway	90	106	0.0463645	0.32166	ko04622
35	Purine metabolism	245	299	0.0467141	0.32166	ko00230
36	Amino sugar and nucleotide sugar metabolism	76	89	0.051145	0.336556	ko00520
37	Pantothenate and CoA biosynthesis	24	26	0.0516704	0.336556	ko00770
38	Selenocompound metabolism	29	32	0.0544924	0.345597	ko00450
39	Ascorbate and aldarate metabolism	23	25	0.0619743	0.378866	ko00053
40	Calcium signaling pathway	329	406	0.0635186	0.378866	ko04020
41	Insulin signaling pathway	212	259	0.0655797	0.378866	ko04910
42	Taurine and hypotaurine metabolism	17	18	0.0675985	0.378866	ko00430
43	Sulfur metabolism	17	18	0.0675985	0.378866	ko00920
44	beta-Alanine metabolism	46	53	0.0747086	0.40112	ko00410
45	Glycerolipid metabolism	110	132	0.074898	0.40112	ko00561
46	Cysteine and methionine metabolism	50	58	0.0794396	0.416194	ko00270
47	Phosphatidylinositol signaling system	196	240	0.0852384	0.437073	ko04070
48	Gap junction	176	215	0.0873819	0.43873	ko04540
49	Mucin type O-glycan biosynthesis	70	83	0.0945909	0.465233	ko00512
50	Peroxisome	102	123	0.103085	0.496869	ko04146
51	Glycosaminoglycan biosynthesis - heparan sulfate / heparin	50	59	0.129505	0.592346	ko00534
52	Biosynthesis of amino acids	83	100	0.129528	0.592346	ko01230
53	Pentose and glucuronate interconversions	37	43	0.131023	0.592346	ko00040
54	Glycosaminoglycan biosynthesis - chondroitin sulfate / dermatan sulfate	28	32	0.132725	0.592346	ko00532
55	Fatty acid degradation	61	73	0.149736	0.634439	ko00071
56	Glycosphingolipid biosynthesis - ganglio series	27	31	0.152215	0.634439	ko00604
57	One carbon pool by folate	27	31	0.152215	0.634439	ko00670
58	Butanoate metabolism	40	47	0.152687	0.634439	ko00650
59	ErbB signaling pathway	166	205	0.158967	0.64934	ko04012
60	Phenylalanine, tyrosine and tryptophan biosynthesis	7	7	0.173519	0.662126	ko00400
61	Long-term potentiation	7	7	0.173519	0.662126	ko04720
62	Glucagon signaling pathway	7	7	0.173519	0.662126	ko04922
63	Amphetamine addiction	7	7	0.173519	0.662126	ko05031
64	Valine, leucine and isoleucine degradation	59	71	0.179234	0.662126	ko00280
65	Salmonella infection	110	135	0.18114	0.662126	ko05132
66	Phototransduction	30	35	0.181329	0.662126	ko04744
67	Pentose phosphate pathway	29	34	0.204472	0.735489	ko00030
68	Melanogenesis	160	199	0.218387	0.756507	ko04916
69	Olfactory transduction	6	6	0.222871	0.756507	ko04740
70	Aldosterone synthesis and secretion	6	6	0.222871	0.756507	ko04925
71	Glioma	6	6	0.222871	0.756507	ko05214
72	Porphyrin and chlorophyll metabolism	36	43	0.233923	0.782994	ko00860
73	Glycosylphosphatidylinositol(GPI)-anchor biosynthesis	31	37	0.258492	0.845924	ko00563
74	GABAergic synapse	10	11	0.263255	0.845924	ko04727
75	Tuberculosis	10	11	0.263255	0.845924	ko05152
76	N-Glycan biosynthesis	65	80	0.28114	0.891029	ko00510
77	Arginine biosynthesis	34	41	0.284686	0.891029	ko00220
78	Oocyte meiosis	165	207	0.291233	0.899836	ko04114
79	Regulation of autophagy	37	45	0.30875	0.935787	ko04140
80	RNA degradation	86	107	0.310635	0.935787	ko03018
81	Ubiquinone and other terpenoid-quinone biosynthesis	9	10	0.314839	0.936745	ko00130
82	Drug metabolism - other enzymes	44	54	0.325597	0.956938	ko00983
83	Steroid hormone biosynthesis	51	63	0.338914	0.972361	ko00140
84	Retinol metabolism	51	63	0.338914	0.972361	ko00830
85	Sulfur relay system	16	19	0.366208	0.980924	ko04122
86	Biotin metabolism	4	4	0.367643	0.980924	ko00780
87	Lipoic acid metabolism	4	4	0.367643	0.980924	ko00785
88	HIF-1 signaling pathway	4	4	0.367643	0.980924	ko04066
89	Parkinson's disease	4	4	0.367643	0.980924	ko05012
90	Proteoglycans in cancer	4	4	0.367643	0.980924	ko05205
91	Vitamin B6 metabolism	8	9	0.374461	0.980924	ko00750
92	Axon guidance	8	9	0.374461	0.980924	ko04360
93	Glycine, serine and threonine metabolism	42	52	0.378681	0.981313	ko00260
94	MAPK signaling pathway	414	528	0.403337	1	ko04010
95	Glutathione metabolism	41	51	0.406779	1	ko00480
96	TGF-beta signaling pathway	88	111	0.411152	1	ko04350
97	2-Oxocarboxylic acid metabolism	11	13	0.425491	1	ko01210
98	Hedgehog signaling pathway	80	101	0.427183	1	ko04340
99	Protein export	22	27	0.429575	1	ko03060
100	Circadian entrainment	7	8	0.442517	1	ko04713
101	Neurotrophin signaling pathway	7	8	0.442517	1	ko04722
102	Inflammatory mediator regulation of TRP channels	7	8	0.442517	1	ko04750
103	Toll-like receptor signaling pathway	146	186	0.459415	1	ko04620
104	Valine, leucine and isoleucine biosynthesis	3	3	0.472162	1	ko00290
105	Lysine biosynthesis	3	3	0.472162	1	ko00300
106	Thiamine metabolism	3	3	0.472162	1	ko00730
107	Renin secretion	3	3	0.472162	1	ko04924
108	Alzheimer's disease	3	3	0.472162	1	ko05010
109	Adherens junction	173	221	0.479321	1	ko04520
110	Influenza A	187	239	0.481131	1	ko05164
111	Arginine and proline metabolism	56	71	0.486374	1	ko00330
112	Inositol phosphate metabolism	137	175	0.490054	1	ko00562
113	Biosynthesis of unsaturated fatty acids	31	39	0.494401	1	ko01040
114	Lysine degradation	76	97	0.512427	1	ko00310
115	Sphingolipid metabolism	83	106	0.512661	1	ko00600
116	Gastric acid secretion	6	7	0.518986	1	ko04971
117	Histidine metabolism	37	47	0.527013	1	ko00340
118	Base excision repair	37	47	0.527013	1	ko03410
119	mRNA surveillance pathway	103	132	0.53201	1	ko03015
120	Glycolysis / Gluconeogenesis	61	78	0.53612	1	ko00010
121	Caffeine metabolism	9	11	0.546972	1	ko00232
122	Dopaminergic synapse	9	11	0.546972	1	ko04728
123	Other types of O-glycan biosynthesis	50	64	0.551524	1	ko00514
124	Basal transcription factors	53	68	0.563195	1	ko03022
125	Fatty acid elongation	29	37	0.563625	1	ko00062
126	Homologous recombination	29	37	0.563625	1	ko03440
127	Galactose metabolism	39	50	0.57125	1	ko00052
128	Cyanoamino acid metabolism	15	19	0.584643	1	ko00460
129	Primary bile acid biosynthesis	18	23	0.599088	1	ko00120
130	NF-kappa B signaling pathway	2	2	0.606376	1	ko04064
131	Hippo signaling pathway	2	2	0.606376	1	ko04390
132	Antigen processing and presentation	2	2	0.606376	1	ko04612
133	Estrogen signaling pathway	2	2	0.606376	1	ko04915
134	Glycosaminoglycan biosynthesis - keratan sulfate	31	40	0.610406	1	ko00533
135	Folate biosynthesis	14	18	0.633647	1	ko00790
136	Carbon metabolism	112	146	0.675497	1	ko01200
137	Glyoxylate and dicarboxylate metabolism	29	38	0.675912	1	ko00630
138	Oxytocin signaling pathway	7	9	0.680715	1	ko04921
139	Starch and sucrose metabolism	45	59	0.683299	1	ko00500
140	Cholinergic synapse	4	5	0.693211	1	ko04725
141	Insulin secretion	4	5	0.693211	1	ko04911
142	Cytokine-cytokine receptor interaction	259	337	0.703263	1	ko04060
143	Cell cycle	146	191	0.719219	1	ko04110
144	Lysosome	127	167	0.750659	1	ko04142
145	Non-homologous end-joining	20	27	0.767153	1	ko03450
146	Fatty acid metabolism	70	93	0.771551	1	ko01212
147	Phospholipase D signaling pathway	1	1	0.778714	1	ko04072
148	AMPK signaling pathway	1	1	0.778714	1	ko04152
149	Natural killer cell mediated cytotoxicity	1	1	0.778714	1	ko04650
150	T cell receptor signaling pathway	1	1	0.778714	1	ko04660
151	B cell receptor signaling pathway	1	1	0.778714	1	ko04662
152	Leukocyte transendothelial migration	1	1	0.778714	1	ko04670
153	Circadian rhythm	1	1	0.778714	1	ko04710
154	Synaptic vesicle cycle	1	1	0.778714	1	ko04721
155	Vasopressin-regulated water reabsorption	1	1	0.778714	1	ko04962
156	Amyotrophic lateral sclerosis (ALS)	1	1	0.778714	1	ko05014
157	Nicotine addiction	1	1	0.778714	1	ko05033
158	Legionellosis	1	1	0.778714	1	ko05134
159	Small cell lung cancer	1	1	0.778714	1	ko05222
160	RNA transport	151	199	0.78155	1	ko03013
161	D-Glutamine and D-glutamate metabolism	3	4	0.78572	1	ko00471
162	Salivary secretion	3	4	0.78572	1	ko04970
163	Pertussis	3	4	0.78572	1	ko05133
164	Hepatitis C	3	4	0.78572	1	ko05160
165	HTLV-I infection	3	4	0.78572	1	ko05166
166	Nucleotide excision repair	49	66	0.807623	1	ko03420
167	Dorso-ventral axis formation	49	66	0.807623	1	ko04320
168	Synthesis and degradation of ketone bodies	13	18	0.809823	1	ko00072
169	Degradation of aromatic compounds	5	7	0.813564	1	ko01220
170	DNA replication	33	45	0.821634	1	ko03030
171	Phenylalanine metabolism	18	25	0.830471	1	ko00360
172	cAMP signaling pathway	7	10	0.838844	1	ko04024
173	Adrenergic signaling in cardiomyocytes	237	313	0.842291	1	ko04261
174	Fructose and mannose metabolism	35	48	0.842531	1	ko00051
175	Tight junction	233	308	0.847575	1	ko04530
176	Herpes simplex infection	219	290	0.85388	1	ko05168
177	Jak-STAT signaling pathway	183	243	0.85392	1	ko04630
178	Fatty acid biosynthesis	28	39	0.865302	1	ko00061
179	Riboflavin metabolism	2	3	0.874803	1	ko00740
180	Sphingolipid signaling pathway	2	3	0.874803	1	ko04071
181	Osteoclast differentiation	2	3	0.874803	1	ko04380
182	TNF signaling pathway	2	3	0.874803	1	ko04668
183	MicroRNAs in cancer	2	3	0.874803	1	ko05206
184	Terpenoid backbone biosynthesis	13	19	0.894246	1	ko00900
185	Mismatch repair	20	29	0.912114	1	ko03430
186	cGMP - PKG signaling pathway	3	5	0.924483	1	ko04022
187	Epstein-Barr virus infection	3	5	0.924483	1	ko05169
188	Drug metabolism - cytochrome P450	35	50	0.931022	1	ko00982
189	Citrate cycle (TCA cycle)	29	42	0.936826	1	ko00020
190	Metabolism of xenobiotics by cytochrome P450	37	53	0.939118	1	ko00980
191	Tyrosine metabolism	39	56	0.946201	1	ko00350
192	Spliceosome	115	158	0.947939	1	ko03040
193	Fc epsilon RI signaling pathway	1	2	0.951052	1	ko04664
194	Glutamatergic synapse	1	2	0.951052	1	ko04724
195	Serotonergic synapse	1	2	0.951052	1	ko04726
196	Type II diabetes mellitus	1	2	0.951052	1	ko04930
197	Non-alcoholic fatty liver disease (NAFLD)	1	2	0.951052	1	ko04932
198	Endocrine and other factor-regulated calcium reabsorption	1	2	0.951052	1	ko04961
199	Huntington's disease	1	2	0.951052	1	ko05016
200	Bacterial invasion of epithelial cells	1	2	0.951052	1	ko05100
201	Chagas disease (American trypanosomiasis)	1	2	0.951052	1	ko05142
202	Toxoplasmosis	1	2	0.951052	1	ko05145
203	Colorectal cancer	1	2	0.951052	1	ko05210
204	Pancreatic cancer	1	2	0.951052	1	ko05212
205	Choline metabolism in cancer	1	2	0.951052	1	ko05231
206	Propanoate metabolism	32	47	0.959148	1	ko00640
207	Rap1 signaling pathway	2	4	0.963885	1	ko04015
208	Retrograde endocannabinoid signaling	2	4	0.963885	1	ko04723
209	Transcriptional misregulation in cancers	3	6	0.975636	1	ko05202
210	Fanconi anemia pathway	58	84	0.978527	1	ko03460
211	RNA polymerase	19	30	0.979242	1	ko03020
212	Intestinal immune network for IgA production	28	43	0.982441	1	ko04672
213	Neuroactive ligand-receptor interaction	529	708	0.9835	1	ko04080
214	Systemic lupus erythematosus	4	8	0.983853	1	ko05322
215	Aminoacyl-tRNA biosynthesis	34	52	0.987433	1	ko00970
216	Cytosolic DNA-sensing pathway	31	48	0.988858	1	ko04623
217	Signaling pathways regulating pluripotency of stem cells	1	3	0.989177	1	ko04550
218	Prolactin signaling pathway	1	3	0.989177	1	ko04917
219	Thyroid hormone signaling pathway	1	3	0.989177	1	ko04919
220	Hepatitis B	1	3	0.989177	1	ko05161
221	Tryptophan metabolism	59	87	0.989587	1	ko00380
222	Pyruvate metabolism	38	58	0.989952	1	ko00620
223	Ras signaling pathway	3	7	0.992601	1	ko04014
224	Endocytosis	334	457	0.994476	1	ko04144
225	PI3K-Akt signaling pathway	1	4	0.997608	1	ko04151
226	Morphine addiction	1	4	0.997608	1	ko05032
227	Viral carcinogenesis	1	4	0.997608	1	ko05203
228	Hypertrophic cardiomyopathy (HCM)	1	4	0.997608	1	ko05410
229	Dilated cardiomyopathy (DCM)	1	4	0.997608	1	ko05414
230	Alcoholism	4	10	0.998371	1	ko05034
231	Phagosome	128	186	0.99858	1	ko04145
232	Ribosome biogenesis in eukaryotes	47	75	0.999151	1	ko03008
233	Proteasome	22	39	0.999264	1	ko03050
234	Regulation of actin cytoskeleton	287	406	0.999788	1	ko04810
235	Pathways in cancer	2	8	0.999834	1	ko05200
236	Cell adhesion molecules (CAMs)	154	227	0.999851	1	ko04514
237	Glycosaminoglycan degradation	10	23	0.999932	1	ko00531
238	Cardiac muscle contraction	59	104	1	1	ko04260
239	Oxidative phosphorylation	60	107	1	1	ko00190
240	Other glycan degradation	12	33	1	1	ko00511
241	Ribosome	38	122	1	1	ko03010
