# Supplementary material for: Immune-related miRNA-mRNA regulation network in the livers of DHAV-3-infected ducklings
Source: BMC Genomics. 2020 Feb 4;21:123. doi: 10.1186/s12864-020-6539-7 (PMC7001231; doi:10.1186/s12864-020-6539-7)
Supplement: Supplementary file 6 — Additional file 6: Differentially expressed miRNAs predicted to target the DHAV-3 genome. [file 12864_2020_6539_MOESM6_ESM.xlsx]

## Sheet: Sheet1
Additional file 6. Differentially expressed miRNAs predicted to target the DHAV-3 genome.
miRNA	Target gene in DHAV-3 genome	Target binding start site (bp)	Energy (kcal/mol)	p-value	Score	Target region(3'->5')	miRNA-target pairing(5'->3')a	miRNA sequence(5'->3')
apl-miR-122-3p	VP0	1084	-20.4	1	1.47872	GUGUGGUAGUAAUCAGGUGGUC--	x||:||||:||x|xxx|||:|xxx	AACGCCAUUAUCA---CACUAAAU
apl-miR-146-3p	VP0	1278	-22.7	1	2.65339	CCGGGGUGGUUGUG-AUAGACA-	x||||:|:x:|:x|xxx||||xx	UGCCCUAUGGAUUCAGUUCUGCA
apl-miR-424-5p	VP0	742	-21.1	1	0.895485	UUCGUUGUGAGAGUUGACGAGGUUC	x||||:||xx:|||xx||:|:::|x	CAGCAGCA-AUUCA--UGUUUUGA-
apl-miR-2478-3p	VP0	1284	-20.9	1	1.35892	CGGGGUGG---UUGUGA-	x:|||||:xxx:||||xx	AUCCCACUUCUGACACCA
apl-miR-3968-3p	VP0	1284	-20.9	1	1.35892	CGGGGUGG---UUGUGA-	x:|||||:xxx:||||xx	AUCCCACUCCUGACACCA
apl-miR-34-5p	VP1	2438	-24.2	0.999903	0.225912	UACCGUCAC--UGUCGUAUAAG--	x||||||||xxx:|||xx:||xxx	-UGGCAGUGUCUUAGCUGGUUGUU
apl-miR-139-3p	VP1	2306	-30.4	0.621054	0.440976	UAUCUCUACGCACUGGGACCAGUCC--	x|:|||||||xxx:|||||x|::|xxx	-UGGAGAUGC--AGCCCUG-UUGGAAU
apl-miR-320-3p	VP1	2623	-28.8	0.792656	0.074518	GUUUCGACCGAACACCUCCGGG-	x||||||||x|||xx||||x|xx	AAAAGCUGGGUUG-AGAGGGCGA
apl-miR-486-5p	VP1	2274	-22.6	1	0.758542	GAGGACAUGGAGUGAUC------	x||||||||:xx:||:xxxxxxx	-UCCUGUACUGAGCUGCCCCGAG
apl-miR-735-5p	VP1	2713	-23.7	0.99996	1.60492	ACCGACUAGACUAACUAAUACG	x|||||:||x||xx|:|x:||x	-GGCUGGUCCGA-AGGUAGUGG
novel-m0028-3p	VP1	2710	-26	0.999286	1.67982	ACCGACUAGACUAACUAAUACGUCU-	x|||||:||x||xx|:|x:||x:|xx	-GGCUGGUCCGA-AGGUAGUGGGGUA
novel-m0055-3p	VP1	2557	-23.3	0.99998	1.21296	CGGUUUUC-AGUUUGGUGGGGGG	x:||||:|xx:|:|x||||:|:x	AUCAAAGGAAUAGAGCACCUCU-
apl-miR-151-3p	VP3	2070	-23.2	0.999989	2.21451	CAUUUGACUUUUAGGAAUG--	x||:||||||xx|||||:xxx	CUAGACUGAAGCUCCUUGAGG
apl-miR-1343-5p	VP3	1820	-27.2	0.932928	0.336046	ACCAUCGCCGGU-------	x||||||||||xxxxxxxx	-GGUAGCGGCCCCCCGGCG
novel-m0196-3p	VP3	1464	-27.7	0.951118	0.294645	CUACGCUCUAAGAACUCCUCCCGA	x||||||||xx|xx|:|||x||:x	CAUGCGAGA-GCAAGGGGAAGGUC
novel-m0069-5p	2C	4307	-18.6	1	0.231079	CGUACGUGUUCACAAGUAGUGUGUCA	x||||||:xxx|||xx:x|||x|||x	ACAUGCAUCUCUGU--GACAC-CAG-
apl-miR-2404-5p	3B	5439	-19.8	1	1.84992	AGACGUGACGGUGAAAUUUCAGAA-	x:|||||||:x|:xx||xxx|||xx	-UUGCACUGU-AUGGUA---UCUGC
apl-miR-9-z	3C	5761	-23	0.999994	0.575692	CGGAGCCAUUAGUAGACAUCGAUAC---	x|:|:|||xxx:||||xx||||:|xxxx	UCUUUGGU---UAUCU--AGCUGUAUGA
apl-miR-197-3p	3C	5917	-20	1	0.460729	GAGGUGGUGUACUUGGUCCCGGA--	x|:||||||x|xxx|||xxx||xxx	-UUCACCACCUUCUCCA--CCCAGC
apl-miR-101-3p	3D	6620	-19.9	1	0.493692	UUGUCGUGUCGGACUAUUUUAUUUCG	x||||:||x|:xx|||||xx|:|||x	UACAGUACUGU--GAUAA-CUGAAG-
apl-miR-128-3p	3D	6929	-18.6	1	0.328283	CGUGUCAUAUUGUACGGU----	x||||||:x|||xx|:|xxxxx	UCACAGUG-AACCGGUCUCUUU
novel-m0012-3p	3D	6702	-16.8	1	0.416575	CAGGUUUGUGUUC--------	x|||||||x||:xxxxxxxxx	UUCCAAACUCAGACAUAUUGA
apl-miR-340-5p	5'UTR	207	-15.2	1	0.412045	AAAUAUUUC-UGAAUCUGUACC--	x||||||||x|xxx||||x||xxx	-UUAUAAAGCAAUGAGAC-UGAUU
a "|" represents the complementary binding; ":" represents the GU binding; "x" represents not binding.
