# Supplementary material for: Immune-related miRNA-mRNA regulation network in the livers of DHAV-3-infected ducklings
Source: BMC Genomics. 2020 Feb 4;21:123. doi: 10.1186/s12864-020-6539-7 (PMC7001231; doi:10.1186/s12864-020-6539-7)
Supplement: Supplementary file 7 — Additional file 7: Overview of mRNA-Seq in the mock-infected and DHAV-3-infected libraries. [file 12864_2020_6539_MOESM7_ESM.xlsx]

## Sheet: all.data.stat
Additional file 7. Overview of mRNA-Seq in the mock-infected and DHAV-3-infected libraries.
Sample[1]	Before Filter					After Filter
	Clean Data(bp)	Q20 (%)	Q30 (%)	N[2] (%)	GC (%)	High Quality Clean Data(bp)	Q20 (%)	Q30 (%)	N[2] (%)	GC (%)	Clean Reads Num	High Quality Clean Reads Num (%)	adapter (%)	low quality (%)	polyA (%)	N[2] (%)
C1	10687161300	10495741773 (98.21%)	10228822268 (95.71%)	1244847 (0.01%)	5488706907 (51.36%)	10294631349	10196017829 (99.04%)	9985310720 (97.00%)	1172715 (0.01%)	5277010070 (51.26%)	71247742	69909680 (98.12%)	474724 (0.67%)	860358 (1.21%)	2 (0%)	1488 (0%)
C2	8327059800	8189773839 (98.35%)	7993921224 (96.00%)	970197 (0.01%)	4246425202 (51.00%)	8041588288	7969424293 (99.10%)	7813379084 (97.16%)	915172 (0.01%)	4094084186 (50.91%)	55513732	54545792 (98.26%)	355870 (0.64%)	609702 (1.1%)	1 (0%)	1183 (0%)
C3	9940331400	9772321397 (98.31%)	9530407501 (95.88%)	1131749 (0.01%)	5139444520 (51.70%)	9607552255	9517841772 (99.07%)	9324463689 (97.05%)	1067049 (0.01%)	4959047022 (51.62%)	66268876	65139706 (98.3%)	370960 (0.56%)	755376 (1.14%)	1 (0%)	1416 (0%)
SD1	8844315000	8686381906 (98.21%)	8462101091 (95.68%)	1025400 (0.01%)	4622015865 (52.26%)	8518606467	8435549545 (99.02%)	8257348688 (96.93%)	965340 (0.01%)	4445559731 (52.19%)	58962100	57916930 (98.23%)	346280 (0.59%)	696364 (1.18%)	2 (0%)	1261 (0%)
SD2	8425523400	8278400981 (98.25%)	8070779118 (95.79%)	983488 (0.01%)	4364821028 (51.80%)	8124604384	8047927633 (99.06%)	7883188064 (97.03%)	928557 (0.01%)	4202211296 (51.72%)	56170156	55175804 (98.23%)	344906 (0.61%)	647208 (1.15%)	0 (0%)	1119 (0%)
SD3	7885902600	7747021740 (98.24%)	7549898381 (95.74%)	919166 (0.01%)	4094855233 (51.93%)	7609748160	7536759959 (99.04%)	7380298374 (96.98%)	867612 (0.01%)	3945102443 (51.84%)	52572684	51656272 (98.26%)	294004 (0.56%)	620208 (1.18%)	0 (0%)	1100 (0%)
[1] Mock-infected libraries: C1, C2, C3; DHAV-3-infected libraries: SD1, SD2, SD3.
[2] Reads with a ratio of more than 10% N.
