# Supplementary material for: Immune-related miRNA-mRNA regulation network in the livers of DHAV-3-infected ducklings
Source: BMC Genomics. 2020 Feb 4;21:123. doi: 10.1186/s12864-020-6539-7 (PMC7001231; doi:10.1186/s12864-020-6539-7)
Supplement: Supplementary file 8 — Additional file 8: Differentially expressed genes in mock-infected and DHAV-3-infected duckling liver. [file 12864_2020_6539_MOESM8_ESM.xlsx]

## Sheet: C-vs-SD-24h.genes.filter.annot(
Additional file 8. Differentially expressed genes in mock-infected and DHAV-3-infected duckling liver.
id	C_fpkm	SD-24h_fpkm	log2(FC)	Pvalue	FDR	significant	Description
ncbi_101802920	64048.3	12742.3	-2.32953	3.16183e-11	3.04136e-10	yes	albumin precursor [Anas platyrhynchos]
ncbi_101798111	420.9	7431.49	4.1421	1.87877e-06	9.36358e-06	yes	PREDICTED: hemoglobin subunit beta
ncbi_101794704	10.1167	6308.69	9.28446	2.74101e-24	9.21368e-23	yes	PREDICTED: interferon alpha-inducible protein 27-like protein 2B [Anas platyrhynchos]
ncbi_101800938	1.13667	6283.21	12.4325	5.53778e-64	2.33531e-61	yes	PREDICTED: C-C motif chemokine 4-like [Anas platyrhynchos]
ncbi_101798523	502.893	5234.34	3.37968	9.28052e-13	1.04111e-11	yes	serum amyloid A protein precursor [Anas platyrhynchos]
ncbi_101800520	301.66	4856.71	4.00899	1.0939e-05	4.78372e-05	yes	PREDICTED: hemoglobin subunit alpha-D [Anas platyrhynchos]
ncbi_101795303	9591.66	4056.77	-1.24145	0.000120158	0.000427032	yes	PREDICTED: serotransferrin [Anas platyrhynchos]
ncbi_101800437	399.2	3816.64	3.25712	1.39903e-18	2.83396e-17	yes	actin, cytoplasmic 1 [Homo sapiens]
ncbi_101792412	178.893	3305.81	4.20783	4.76809e-06	2.20959e-05	yes	hemoglobin alpha A subunit [Anas georgica]
ncbi_101797569	1.38333	2141.79	10.5965	4.79443e-112	4.44803e-108	yes	interferon-induced protein with tetratricopeptide repeats 5 [Anas platyrhynchos]
ncbi_101800358	15.5567	2109.11	7.08296	1.76515e-35	1.37039e-33	yes	PREDICTED: extracellular fatty acid-binding protein-like [Anas platyrhynchos]
ncbi_101799398	406.257	2043.64	2.33068	9.86825e-18	1.87033e-16	yes	PREDICTED: actin, cytoplasmic 1 [Anas platyrhynchos]
ncbi_101800895	1.99	1839.63	9.85243	2.97552e-102	9.20181e-99	yes	PREDICTED: polyubiquitin-like, partial [Anas platyrhynchos]
ncbi_101802154	4.49	1681.18	8.54855	2.09012e-50	3.558e-48	yes	PREDICTED: protein MRP-126 [Anas platyrhynchos]
XLOC_021383	3948.38	1608	-1.29599	0.000717606	0.00216613	yes	AEK67424.1 beta-defensin 9 [Anser cygnoides]
ncbi_101797318	0.91	1597.38	10.7776	4.75604e-70	3.04305e-67	yes	PREDICTED: LOW QUALITY PROTEIN: cytochrome P450 2C16-like [Anas platyrhynchos]
ncbi_101799108	241.827	1464.57	2.59843	9.41231e-19	1.93835e-17	yes	beta-2-microglobulin precursor [Anas platyrhynchos]
ncbi_101799210	300.2	1456.83	2.27883	7.02887e-14	8.89637e-13	yes	L-lactate dehydrogenase A chain, partial [Anas platyrhynchos]
ncbi_101793724	3131.04	1389.64	-1.17193	9.29129e-06	4.10965e-05	yes	PREDICTED: alpha-enolase
ncbi_101795539	4883.88	1378.26	-1.82518	7.06576e-10	5.6928e-09	yes	PREDICTED: beta-microseminoprotein-like [Anas platyrhynchos]
ncbi_101793481	2652.8	1294.87	-1.0347	0.000817358	0.00243319	yes	PREDICTED: fibrinogen alpha chain [Anas platyrhynchos]
ncbi_101796643	199.017	1233.13	2.63136	4.24284e-13	4.9482e-12	yes	PREDICTED: C-type lectin domain family 2 member B [Anas platyrhynchos]
ncbi_101796090	6580.88	1211.56	-2.44142	2.47894e-15	3.67092e-14	yes	PREDICTED: LOW QUALITY PROTEIN: fructose-bisphosphate aldolase B [Anas platyrhynchos]
ncbi_101792685	5301.33	1176.12	-2.17232	1.38583e-11	1.3862e-10	yes	PREDICTED: phosphoserine phosphatase
ncbi_101791569	3.12333	1168.74	8.54765	7.43347e-83	9.852e-80	yes	PREDICTED: C-C motif chemokine 4-like [Anas platyrhynchos]
ncbi_101793493	3744.78	1141.82	-1.71354	1.87757e-08	1.24378e-07	yes	basic fatty acid binding protein [Anas platyrhynchos]
ncbi_101799677	1.92667	998.32	9.01725	1.5834e-51	2.88039e-49	yes	PREDICTED: pleckstrin homology-like domain family A member 2 [Falco peregrinus]
ncbi_101802909	10.62	995.38	6.55039	3.28318e-27	1.38139e-25	yes	C-C motif chemokine 4-like protein, partial [Anas platyrhynchos]
ncbi_101792029	0.103333	991.23	13.2277	3.88351e-104	1.80147e-100	yes	PREDICTED: C->U-editing enzyme APOBEC-1
ncbi_101801738	299.277	971.22	1.69832	0.000616377	0.00189008	yes	heat shock cognate 71 kDa protein [Coturnix japonica]
ncbi_101799362	4189.01	919.763	-2.18727	1.64595e-13	2.00925e-12	yes	PREDICTED: beta-2-glycoprotein 1
ncbi_101791352	5.59	919.623	7.36205	2.36391e-45	3.00427e-43	yes	Radical S-adenosyl methionine domain-containing protein 2, partial [Anas platyrhynchos]
ncbi_101797812	33.5667	900.44	4.74553	3.76715e-05	0.000147998	yes	PREDICTED: interferon-induced guanylate-binding protein 1-like, partial [Anas platyrhynchos]
ncbi_101797180	1832.35	846.407	-1.11427	0.000192264	0.000654699	yes	PREDICTED: LOW QUALITY PROTEIN: vitronectin [Anas platyrhynchos]
ncbi_101800442	301.257	844.37	1.48688	0.000174554	0.000599453	yes	PREDICTED: heat shock protein HSP 90-alpha [Meleagris gallopavo]
ncbi_101804206	273.443	841.097	1.62103	8.3548e-07	4.39658e-06	yes	PREDICTED: peroxiredoxin-1 [Anas platyrhynchos]
ncbi_101804721	4.76	835.38	7.45533	3.23583e-68	1.81942e-65	yes	PREDICTED: lysozyme C [Anas platyrhynchos]
ncbi_101796348	196.177	790.067	2.00982	2.47889e-11	2.39937e-10	yes	PREDICTED: histone H3.3
ncbi_101805239	8.35667	764.97	6.51633	4.13752e-53	8.16719e-51	yes	-
ncbi_101795318	97.1167	760.557	2.96926	1.08588e-18	2.22389e-17	yes	Diamine acetyltransferase 1, partial [Anas platyrhynchos]
ncbi_101797121	164.933	756.957	2.19833	4.13394e-14	5.34904e-13	yes	PREDICTED: zinc finger protein 36, C3H1 type-like 1, partial [Anas platyrhynchos]
ncbi_101790039	1.94	753.42	8.60125	2.31534e-106	1.43204e-102	yes	PREDICTED: C-C motif chemokine 19 [Anas platyrhynchos]
ncbi_101791120	53.7967	746.337	3.79424	1.70528e-37	1.45813e-35	yes	PREDICTED: interferon-induced 35 kDa protein, partial [Anas platyrhynchos]
ncbi_101791385	27.3867	745.417	4.7665	1.16025e-36	9.48387e-35	yes	PREDICTED: C-C motif chemokine 5-like [Anas platyrhynchos]
ncbi_101794144	8.74333	743.563	6.41013	1.23324e-46	1.69503e-44	yes	PREDICTED: syndecan-4 [Anas platyrhynchos]
ncbi_101793728	10.5367	734.51	6.12329	4.12587e-57	1.00731e-54	yes	PREDICTED: glia-derived nexin
ncbi_101799034	1993.2	725.8	-1.45744	1.06347e-07	6.37847e-07	yes	PREDICTED: ADP/ATP translocase 3 [Anas platyrhynchos]
ncbi_101795838	3032.1	718.393	-2.07747	1.18691e-11	1.19691e-10	yes	PREDICTED: ribonuclease CL2 [Anas platyrhynchos]
ncbi_101794268	169.107	701.3	2.0521	8.77265e-13	9.87122e-12	yes	PREDICTED: cathepsin B [Anas platyrhynchos]
ncbi_101791980	42.3867	698.76	4.04311	2.10974e-41	2.18694e-39	yes	PREDICTED: lymphocyte antigen 6E-like [Anas platyrhynchos]
ncbi_101791974	4.70333	655.933	7.12372	4.51795e-79	4.65725e-76	yes	PREDICTED: placenta-specific gene 8 protein [Anas platyrhynchos]
ncbi_101799533	1867.42	636.03	-1.55388	0.000179454	0.000614803	yes	transthyretin precursor [Anas platyrhynchos]
ncbi_101798234	1736.65	626.083	-1.47188	1.07873e-07	6.46299e-07	yes	PREDICTED: vitamin D-binding protein [Anas platyrhynchos]
ncbi_101800889	164.913	621.343	1.91368	2.12379e-08	1.39989e-07	yes	PREDICTED: LOW QUALITY PROTEIN: 78 kDa glucose-regulated protein, partial [Anas platyrhynchos]
ncbi_101805212	119.773	602.257	2.33007	3.84461e-08	2.44807e-07	yes	PREDICTED: tubulin alpha-1C chain, partial [Anas platyrhynchos]
ncbi_101792449	221.16	600.157	1.44025	1.95226e-07	1.12918e-06	yes	PREDICTED: cathepsin D [Anas platyrhynchos]
ncbi_101793492	0.356667	592.363	10.6977	4.06382e-123	7.54042e-119	yes	PREDICTED: interferon-induced GTP-binding protein Mx [Anas platyrhynchos]
ncbi_101804984	136.407	583.357	2.09646	6.64888e-09	4.66075e-08	yes	PREDICTED: protein BTG1 [Anas platyrhynchos]
ncbi_101796387	265.797	556.433	1.06589	0.000591969	0.00181924	yes	PREDICTED: LOW QUALITY PROTEIN: alpha-2-macroglobulin-like protein 1 [Anas platyrhynchos]
ncbi_101794825	1565.5	544.573	-1.52342	5.15793e-07	2.80825e-06	yes	PREDICTED: pancreatic progenitor cell differentiation and proliferation factor [Anas platyrhynchos]
ncbi_101794686	174.08	538.957	1.63042	9.427e-08	5.70323e-07	yes	PREDICTED: endoplasmin, partial [Anas platyrhynchos]
ncbi_101798627	2935.41	535.85	-2.45366	1.30454e-13	1.60409e-12	yes	PREDICTED: secreted phosphoprotein 24 [Anas platyrhynchos]
ncbi_101803758	41.51	532.44	3.68109	7.98453e-16	1.24498e-14	yes	PREDICTED: complement C1q subcomponent subunit A [Anas platyrhynchos]
XLOC_000308	1100.28	531.443	-1.04988	0.000892968	0.0026367	yes	ELK29743.1 hypothetical protein MDA_GLEAN10003273 [Myotis davidii]
ncbi_101790338	2.80667	527.103	7.55308	6.66095e-57	1.56448e-54	yes	PREDICTED: UMP-CMP kinase 2, mitochondrial [Anas platyrhynchos]
ncbi_101795022	40.2667	513.45	3.67257	1.10401e-30	6.09669e-29	yes	PREDICTED: signal transducer and activator of transcription 1-like [Anas platyrhynchos]
ncbi_101804861	86.7367	498.35	2.52245	6.28966e-13	7.20844e-12	yes	PREDICTED: macrophage receptor MARCO
ncbi_101792756	1720.61	496.347	-1.7935	3.77107e-09	2.75156e-08	yes	PREDICTED: prothrombin [Anas platyrhynchos]
ncbi_101797831	122.003	491.967	2.01164	3.41785e-12	3.62597e-11	yes	PREDICTED: lysosomal-associated transmembrane protein 4A [Anas platyrhynchos]
ncbi_101792362	22.7533	487.33	4.42075	6.39717e-48	9.20151e-46	yes	PREDICTED: osteopontin [Anas platyrhynchos]
ncbi_101793823	1144.37	483.613	-1.24262	1.64532e-05	6.95263e-05	yes	PREDICTED: plasminogen-like [Anas platyrhynchos]
ncbi_101800897	2482.27	481.34	-2.36653	1.00331e-14	1.39763e-13	yes	PREDICTED: dehydrogenase/reductase SDR family member 7
ncbi_101800475	137.943	472.917	1.77751	1.02039e-08	6.97103e-08	yes	PREDICTED: cyclic AMP-dependent transcription factor ATF-4, partial [Anas platyrhynchos]
ncbi_101804134	176.283	470.197	1.41537	4.04334e-05	0.000157879	yes	PREDICTED: glutathione peroxidase 3, partial [Anas platyrhynchos]
ncbi_101790643	84.51	469.457	2.4738	8.93859e-18	1.69934e-16	yes	PREDICTED: syntenin-1 [Anas platyrhynchos]
ncbi_101802062	74.06	463.6	2.64611	1.89782e-16	3.16674e-15	yes	PREDICTED: retinoic acid receptor responder protein 1 [Anas platyrhynchos]
ncbi_101800035	1505.74	461.277	-1.70677	3.30632e-08	2.1228e-07	yes	PREDICTED: lipocalin-like [Anas platyrhynchos]
ncbi_101797719	8.01	439.713	5.77862	4.79212e-67	2.33994e-64	yes	PREDICTED: LOW QUALITY PROTEIN: MARCKS-related protein, partial [Anas platyrhynchos]
ncbi_101798065	97.7233	439.087	2.16773	0.00069994	0.00211763	yes	si:ch1073-126c3.2 precursor [Danio rerio]
ncbi_101797910	190.913	437.917	1.19774	1.3749e-05	5.89448e-05	yes	transforming protein RhoA-like protein [Cricetulus griseus]
ncbi_101803401	67.1433	433.477	2.69064	3.65932e-11	3.48735e-10	yes	PREDICTED: tubulin alpha-1 chain-like, partial [Anas platyrhynchos]
ncbi_101799911	13.2467	431.74	5.02646	1.49003e-31	8.72162e-30	yes	PREDICTED: perilipin-2 [Anas platyrhynchos]
ncbi_101801300	137.137	408.893	1.57611	9.43124e-08	5.70393e-07	yes	PREDICTED: SPARC [Anas platyrhynchos]
XLOC_007968	29.67	406.823	3.77733	1.67204e-33	1.14482e-31	yes	-
ncbi_106014264	44.0933	405.237	3.20013	2.16811e-30	1.1763e-28	yes	dispanin subfamily A member 2b-like [Anas platyrhynchos]
ncbi_101789874	1176.13	393.97	-1.57789	1.8695e-07	1.08436e-06	yes	PREDICTED: tyrosine aminotransferase
ncbi_101797758	13.1	386.897	4.88431	6.04336e-40	5.72115e-38	yes	PREDICTED: N-myc-interactor
ncbi_101791724	46.7933	382.86	3.03244	0.00326187	0.00849221	yes	alpha 1-acid glycoprotein [Gallus gallus]
ncbi_101798305	1253	381.523	-1.71554	4.9828e-08	3.11824e-07	yes	PREDICTED: protein AMBP [Anas platyrhynchos]
ncbi_101805265	71.8933	372.613	2.37375	1.06469e-16	1.82413e-15	yes	catenin beta-1 [Pelodiscus sinensis]
ncbi_101804561	58.7067	368.513	2.65012	3.43876e-21	8.76459e-20	yes	PREDICTED: cell differentiation protein RCD1 homolog [Anas platyrhynchos]
ncbi_101795371	92.88	362.237	1.96349	8.19535e-13	9.24968e-12	yes	PREDICTED: myosin regulatory light chain 2, smooth muscle minor
ncbi_101790881	1082.81	351.52	-1.6231	1.11311e-07	6.65818e-07	yes	PREDICTED: kininogen-1 [Anas platyrhynchos]
ncbi_101797590	82.82	342.943	2.04992	1.9896e-13	2.40033e-12	yes	PREDICTED: polyubiquitin-C
ncbi_101790298	6551.4	342.503	-4.25761	8.1201e-24	2.62032e-22	yes	PREDICTED: alpha-2-HS-glycoprotein [Anas platyrhynchos]
XLOC_021387	1145.2	341.897	-1.74397	6.58274e-05	0.000246753	yes	EOA95211.1 Gallinacin-13 [Anas platyrhynchos]
ncbi_101801227	21.7933	334.65	3.94069	1.96842e-26	7.60918e-25	yes	PREDICTED: tumor necrosis factor receptor superfamily member 6B [Anas platyrhynchos]
ncbi_101789510	123.513	330.9	1.42173	1.01326e-07	6.09237e-07	yes	PREDICTED: actin-related protein 2/3 complex subunit 2, partial [Anas platyrhynchos]
ncbi_101790507	108.857	330.08	1.60039	2.3078e-09	1.73472e-08	yes	PREDICTED: ATP-dependent RNA helicase DDX3X
ncbi_101803885	19.2967	326.993	4.08284	5.54545e-13	6.37916e-12	yes	Insulin-like growth factor-binding protein 1, partial [Anas platyrhynchos]
ncbi_101797994	37.3967	325.05	3.11968	4.04901e-17	7.18941e-16	yes	PREDICTED: proline-rich nuclear receptor coactivator 1, partial [Anas platyrhynchos]
ncbi_101799633	6.79	324	5.57644	7.44895e-58	1.91966e-55	yes	PREDICTED: interferon regulatory factor 1 [Anas platyrhynchos]
ncbi_101805073	0.773333	323.65	8.70913	1.0292e-85	2.12186e-82	yes	PREDICTED: heat shock protein 30-like [Anas platyrhynchos]
ncbi_101803806	1.10333	321.57	8.18712	3.26875e-77	3.19219e-74	yes	PREDICTED: ubl carboxyl-terminal hydrolase 18 [Anas platyrhynchos]
ncbi_101795905	116.373	321.47	1.46592	2.97615e-07	1.67849e-06	yes	PREDICTED: destrin [Anas platyrhynchos]
ncbi_101790481	0.41	315.623	9.58836	1.71897e-49	2.68029e-47	yes	PREDICTED: fibroblast growth factor 19, partial [Anas platyrhynchos]
ncbi_101799716	100.307	309.657	1.62625	7.07148e-09	4.93833e-08	yes	Calmodulin [Tupaia chinensis]
ncbi_101802227	21.6633	308.283	3.83093	3.97991e-31	2.2378e-29	yes	PREDICTED: signal transducer and activator of transcription 1-alpha/beta
ncbi_101798019	52.9567	305.26	2.52715	1.29717e-15	1.97286e-14	yes	PREDICTED: gastric intrinsic factor, partial [Anas platyrhynchos]
ncbi_101791982	85.0367	304.523	1.8404	5.69264e-09	4.04082e-08	yes	PREDICTED: complement C1r subcomponent
ncbi_101802744	11.6133	299.35	4.68798	3.43227e-09	2.52021e-08	yes	PREDICTED: carbonic anhydrase 2 [Anas platyrhynchos]
ncbi_101804310	16.9067	296.903	4.13433	2.81392e-32	1.74623e-30	yes	PREDICTED: metalloproteinase inhibitor 3 [Anas platyrhynchos]
ncbi_101791313	13.9367	293.917	4.39845	3.28796e-28	1.47363e-26	yes	PREDICTED: tropomyosin alpha-4 chain
ncbi_101802974	6.74333	293.307	5.4428	4.57854e-34	3.31854e-32	yes	PREDICTED: epithelial-stromal interaction protein 1 [Anas platyrhynchos]
ncbi_101797061	3.43	291.873	6.41099	8.86242e-16	1.37264e-14	yes	PREDICTED: LOW QUALITY PROTEIN: leukocyte cell-derived chemotaxin-2 [Anas platyrhynchos]
ncbi_101790639	22.5067	287.463	3.67495	1.46385e-26	5.73034e-25	yes	PREDICTED: cAMP-responsive element modulator
ncbi_101794589	84.44	284.843	1.75417	1.36786e-09	1.0587e-08	yes	PREDICTED: Y-box-binding protein 3, partial [Anas platyrhynchos]
ncbi_101800373	2179.33	282.243	-2.94887	3.2007e-11	3.07715e-10	yes	PREDICTED: bifunctional purine biosynthesis protein PURH [Anas platyrhynchos]
ncbi_101790932	62.8133	279.123	2.15176	1.72172e-10	1.50195e-09	yes	PREDICTED: sequestosome-1
ncbi_101802475	64.3467	268.56	2.06131	3.96395e-12	4.17193e-11	yes	PREDICTED: sialomucin core protein 24 [Anas platyrhynchos]
ncbi_101794264	70.4533	266.423	1.91898	3.34339e-10	2.82241e-09	yes	14-3-3 protein zeta [Gallus gallus]
ncbi_101790898	1060.21	265.99	-1.99491	4.72876e-11	4.4494e-10	yes	PREDICTED: antithrombin-III
ncbi_101797809	1769.77	264.193	-2.7439	1.29859e-14	1.78088e-13	yes	PREDICTED: ribose-phosphate pyrophosphokinase 2 [Anas platyrhynchos]
ncbi_101803264	3031.56	264.14	-3.52068	6.09817e-27	2.47596e-25	yes	PREDICTED: LOW QUALITY PROTEIN: 4-hydroxyphenylpyruvate dioxygenase [Anas platyrhynchos]
ncbi_101802393	9.73667	257.61	4.72562	6.9442e-32	4.16989e-30	yes	PREDICTED: dual specificity protein phosphatase 1, partial [Anas platyrhynchos]
ncbi_101803352	48.4667	257.007	2.40674	1.56445e-15	2.3658e-14	yes	PREDICTED: HLA class II histocompatibility antigen gamma chain [Anas platyrhynchos]
ncbi_101802994	2213.84	256.35	-3.11036	2.54517e-16	4.19784e-15	yes	PREDICTED: fructose-1,6-bisphosphatase 1 [Anas platyrhynchos]
ncbi_101791431	0.24	255.82	10.0579	8.83171e-104	3.27745e-100	yes	PREDICTED: dispanin subfamily A member 2b-like [Anas platyrhynchos]
ncbi_101805340	118.09	255.357	1.11263	2.01676e-05	8.37347e-05	yes	PREDICTED: heterogeneous nuclear ribonucleoprotein H
ncbi_101800925	61.3733	254.68	2.053	4.65991e-11	4.39129e-10	yes	PREDICTED: nicotinamide phosphoribosyltransferase [Anas platyrhynchos]
ncbi_101789686	57.14	253.293	2.14824	3.32404e-12	3.53251e-11	yes	PREDICTED: tropomyosin alpha-1 chain
ncbi_101794725	1595.21	253.117	-2.65587	1.77486e-17	3.26711e-16	yes	PREDICTED: retinol-binding protein 4 [Anas platyrhynchos]
ncbi_101792273	5.98667	246.187	5.36186	1.67956e-49	2.64104e-47	yes	PREDICTED: annexin A2 [Anas platyrhynchos]
ncbi_101796137	57.22	240.903	2.07386	2.51595e-14	3.3393e-13	yes	PREDICTED: cysteine-rich and transmembrane domain-containing protein 1
ncbi_101793263	15.44	240.84	3.96333	4.6425e-38	4.10198e-36	yes	PREDICTED: baculoviral IAP repeat-containing protein 2 [Anas platyrhynchos]
ncbi_101801019	79.2567	240.223	1.59977	6.01346e-09	4.24742e-08	yes	PREDICTED: legumain [Anas platyrhynchos]
ncbi_101803910	6.51	239.89	5.20357	1.23011e-46	1.69503e-44	yes	-
ncbi_101803817	0.133333	236.03	10.7897	2.05792e-95	5.45495e-92	yes	PREDICTED: interleukin-8-like [Anas platyrhynchos]
ncbi_101792370	30.8167	235.78	2.93566	5.1434e-15	7.35819e-14	yes	PREDICTED: lymphocyte antigen 6D [Anas platyrhynchos]
ncbi_101803775	484.997	232.873	-1.05843	0.00197059	0.00537789	yes	PREDICTED: alpha-1-antitrypsin [Anas platyrhynchos]
ncbi_101792866	68.9933	228.157	1.7255	2.77124e-10	2.35549e-09	yes	PREDICTED: actin-related protein 2/3 complex subunit 5, partial [Anas platyrhynchos]
ncbi_101796626	23.0333	227.247	3.30246	8.78304e-24	2.81467e-22	yes	PREDICTED: transcription factor AP-1 [Anas platyrhynchos]
XLOC_006422	29.4567	225.83	2.93857	5.26368e-13	6.07763e-12	yes	AAL31950.1 CDH1-D, partial [Gallus gallus]
ncbi_101793628	71.77	225.66	1.6527	2.77926e-09	2.0669e-08	yes	PREDICTED: prostaglandin E synthase 3, partial [Anas platyrhynchos]
ncbi_101793322	5.19333	225.293	5.439	3.06954e-50	5.17776e-48	yes	PREDICTED: thrombospondin-1 [Anas platyrhynchos]
ncbi_101793233	19.9633	223.663	3.4859	1.16926e-16	1.99408e-15	yes	PREDICTED: C-type lectin domain family 17, member A-like [Anas platyrhynchos]
ncbi_101797218	1612.06	223.23	-2.8523	2.81894e-13	3.35937e-12	yes	PREDICTED: multifunctional protein ADE2 [Anas platyrhynchos]
ncbi_101790142	0.156667	222.16	10.4697	5.10126e-80	5.91587e-77	yes	PREDICTED: L-amino-acid oxidase [Anas platyrhynchos]
ncbi_106019035	0.0633333	219.413	11.7584	1.38538e-50	2.44804e-48	yes	-
ncbi_101797462	65.6667	218.66	1.73546	4.56166e-09	3.28833e-08	yes	heterogeneous nuclear ribonucleoprotein D-like [Gallus gallus]
ncbi_101799224	0.433333	218.33	8.97682	4.53657e-84	6.49199e-81	yes	PREDICTED: heat shock protein 30C-like, partial [Anas platyrhynchos]
ncbi_101801059	13.39	217.063	4.01889	1.32955e-39	1.24595e-37	yes	Mov10, Moloney leukemia virus 10,-like protein, partial [Camelus ferus]
ncbi_101803046	3.93333	216.623	5.78329	3.45749e-45	4.33471e-43	yes	PREDICTED: G0/G1 switch protein 2 [Anas platyrhynchos]
ncbi_101805425	74.01	216.017	1.54535	5.51441e-07	2.98483e-06	yes	PREDICTED: X-box-binding protein 1 [Anas platyrhynchos]
ncbi_101796758	2.29333	213.413	6.54006	9.83501e-20	2.22276e-18	yes	PREDICTED: NADPH oxidase organizer 1 [Anas platyrhynchos]
ncbi_101801433	832.323	212.99	-1.96636	2.37253e-13	2.84749e-12	yes	PREDICTED: LOW QUALITY PROTEIN: selenoprotein P, partial [Anas platyrhynchos]
ncbi_101798417	13.9833	212.003	3.92231	0.017191	0.036919	yes	PREDICTED: complement C1q subcomponent subunit A, partial [Anas platyrhynchos]
ncbi_101804362	84.63	211.16	1.3191	6.89092e-06	3.10342e-05	yes	PREDICTED: probable ATP-dependent RNA helicase DDX5 [Anas platyrhynchos]
ncbi_101800495	12.6167	210.71	4.06186	7.5552e-33	5.02461e-31	yes	PREDICTED: deoxynucleoside triphosphate triphosphohydrolase SAMHD1
ncbi_101803303	488.633	210.163	-1.21724	1.3236e-05	5.6903e-05	yes	PREDICTED: superoxide dismutase [Cu-Zn] [Anas platyrhynchos]
ncbi_101801719	49.0933	207.02	2.07617	9.14066e-14	1.14521e-12	yes	PREDICTED: acid ceramidase [Anas platyrhynchos]
ncbi_101800128	412.39	205.983	-1.00148	0.000430535	0.00136627	yes	PREDICTED: cytochrome b-c1 complex subunit 1, mitochondrial [Anas platyrhynchos]
ncbi_101795300	79.7633	204.683	1.3596	0.00314897	0.00822251	yes	PREDICTED: tubulin beta chain
ncbi_101803553	50.9333	203.607	1.9991	3.26593e-10	2.75828e-09	yes	PREDICTED: LOW QUALITY PROTEIN: complement C1q subcomponent subunit C, partial [Anas platyrhynchos]
ncbi_101791650	12.7433	202.7	3.99153	1.06077e-33	7.41375e-32	yes	PREDICTED: optineurin [Anas platyrhynchos]
ncbi_101803941	41.3233	198.65	2.2652	4.57021e-15	6.59924e-14	yes	PREDICTED: LOW QUALITY PROTEIN: cadherin-1-like, partial [Anas platyrhynchos]
ncbi_101790241	427.897	198.52	-1.10798	4.76591e-05	0.000183582	yes	PREDICTED: phosphate carrier protein, mitochondrial [Anas platyrhynchos]
ncbi_101795041	95.8267	197.843	1.04586	0.000105911	0.000379966	yes	PREDICTED: myosin regulatory light chain 12A-like [Anas platyrhynchos]
ncbi_101802795	30.2267	195.807	2.69554	8.06383e-21	1.97623e-19	yes	PREDICTED: myosin-9 [Anas platyrhynchos]
ncbi_101795419	47.1467	195.387	2.0511	4.78792e-12	4.99943e-11	yes	PREDICTED: ADP-ribosylation factor 4, partial [Anas platyrhynchos]
ncbi_101795904	2.49	194.863	6.29017	8.21008e-68	4.48053e-65	yes	PREDICTED: interferon regulatory factor 7, partial [Anas platyrhynchos]
ncbi_101799254	407.507	194.557	-1.06663	5.42895e-05	0.00020651	yes	PREDICTED: ATP synthase subunit gamma, mitochondrial
ncbi_101803145	44.4067	193.137	2.12077	9.91447e-10	7.81159e-09	yes	sodium/potassium-transporting ATPase subunit beta-1 [Anas platyrhynchos]
ncbi_101790485	983.77	192.587	-2.35281	4.25646e-14	5.50373e-13	yes	PREDICTED: fetuin-B [Anas platyrhynchos]
ncbi_101798039	469.407	192.08	-1.28913	8.44511e-06	3.75957e-05	yes	PREDICTED: long-chain-fatty-acid--CoA ligase 1 [Anas platyrhynchos]
ncbi_101795709	3.59667	192.053	5.7387	4.16926e-40	3.98766e-38	yes	PREDICTED: LOW QUALITY PROTEIN: TNFAIP3-interacting protein 2 [Anas platyrhynchos]
ncbi_101797246	867.09	191.267	-2.1806	8.60099e-12	8.78807e-11	yes	PREDICTED: coagulation factor X-like [Anas platyrhynchos]
ncbi_101804845	43.9633	190.47	2.11519	5.17828e-11	4.85268e-10	yes	MHC class II antigen [Anas platyrhynchos]
ncbi_101791779	59.9767	190.327	1.666	2.87713e-07	1.62611e-06	yes	PREDICTED: complement C1s subcomponent [Anas platyrhynchos]
ncbi_101792335	27.1267	189.19	2.80205	7.86904e-19	1.63688e-17	yes	PREDICTED: NEDD8 ultimate buster 1 [Anas platyrhynchos]
ncbi_101796257	1112.63	188.223	-2.56346	1.67891e-05	7.08163e-05	yes	PREDICTED: glycine amidinotransferase, mitochondrial [Anas platyrhynchos]
ncbi_101805240	29.5067	187.867	2.6706	7.22058e-16	1.13157e-14	yes	PREDICTED: coactosin-like protein, partial [Anas platyrhynchos]
ncbi_101791907	78.1267	184.79	1.242	2.81611e-05	0.000113569	yes	PREDICTED: cell division control protein 42 homolog
XLOC_012033	0.306667	184.077	9.22942	2.73336e-67	1.37075e-64	yes	XP_009461254.1 PREDICTED: pleckstrin homology-like domain family A member 2 [Nipponia nippon]
ncbi_101803660	6.60667	183.647	4.79687	4.18721e-41	4.24556e-39	yes	PREDICTED: protein S100-A11 [Anas platyrhynchos]
ncbi_101789967	26.59	183.293	2.7852	1.88504e-16	3.14823e-15	yes	PREDICTED: lysosome membrane protein 2
ncbi_101804450	3.9	182.4	5.54749	2.6516e-31	1.51853e-29	yes	PREDICTED: AN1-type zinc finger protein 2A [Anas platyrhynchos]
ncbi_101791396	10.8367	178.177	4.03932	1.03504e-36	8.53566e-35	yes	PREDICTED: NF-kappa-B inhibitor alpha [Anas platyrhynchos]
ncbi_101798454	86.22	175.383	1.02442	0.00021527	0.000727965	yes	PREDICTED: epididymal secretory protein E1, partial [Anas platyrhynchos]
ncbi_101805361	9.17667	174.59	4.24986	3.74259e-27	1.56684e-25	yes	PREDICTED: plasmalemma vesicle-associated protein [Anas platyrhynchos]
ncbi_101803270	27.7233	174.503	2.65408	9.955e-19	2.04557e-17	yes	PREDICTED: induced myeloid leukemia cell differentiation protein Mcl-1
ncbi_101794835	76.1267	174.23	1.19452	3.80163e-05	0.000149258	yes	PREDICTED: tropomyosin alpha-3 chain
ncbi_101792060	58.9133	172.663	1.5513	9.38451e-09	6.44685e-08	yes	PREDICTED: eukaryotic translation initiation factor 5 [Anas platyrhynchos]
ncbi_101796075	78.0767	171.963	1.13914	1.59235e-05	6.75222e-05	yes	PREDICTED: heterogeneous nuclear ribonucleoprotein H3
ncbi_101789974	18.6133	170.64	3.19655	3.20168e-21	8.18994e-20	yes	PREDICTED: collagen alpha-2(VI) chain
ncbi_101805057	68.29	170.543	1.32039	4.75948e-07	2.60201e-06	yes	PREDICTED: heme oxygenase 1 [Anas platyrhynchos]
ncbi_101804606	1.33333	169.763	6.99234	1.16324e-60	3.92434e-58	yes	PREDICTED: nuclear receptor coactivator 7
ncbi_101795277	82.7933	169.633	1.03483	0.000123521	0.000438059	yes	PREDICTED: amyloid-like protein 2
ncbi_101791523	1.59333	169.357	6.73187	1.81363e-69	1.12173e-66	yes	PREDICTED: basic leucine zipper transcriptional factor ATF-like 3 [Aquila chrysaetos canadensis]
ncbi_101797488	341.327	169.253	-1.01197	0.000189889	0.00064697	yes	PREDICTED: D-dopachrome decarboxylase [Anas platyrhynchos]
ncbi_101802298	38.54	168.957	2.13222	4.56858e-14	5.89909e-13	yes	PREDICTED: calponin-3, partial [Anas platyrhynchos]
ncbi_101798597	77.6333	168.917	1.12156	8.22099e-05	0.000301642	yes	PREDICTED: T-complex protein 1 subunit zeta [Anas platyrhynchos]
ncbi_101795565	16.7833	167.89	3.32242	8.45699e-25	2.92215e-23	yes	zinc finger CCCH-type antiviral protein 1 [Anas platyrhynchos]
ncbi_101797203	4.01	167.397	5.38352	1.82402e-57	4.5736e-55	yes	PREDICTED: keratin, type II cytoskeletal cochleal [Anas platyrhynchos]
ncbi_101797658	7.22667	167.283	4.53282	2.08134e-21	5.40129e-20	yes	PREDICTED: heat shock-related 70 kDa protein 2 [Anas platyrhynchos]
ncbi_101792842	8.96333	166.627	4.21644	8.04417e-38	7.04055e-36	yes	PREDICTED: LOW QUALITY PROTEIN: NFX1-type zinc finger-containing protein 1 [Anas platyrhynchos]
ncbi_101797614	808.167	165.95	-2.2839	3.62159e-12	3.8268e-11	yes	PREDICTED: inter-alpha-trypsin inhibitor heavy chain H3 [Anas platyrhynchos]
ncbi_101800293	8.21667	165.067	4.32835	3.23188e-32	1.98568e-30	yes	PREDICTED: LOW QUALITY PROTEIN: vimentin [Anas platyrhynchos]
ncbi_101790726	10.5867	164.35	3.95645	2.27901e-40	2.23741e-38	yes	PREDICTED: LOW QUALITY PROTEIN: pyruvate kinase PKM [Anas platyrhynchos]
ncbi_101794702	5.82	163.403	4.81127	1.66256e-46	2.22491e-44	yes	PREDICTED: 2',3'-cyclic-nucleotide 3'-phosphodiesterase [Anas platyrhynchos]
ncbi_101791624	49.12	162.953	1.73008	6.78571e-11	6.25789e-10	yes	PREDICTED: E3 ubiquitin-protein ligase AMFR [Anas platyrhynchos]
ncbi_101801034	2.94667	162.36	5.78397	1.49295e-60	4.94673e-58	yes	PREDICTED: helicase with zinc finger domain 2
ncbi_101798516	3.31667	162.287	5.61267	1.89316e-56	4.28386e-54	yes	PREDICTED: interferon-induced, double-stranded RNA-activated protein kinase [Anas platyrhynchos]
ncbi_101804502	74.3833	161.103	1.11494	5.3707e-05	0.000204543	yes	14-3-3 protein theta [Gallus gallus]
ncbi_101801736	35.1467	160.983	2.19545	8.10615e-15	1.1386e-13	yes	PREDICTED: V-type proton ATPase 16 kDa proteolipid subunit [Anas platyrhynchos]
ncbi_101803527	31.0633	160.82	2.37216	3.32335e-08	2.13299e-07	yes	PREDICTED: tubulin beta chain [Anas platyrhynchos]
ncbi_101804929	19.7	159.213	3.01469	2.54298e-22	7.08483e-21	yes	PREDICTED: ras-related protein Ral-B [Taeniopygia guttata]
ncbi_101791509	400.977	159.11	-1.33349	2.12288e-06	1.04594e-05	yes	PREDICTED: ATP synthase subunit epsilon, mitochondrial [Calidris pugnax]
ncbi_101798493	56.3	158.51	1.49337	1.9393e-07	1.12274e-06	yes	PREDICTED: syndecan-1 [Anas platyrhynchos]
ncbi_101801232	19.8767	156.303	2.9752	1.14746e-26	4.55914e-25	yes	PREDICTED: LOW QUALITY PROTEIN: tumor necrosis factor receptor superfamily member 21 [Anas platyrhynchos]
ncbi_101793708	42.4867	156.25	1.87877	1.03035e-10	9.29421e-10	yes	PREDICTED: serine incorporator 1 [Anas platyrhynchos]
ncbi_101790301	0.253333	156.193	9.26808	1.13031e-59	3.43818e-57	yes	PREDICTED: endonuclease domain-containing 1 protein-like
ncbi_101793497	29.8367	155.997	2.38636	9.61935e-11	8.72371e-10	yes	actin, aortic smooth muscle [Homo sapiens]
ncbi_101800296	40.9367	154.443	1.91561	8.87302e-13	9.97811e-12	yes	PREDICTED: ras-related protein Rap-1A [Anas platyrhynchos]
ncbi_101794218	453.557	153.973	-1.5586	1.68917e-07	9.85925e-07	yes	PREDICTED: electron transfer flavoprotein subunit alpha, mitochondrial, partial [Anas platyrhynchos]
ncbi_101798143	694.913	153.973	-2.17415	1.04393e-14	1.45094e-13	yes	PREDICTED: heparin cofactor 2 [Anas platyrhynchos]
ncbi_101795711	308.603	153.67	-1.00592	0.000153268	0.000532066	yes	PREDICTED: prohibitin-2, partial [Anas platyrhynchos]
ncbi_101796345	401.61	153.443	-1.38809	1.19392e-05	5.17841e-05	yes	PREDICTED: endothelial PAS domain-containing protein 1
ncbi_101797635	2.68	153.24	5.83742	1.86561e-65	8.65411e-63	yes	PREDICTED: MIT domain-containing protein 1, partial [Anas platyrhynchos]
ncbi_101803874	24.5033	153.223	2.64459	1.06931e-17	2.01842e-16	yes	PREDICTED: collagen alpha-2(IV) chain [Anas platyrhynchos]
ncbi_101796701	329.217	153.14	-1.10419	0.000491763	0.00153977	yes	PREDICTED: pigment epithelium-derived factor [Anas platyrhynchos]
ncbi_101800318	16.1633	153.14	3.24405	3.31731e-21	8.46668e-20	yes	PREDICTED: moesin
ncbi_101803105	55.73	152.907	1.45613	2.56058e-05	0.000104055	yes	PREDICTED: complement C1q subcomponent subunit B
ncbi_101794000	18.12	152.483	3.073	1.54516e-28	7.16763e-27	yes	PREDICTED: zyxin
ncbi_101792849	33.8633	151.99	2.16618	6.3931e-14	8.11937e-13	yes	PREDICTED: integrin beta-1
ncbi_101798529	24.5233	151.533	2.62741	7.10565e-19	1.48307e-17	yes	PREDICTED: guanine nucleotide-binding protein G(i) subunit alpha-2 [Anas platyrhynchos]
ncbi_101799316	13.19	151.43	3.52113	4.89266e-27	2.00367e-25	yes	PREDICTED: replication protein A 70 kDa DNA-binding subunit [Anas platyrhynchos]
ncbi_101789893	17.42	150.833	3.11414	2.94735e-29	1.43538e-27	yes	PREDICTED: 39S ribosomal protein L30, mitochondrial [Anas platyrhynchos]
ncbi_101795217	27.1867	150.74	2.47109	7.47122e-15	1.05582e-13	yes	PREDICTED: alpha-actinin-1
ncbi_101804910	21.05	150.45	2.83739	2.27153e-19	4.97309e-18	yes	PREDICTED: collagen alpha-1(IV) chain, partial [Anas platyrhynchos]
ncbi_101795844	507.153	150.163	-1.75589	1.25384e-07	7.44002e-07	yes	PREDICTED: LOW QUALITY PROTEIN: ATP synthase subunit alpha, mitochondrial [Anas platyrhynchos]
ncbi_101794572	25.66	148.583	2.53368	2.74807e-19	5.94987e-18	yes	-
ncbi_101797969	26.5667	147.993	2.47784	9.11264e-19	1.87872e-17	yes	PREDICTED: LOW QUALITY PROTEIN: lamin [Anas platyrhynchos]
ncbi_101800767	1.42333	147.077	6.69115	8.84686e-33	5.84176e-31	yes	PREDICTED: histone acetyltransferase p300-like [Anas platyrhynchos]
ncbi_101795836	804.42	146.91	-2.45302	1.39244e-08	9.34419e-08	yes	PREDICTED: cysteine dioxygenase type 1 [Anas platyrhynchos]
ncbi_101789862	14.3733	146.693	3.35134	2.16171e-23	6.67395e-22	yes	PREDICTED: plastin-2 [Anas platyrhynchos]
ncbi_101790930	54.3433	146.043	1.42622	4.74631e-06	2.20169e-05	yes	Serine/arginine-rich splicing factor 3 [Fukomys damarensis]
ncbi_101795211	0.833333	145.347	7.44639	8.82647e-62	3.34235e-59	yes	PREDICTED: normal mucosa of esophagus-specific gene 1 protein [Anas platyrhynchos]
ncbi_101799921	27.19	144.523	2.41015	3.17781e-12	3.3868e-11	yes	PREDICTED: protein CREG1 [Anas platyrhynchos]
ncbi_101790919	1	144.383	7.17376	4.54842e-84	6.49199e-81	yes	PREDICTED: zinc finger protein RFP [Anas platyrhynchos]
ncbi_106014788	8.26667	143.613	4.11874	5.24913e-45	6.45017e-43	yes	PREDICTED: E3 ubiquitin-protein ligase RNF135 [Anas platyrhynchos]
ncbi_101795032	62.7567	143.54	1.19361	0.00025963	0.000864114	yes	PREDICTED: LOW QUALITY PROTEIN: complement C4-like [Anas platyrhynchos]
ncbi_101798457	800.673	143.527	-2.47989	1.48047e-17	2.74975e-16	yes	PREDICTED: C-1-tetrahydrofolate synthase, cytoplasmic [Anas platyrhynchos]
ncbi_101801673	4.56333	143.167	4.97146	7.2431e-46	9.53161e-44	yes	PREDICTED: E3 ubiquitin-protein ligase RNF213
ncbi_101794231	9.61667	141.967	3.88387	3.99704e-30	2.10099e-28	yes	PREDICTED: tissue factor pathway inhibitor 2 [Anas platyrhynchos]
ncbi_101804010	0.736667	141.567	7.58625	1.66637e-34	1.23678e-32	yes	interleukin-8 precursor [Anas platyrhynchos]
ncbi_101803979	19.28	141.43	2.87491	3.75304e-13	4.41024e-12	yes	cold-inducible RNA-binding protein [Gallus gallus]
ncbi_101800527	22.8567	140.84	2.62337	4.7712e-16	7.65827e-15	yes	PREDICTED: EF-hand domain-containing protein D1 [Anas platyrhynchos]
ncbi_101803572	588.157	140.793	-2.06262	1.51786e-07	8.90136e-07	yes	PREDICTED: alpha-1-antiproteinase-like [Anas platyrhynchos]
ncbi_101792136	58.7033	139.757	1.2514	0.000571397	0.00176323	yes	PREDICTED: cbp/p300-interacting transactivator 4 [Anas platyrhynchos]
ncbi_101790688	7.79333	138.133	4.14768	1.89752e-29	9.46464e-28	yes	PREDICTED: claudin-5 [Anas platyrhynchos]
ncbi_101803206	51.2067	137.4	1.42398	2.42178e-07	1.38393e-06	yes	PREDICTED: serine/threonine-protein phosphatase 2A catalytic subunit alpha
ncbi_101794118	312.517	137.24	-1.18723	5.83971e-06	2.65904e-05	yes	PREDICTED: LOW QUALITY PROTEIN: nuclease-sensitive element-binding protein 1, partial [Anas platyrhynchos]
ncbi_101799702	11.62	136.883	3.55826	2.59098e-30	1.39755e-28	yes	PREDICTED: opioid growth factor receptor [Anas platyrhynchos]
ncbi_101792613	42.3467	135.73	1.68042	9.74656e-09	6.69062e-08	yes	PREDICTED: rho GDP-dissociation inhibitor 1 [Anas platyrhynchos]
ncbi_101790132	12.4567	135.627	3.44465	6.55803e-28	2.88351e-26	yes	PREDICTED: ornithine decarboxylase [Anas platyrhynchos]
ncbi_101793120	14.9267	135.063	3.17767	5.68152e-28	2.516e-26	yes	PREDICTED: 5-aminolevulinate synthase, nonspecific, mitochondrial
ncbi_101791617	33.9633	135.023	1.99116	1.42907e-13	1.75257e-12	yes	PREDICTED: GDP-L-fucose synthase [Anas platyrhynchos]
ncbi_101800009	2.35333	134.797	5.83994	4.08955e-27	1.69379e-25	yes	DNA-3-methyladenine glycosylase, partial [Anas platyrhynchos]
ncbi_101793511	0.81	134.667	7.37726	1.57921e-67	8.37207e-65	yes	PREDICTED: sterile alpha motif domain-containing protein 9 [Anas platyrhynchos]
ncbi_101792364	1.92333	134.01	6.12259	2.09113e-44	2.48723e-42	yes	PREDICTED: torsin-1A-like
ncbi_101802788	53.58	133.673	1.31895	1.85282e-05	7.75e-05	yes	PREDICTED: collagen alpha-1(III) chain [Anas platyrhynchos]
ncbi_101803789	23.5767	133.18	2.49795	7.92474e-17	1.37681e-15	yes	PREDICTED: coronin-1C [Meleagris gallopavo]
ncbi_101797405	2.18333	132.077	5.9187	7.1949e-61	2.47225e-58	yes	PREDICTED: CD44 antigen
ncbi_101802407	1186.97	131.877	-3.17003	1.23861e-10	1.10333e-09	yes	PREDICTED: betaine--homocysteine S-methyltransferase 1, partial [Anas platyrhynchos]
ncbi_101800791	324.623	131.73	-1.30118	0.000291355	0.000959207	yes	PREDICTED: very long-chain acyl-CoA synthetase-like, partial [Anas platyrhynchos]
ncbi_101795108	17.68	131.357	2.8933	1.26331e-18	2.57025e-17	yes	PREDICTED: lysosomal acid lipase/cholesteryl ester hydrolase [Anas platyrhynchos]
ncbi_101790223	44.3833	131.107	1.56265	3.5528e-09	2.60253e-08	yes	PREDICTED: ubiquitin-conjugating enzyme E2 D3
ncbi_101790433	16.6967	130.94	2.97127	2.33794e-18	4.66456e-17	yes	PREDICTED: collagen alpha-1(VI) chain [Anas platyrhynchos]
ncbi_101803134	273.29	130.937	-1.06156	0.000124671	0.00044138	yes	PREDICTED: aspartate aminotransferase, mitochondrial [Anas platyrhynchos]
ncbi_101791960	9.97333	130.133	3.70577	2.9778e-30	1.59691e-28	yes	PREDICTED: actin-related protein 2/3 complex subunit 1B, partial [Anas platyrhynchos]
ncbi_101789751	301.79	129.2	-1.22394	3.82162e-06	1.80387e-05	yes	PREDICTED: cytoplasmic aconitate hydratase [Anas platyrhynchos]
ncbi_101802184	30.1833	128.963	2.09514	3.2315e-12	3.44205e-11	yes	PREDICTED: tax1-binding protein 1
ncbi_101795166	36.4167	128.577	1.81996	1.73878e-11	1.71066e-10	yes	PREDICTED: akirin-2 [Haliaeetus albicilla]
ncbi_101801278	46.9433	128.537	1.45319	2.30304e-06	1.12752e-05	yes	PREDICTED: 6-phosphogluconate dehydrogenase, decarboxylating, partial [Anas platyrhynchos]
ncbi_101790417	0.233333	127.923	9.09867	2.49727e-81	3.08912e-78	yes	PREDICTED: probable ATP-dependent RNA helicase DDX60 [Anas platyrhynchos]
ncbi_101803096	36.6	127.557	1.80122	8.42161e-11	7.68632e-10	yes	guanine nucleotide-binding protein G(I)/G(S)/G(T) subunit beta-1 [Gallus gallus]
ncbi_101794444	307.873	127.357	-1.27346	3.14345e-05	0.000125299	yes	PREDICTED: nuclear receptor coactivator 4
ncbi_101803427	44.7533	127.343	1.50866	8.58336e-08	5.22007e-07	yes	PREDICTED: small nuclear ribonucleoprotein Sm D1 [Manacus vitellinus]
ncbi_101799816	401.293	127.293	-1.6565	4.66691e-06	2.16811e-05	yes	PREDICTED: 4-trimethylaminobutyraldehyde dehydrogenase [Anas platyrhynchos]
ncbi_101800431	340.91	127.167	-1.42267	2.53097e-06	1.22873e-05	yes	PREDICTED: sorbitol dehydrogenase [Anas platyrhynchos]
ncbi_101801765	14.7433	126.94	3.10601	3.7741e-19	8.03078e-18	yes	serine/threonine-protein kinase Sgk1
ncbi_101803099	5.87333	126.85	4.4328	2.65936e-24	8.95545e-23	yes	PREDICTED: tubulin beta-6 chain [Anas platyrhynchos]
ncbi_101804453	8.77667	126.487	3.84917	1.719e-31	9.99834e-30	yes	PREDICTED: chloride intracellular channel protein 2-like [Anas platyrhynchos]
ncbi_101800658	297.23	126.27	-1.23507	1.97715e-05	8.22821e-05	yes	PREDICTED: pterin-4-alpha-carbinolamine dehydratase [Anas platyrhynchos]
ncbi_101792835	20.2867	126.24	2.63757	5.22066e-19	1.10079e-17	yes	PREDICTED: ras-related protein Rab-21, partial [Anas platyrhynchos]
ncbi_101791979	14.8367	124.987	3.07454	9.11056e-25	3.13049e-23	yes	PREDICTED: lysosomal-associated transmembrane protein 5 [Anas platyrhynchos]
ncbi_101796565	30.28	124.95	2.04491	4.07456e-12	4.27864e-11	yes	PREDICTED: catenin alpha-1 [Anas platyrhynchos]
ncbi_101801522	5.94333	123.267	4.37437	4.36788e-18	8.48649e-17	yes	PREDICTED: type III iodothyronine deiodinase [Anas platyrhynchos]
ncbi_101803051	18.98	123.237	2.69888	4.03787e-18	7.87003e-17	yes	PREDICTED: WD repeat-containing protein 1 [Anas platyrhynchos]
ncbi_101790891	52.17	123.2	1.23971	1.52458e-05	6.48548e-05	yes	histone deacetylase complex subunit SAP18 [Gallus gallus]
ncbi_101796320	427.46	122.963	-1.79756	1.8983e-06	9.45074e-06	yes	PREDICTED: hematopoietic prostaglandin D synthase [Anas platyrhynchos]
ncbi_101791495	27.22	122.847	2.17412	1.47505e-08	9.88073e-08	yes	PREDICTED: calcineurin B homologous protein 1 [Anas platyrhynchos]
ncbi_101790958	12.4767	122.577	3.29638	3.10241e-12	3.31215e-11	yes	PREDICTED: cell death activator CIDE-3 [Anas platyrhynchos]
ncbi_101801978	39.08	122.557	1.64895	4.90926e-10	4.06295e-09	yes	PREDICTED: charged multivesicular body protein 4b [Anas platyrhynchos]
ncbi_101795804	32.6	122.537	1.91027	6.95846e-12	7.181e-11	yes	PREDICTED: 26S proteasome non-ATPase regulatory subunit 13, partial [Anas platyrhynchos]
ncbi_101796441	723.37	121.113	-2.57838	6.78919e-15	9.63099e-14	yes	PREDICTED: regucalcin [Anas platyrhynchos]
ncbi_101803251	26.96	121	2.16611	5.30035e-14	6.79668e-13	yes	PREDICTED: septin-2 [Anas platyrhynchos]
ncbi_101803614	35.4533	120.73	1.76779	4.47963e-10	3.72066e-09	yes	PREDICTED: adenylyl cyclase-associated protein 1 [Anas platyrhynchos]
ncbi_101792739	56.0633	120.567	1.1047	2.75043e-05	0.000111185	yes	PREDICTED: actin, cytoplasmic type 5-like [Anas platyrhynchos]
ncbi_101801803	36.4267	120.41	1.72489	9.79965e-09	6.72209e-08	yes	PREDICTED: oncoprotein-induced transcript 3 protein [Anas platyrhynchos]
XLOC_000353	2.64	120	5.50635	8.65256e-50	1.38404e-47	yes	XP_009674079.1 PREDICTED: serglycin [Struthio camelus australis]
ncbi_101789944	41.75	119.48	1.51692	2.55525e-07	1.45304e-06	yes	MAP kinase-activated protein kinase 2, partial [Aptenodytes forsteri]
ncbi_101804389	26.6533	119.283	2.162	2.34667e-14	3.12133e-13	yes	PREDICTED: DAZ-associated protein 1 [Anas platyrhynchos]
ncbi_101794564	17.68	118.097	2.73978	1.61807e-18	3.25279e-17	yes	PREDICTED: cathepsin S [Anas platyrhynchos]
ncbi_101801408	399.143	117.423	-1.76519	2.73112e-08	1.7781e-07	yes	Hydroxymethylglutaryl-CoA synthase, cytoplasmic, partial [Anas platyrhynchos]
ncbi_101798564	15.11	116.947	2.95228	2.27968e-11	2.21579e-10	yes	PREDICTED: periostin
ncbi_101801944	298.353	116.477	-1.35698	1.5463e-06	7.80513e-06	yes	PREDICTED: ATP synthase subunit alpha, mitochondrial-like, partial [Anas platyrhynchos]
ncbi_101803819	297.2	116.303	-1.35354	0.000557651	0.00172396	yes	PREDICTED: hydroxymethylglutaryl-CoA lyase, mitochondrial [Anas platyrhynchos]
ncbi_101805116	8.84333	116.18	3.71563	9.67353e-27	3.86837e-25	yes	PREDICTED: neuroepithelial cell-transforming gene 1 protein
ncbi_101796858	0.463333	115.987	7.96769	5.69332e-62	2.20082e-59	yes	PREDICTED: bcl-2-like protein 15 [Anas platyrhynchos]
ncbi_101795611	5.83	115.81	4.31212	2.67117e-43	3.02217e-41	yes	PREDICTED: protein shisa-5 [Anas platyrhynchos]
ncbi_101792382	1.73667	115.5	6.05543	1.66673e-46	2.22491e-44	yes	PREDICTED: LOW QUALITY PROTEIN: probable ATP-dependent RNA helicase DHX58 [Anas platyrhynchos]
ncbi_101789908	10.5867	115.38	3.44607	3.19946e-31	1.80994e-29	yes	PREDICTED: poly [ADP-ribose] polymerase 14 [Anas platyrhynchos]
ncbi_101801780	52.8433	115.14	1.1236	4.3522e-05	0.000169156	yes	PREDICTED: actin-related protein 2/3 complex subunit 1A [Anas platyrhynchos]
ncbi_101803881	4.81667	115.093	4.57863	3.3342e-40	3.20549e-38	yes	PREDICTED: tyrosine-protein kinase Lyn
ncbi_101801436	47.0067	114.853	1.28886	4.45631e-05	0.000172732	yes	PREDICTED: hematopoietically-expressed homeobox protein HHEX [Anas platyrhynchos]
ncbi_101798286	426.29	114.777	-1.89301	6.3148e-10	5.12559e-09	yes	PREDICTED: eukaryotic translation initiation factor 4E-binding protein 1, partial [Anas platyrhynchos]
ncbi_101804106	317.103	114.733	-1.46667	1.93991e-05	8.09423e-05	yes	PREDICTED: complement factor H [Anas platyrhynchos]
ncbi_101800039	244.163	114.657	-1.09053	0.000122757	0.000435601	yes	PREDICTED: hepatocyte growth factor activator [Anas platyrhynchos]
ncbi_101801152	568.673	114.423	-2.31322	1.58347e-11	1.56784e-10	yes	PREDICTED: L-lactate dehydrogenase B chain [Anas platyrhynchos]
ncbi_101793553	25.0567	113.5	2.17943	2.51914e-14	3.34115e-13	yes	-
ncbi_101803587	6.42	113.457	4.14342	1.86377e-14	2.50778e-13	yes	PREDICTED: gasdermin-A [Anas platyrhynchos]
ncbi_101796221	37.42	112.55	1.58868	8.72777e-09	6.02469e-08	yes	PREDICTED: septin-7
ncbi_101794964	28.7267	112.053	1.96372	4.48063e-11	4.23095e-10	yes	PREDICTED: cystatin-B [Anas platyrhynchos]
ncbi_101799809	237.32	111.717	-1.08699	0.000148037	0.000515674	yes	PREDICTED: trifunctional enzyme subunit alpha, mitochondrial [Anas platyrhynchos]
ncbi_101803090	38.6833	111.613	1.52873	2.10205e-07	1.21016e-06	yes	PREDICTED: casein kinase I
ncbi_101795776	23.93	111.61	2.22157	2.65469e-13	3.1677e-12	yes	Transmembrane protein 14C, partial [Anas platyrhynchos]
ncbi_101800033	7.30333	111.497	3.9323	4.83587e-13	5.5976e-12	yes	PREDICTED: DNA-binding protein inhibitor ID-2 [Anas platyrhynchos]
ncbi_101796609	55.0433	111.277	1.01551	0.000382934	0.00122908	yes	PREDICTED: proteasome maturation protein [Anas platyrhynchos]
ncbi_101794928	252.237	110.877	-1.18582	8.22211e-06	3.66822e-05	yes	PREDICTED: superoxide dismutase [Mn], mitochondrial, partial [Anas platyrhynchos]
ncbi_106019618	30.4433	110.72	1.86272	5.00111e-08	3.12865e-07	yes	-
ncbi_101800175	382.63	110.29	-1.79465	5.91413e-10	4.82359e-09	yes	PREDICTED: fibronectin [Anas platyrhynchos]
ncbi_101797936	19.6567	110.223	2.48734	1.12357e-16	1.92323e-15	yes	PREDICTED: mitogen-activated protein kinase 6 [Anas platyrhynchos]
ncbi_101800456	5.38	110.007	4.35384	1.79582e-27	7.64252e-26	yes	PREDICTED: macrophage-expressed gene 1 protein [Anas platyrhynchos]
ncbi_101805450	775.57	109.447	-2.82503	3.71762e-21	9.46234e-20	yes	PREDICTED: adenosine kinase
ncbi_101790182	41.9333	109.337	1.38261	3.24401e-07	1.82126e-06	yes	Calmodulin [Tupaia chinensis]
ncbi_101795656	30.5633	109.08	1.83551	5.09325e-10	4.19837e-09	yes	PREDICTED: actin-related protein 3, partial [Anas platyrhynchos]
ncbi_101801327	50.9467	108.48	1.09037	0.000227377	0.000765141	yes	PREDICTED: ER lumen protein-retaining receptor 2 [Meleagris gallopavo]
ncbi_101802072	0.07	108.133	10.5932	1.84483e-75	1.55594e-72	yes	PREDICTED: tumor necrosis factor ligand superfamily member 18-like [Struthio camelus australis]
ncbi_101801783	8.25333	108.027	3.71027	3.08166e-32	1.90601e-30	yes	PREDICTED: V-set and immunoglobulin domain-containing protein 4-like [Anas platyrhynchos]
ncbi_101796212	8.44667	107.94	3.6757	1.04578e-33	7.35015e-32	yes	PREDICTED: PRA1 family protein 3 [Anas platyrhynchos]
ncbi_101797691	0.203333	107.817	9.05052	1.00247e-91	2.3251e-88	yes	PREDICTED: LOW QUALITY PROTEIN: UDP-GlcNAc:betaGal beta-1,3-N-acetylglucosaminyltransferase 7 [Anas platyrhynchos]
ncbi_101791574	22.0167	107.69	2.29022	3.45175e-17	6.17621e-16	yes	PREDICTED: E3 ubiquitin/ISG15 ligase TRIM25
XLOC_024148	0.06	106.9	10.799	1.48405e-63	6.11925e-61	yes	EOA93566.1 Cygnin, partial [Anas platyrhynchos]
ncbi_101804615	8.28333	106.74	3.68775	5.41943e-34	3.89758e-32	yes	PREDICTED: TRAF-type zinc finger domain-containing protein 1-like, partial [Anas platyrhynchos]
ncbi_101797680	2.6	106.68	5.35863	2.03319e-60	6.61857e-58	yes	PREDICTED: LOW QUALITY PROTEIN: antigen peptide transporter 1 [Anas platyrhynchos]
ncbi_101802767	30.5933	106.313	1.79703	1.21927e-10	1.08819e-09	yes	PREDICTED: proteasome subunit beta type-2 [Anas platyrhynchos]
ncbi_101796360	6.55667	106.113	4.0165	4.46383e-32	2.71562e-30	yes	PREDICTED: tetraspanin-1, partial [Anas platyrhynchos]
ncbi_101790678	32.4267	105.683	1.7045	1.06888e-09	8.38254e-09	yes	PREDICTED: AN1-type zinc finger protein 5 [Anas platyrhynchos]
ncbi_101804896	12.2467	105.56	3.1076	3.39397e-23	1.03407e-21	yes	PREDICTED: tenascin
ncbi_101801754	32.1933	105.443	1.71163	6.83854e-09	4.79007e-08	yes	PREDICTED: ras GTPase-activating protein-binding protein 1
ncbi_101804712	14.75	105.433	2.83754	7.9275e-21	1.94827e-19	yes	PREDICTED: rho GDP-dissociation inhibitor 2 [Anas platyrhynchos]
ncbi_101799001	2.49	105.013	5.39828	1.12144e-27	4.81674e-26	yes	PREDICTED: protein CYR61 [Anas platyrhynchos]
ncbi_101796114	33.9867	104.613	1.62203	1.77686e-09	1.35789e-08	yes	PREDICTED: DNA topoisomerase 1 [Anas platyrhynchos]
ncbi_101792386	238.047	104.53	-1.18733	4.10243e-06	1.92515e-05	yes	PREDICTED: fatty aldehyde dehydrogenase
ncbi_101796589	37.0033	104.087	1.49206	9.88802e-09	6.7802e-08	yes	COUP transcription factor 2 [Taeniopygia guttata]
ncbi_101800808	34.3333	103.943	1.59812	0.00690885	0.0165304	yes	PREDICTED: canalicular multispecific organic anion transporter 1 [Anas platyrhynchos]
ncbi_101798415	29.8933	103.62	1.79341	7.99379e-11	7.31746e-10	yes	PREDICTED: myeloid-associated differentiation marker [Anas platyrhynchos]
ncbi_101794863	23.7933	103.497	2.12095	3.98258e-12	4.18916e-11	yes	PREDICTED: sorcin
ncbi_101804780	9.15	103.31	3.49706	4.47691e-27	1.84598e-25	yes	PREDICTED: transcription factor PU.1
ncbi_101804187	1.09333	103.24	6.56112	5.55347e-60	1.74652e-57	yes	PREDICTED: E3 ubiquitin-protein ligase RNF19B [Anas platyrhynchos]
ncbi_101791516	1.59667	103.23	6.01466	8.92137e-59	2.50812e-56	yes	PREDICTED: solute carrier family 2, facilitated glucose transporter member 3
ncbi_101793801	8.02667	103.203	3.68454	5.59003e-30	2.90541e-28	yes	PREDICTED: erythrocyte band 7 integral membrane protein, partial [Anas platyrhynchos]
ncbi_101799960	3.75	103.117	4.78124	2.12416e-40	2.09648e-38	yes	PREDICTED: calcipressin-1 [Anas platyrhynchos]
ncbi_101789567	13.7967	103.027	2.90063	9.47232e-23	2.76786e-21	yes	retinoic acid inducible gene-I [Anas platyrhynchos]
ncbi_101799864	501.217	102.983	-2.28302	8.03643e-14	1.01302e-12	yes	PREDICTED: inter-alpha-trypsin inhibitor heavy chain H2 [Anas platyrhynchos]
ncbi_101794399	18.8067	102.923	2.45225	4.43443e-18	8.60679e-17	yes	PREDICTED: glycoprotein integral membrane protein 1
ncbi_101801565	16.52	102.907	2.63905	1.4938e-21	3.90937e-20	yes	PREDICTED: cyclin-L1, partial [Anas platyrhynchos]
ncbi_101793314	5.26	102.653	4.28657	6.7782e-37	5.69093e-35	yes	PREDICTED: DNA damage-regulated autophagy modulator protein 1, partial [Anas platyrhynchos]
ncbi_101800763	16.7067	102.383	2.61549	5.148e-11	4.82674e-10	yes	PREDICTED: DCC-interacting protein 13-beta [Anas platyrhynchos]
ncbi_101789529	28.4633	102.147	1.84347	8.02543e-12	8.24083e-11	yes	PREDICTED: sorting nexin-3 [Anas platyrhynchos]
ncbi_101793247	7.06	102.143	3.85478	3.10667e-32	1.91509e-30	yes	PREDICTED: hypoxia-inducible factor 1-alpha
ncbi_101803314	287.773	102.073	-1.49533	1.28789e-06	6.57046e-06	yes	PREDICTED: selenoprotein P, partial [Anas platyrhynchos]
ncbi_101793037	30.52	101.843	1.73852	3.69914e-11	3.51988e-10	yes	PREDICTED: probable ATP-dependent RNA helicase DDX27, partial [Anas platyrhynchos]
ncbi_101802417	1.5	101.713	6.0834	1.26139e-59	3.77501e-57	yes	PREDICTED: cytosolic 5'-nucleotidase 1B, partial [Anas platyrhynchos]
XLOC_026054	3.7	101.357	4.77577	2.9847e-16	4.8837e-15	yes	XP_013057526.1 PREDICTED: gasdermin-A [Anser cygnoides domesticus]
ncbi_101802529	36.7333	101.193	1.46195	3.11014e-08	2.00656e-07	yes	PREDICTED: proteasome subunit alpha type-7 [Anas platyrhynchos]
ncbi_101791778	7.71	100.45	3.7036	4.28854e-32	2.61756e-30	yes	PREDICTED: RILP-like protein 2 [Anas platyrhynchos]
ncbi_101793878	1.89667	100.41	5.72629	2.24022e-29	1.10551e-27	yes	PREDICTED: interleukin-1 receptor type 2 [Anas platyrhynchos]
XLOC_024925	18.7833	100.117	2.41416	3.95493e-14	5.12815e-13	yes	EOA93208.1 Epithelial cadherin [Anas platyrhynchos]
ncbi_101793032	16.8767	99.96	2.56632	8.61003e-16	1.33578e-14	yes	PREDICTED: protocadherin-1
ncbi_101804342	4.31667	99.7567	4.53042	5.59343e-45	6.82803e-43	yes	PREDICTED: serine/threonine-protein kinase SIK2, partial [Anas platyrhynchos]
ncbi_101796071	22.5	99.5033	2.14482	4.33911e-15	6.27042e-14	yes	PREDICTED: thioredoxin-interacting protein, partial [Anas platyrhynchos]
ncbi_101797989	18.49	99.4367	2.42703	2.754e-16	4.53421e-15	yes	PREDICTED: B-cell receptor-associated protein 29 [Anas platyrhynchos]
ncbi_101800744	33.5033	99.33	1.56792	1.77551e-08	1.17954e-07	yes	PREDICTED: chromatin target of PRMT1 protein
ncbi_101792992	10.6833	99.28	3.21614	6.06287e-20	1.39921e-18	yes	PREDICTED: sodium-coupled neutral amino acid transporter 2 [Anas platyrhynchos]
ncbi_101803779	573.64	98.9267	-2.53571	2.25396e-17	4.10424e-16	yes	PREDICTED: guanidinoacetate N-methyltransferase [Anas platyrhynchos]
ncbi_101805187	0.986667	98.73	6.64478	1.05588e-49	1.67452e-47	yes	PREDICTED: cyclic AMP-dependent transcription factor ATF-3 [Anas platyrhynchos]
ncbi_101803896	0.396667	98.6767	7.95864	1.0971e-37	9.54807e-36	yes	PREDICTED: protein-glutamine gamma-glutamyltransferase 4 [Anas platyrhynchos]
ncbi_101800302	12.66	98.6633	2.96224	8.8447e-23	2.59263e-21	yes	PREDICTED: PDZ and LIM domain protein 1
ncbi_101800424	0.0966667	98.09	9.98687	6.15218e-32	3.71836e-30	yes	CC chemokine [Anas platyrhynchos]
ncbi_101802381	47.45	98.0567	1.04721	0.000267755	0.000888447	yes	ADP-ribosylation factor-like protein 1 [Gallus gallus]
ncbi_101802095	40.5033	97.99	1.27459	1.30999e-05	5.63821e-05	yes	PREDICTED: F-actin-capping protein subunit beta
ncbi_101791100	41.6567	97.5833	1.22809	4.42751e-05	0.000171723	yes	PREDICTED: serine incorporator 3, partial [Anas platyrhynchos]
ncbi_101795715	17.3567	97.2333	2.48596	1.66611e-15	2.51339e-14	yes	PREDICTED: actin-related protein 2, partial [Anas platyrhynchos]
ncbi_101805330	19.08	97.1967	2.34885	3.28909e-16	5.35812e-15	yes	PREDICTED: SH3 domain-binding glutamic acid-rich-like protein 3 [Anas platyrhynchos]
ncbi_101799540	575.423	97.1733	-2.56599	5.75511e-16	9.12702e-15	yes	PREDICTED: apolipoprotein B-100
ncbi_101793363	30.53	97.1133	1.66944	1.54322e-10	1.35196e-09	yes	PREDICTED: endothelin-converting enzyme 1 [Anas platyrhynchos]
ncbi_101801878	1037.99	96.6033	-3.42557	1.9887e-27	8.44399e-26	yes	adenylosuccinate lyase [Anas platyrhynchos]
ncbi_101800060	7.08333	96.3633	3.76598	1.09744e-12	1.22301e-11	yes	PREDICTED: early growth response protein 1, partial [Anas platyrhynchos]
ncbi_101797326	25.3033	96.21	1.92686	1.03949e-14	1.44586e-13	yes	PREDICTED: E3 ubiquitin-protein ligase RNF103
XLOC_015882	27.2767	96.0633	1.81632	5.4964e-11	5.13264e-10	yes	XP_013037961.1 PREDICTED: HIG1 domain family member 1A, mitochondrial [Anser cygnoides domesticus]
ncbi_101789426	4.95667	95.9033	4.27414	8.11283e-23	2.38563e-21	yes	PREDICTED: cAMP-specific 3',5'-cyclic phosphodiesterase 4B
ncbi_101796141	15.8833	95.71	2.59116	2.77842e-16	4.56227e-15	yes	PREDICTED: pyruvate dehydrogenase kinase, isozyme 4 [Anas platyrhynchos]
ncbi_101800582	26.86	95.5933	1.83145	1.47361e-09	1.13456e-08	yes	PREDICTED: LOW QUALITY PROTEIN: protein-glutamine gamma-glutamyltransferase 2 [Anas platyrhynchos]
ncbi_101801959	2.12667	95.4967	5.48878	1.68098e-45	2.18116e-43	yes	PREDICTED: protein S100-A6
ncbi_101793754	40.1067	95.4033	1.2502	3.52791e-06	1.67504e-05	yes	PREDICTED: vasculin-like protein 1 [Anas platyrhynchos]
ncbi_101799192	297.69	95.3467	-1.64256	2.78082e-07	1.57648e-06	yes	PREDICTED: xanthine dehydrogenase/oxidase
ncbi_101795678	285.38	94.7133	-1.59124	4.17774e-09	3.02923e-08	yes	PREDICTED: syndecan-2 [Anas platyrhynchos]
ncbi_101789724	4.44	94.4	4.41016	1.50622e-40	1.50258e-38	yes	PREDICTED: LOW QUALITY PROTEIN: poly [ADP-ribose] polymerase 9 [Anas platyrhynchos]
ncbi_101789492	191.2	94.32	-1.01945	0.000245666	0.000820731	yes	PREDICTED: fumarate hydratase, mitochondrial [Anas platyrhynchos]
ncbi_101791924	2.45	94.2867	5.2662	1.60973e-19	3.56852e-18	yes	PREDICTED: vascular cell adhesion protein 1 [Anas platyrhynchos]
ncbi_101792138	236.637	94.1467	-1.32969	5.59606e-06	2.5594e-05	yes	PREDICTED: organic solute transporter subunit beta [Anas platyrhynchos]
ncbi_101801272	13.16	93.81	2.83358	5.04092e-20	1.17653e-18	yes	PREDICTED: serpin H1 [Anas platyrhynchos]
ncbi_101804899	44.8233	93.78	1.06503	6.03383e-05	0.000227788	yes	PREDICTED: matrix Gla protein [Anas platyrhynchos]
ncbi_101803030	42.6833	93.7167	1.13463	2.32236e-05	9.50404e-05	yes	PREDICTED: 26S proteasome non-ATPase regulatory subunit 1, partial [Anas platyrhynchos]
ncbi_101801610	4.86333	93.4	4.26341	2.14468e-25	7.74213e-24	yes	PREDICTED: protein FAM162B
ncbi_101804344	39.98	93.3867	1.22394	3.50683e-06	1.66588e-05	yes	PREDICTED: importin subunit alpha-3
ncbi_101790193	9.81667	92.4733	3.23573	2.77811e-19	6.00791e-18	yes	PREDICTED: connective tissue growth factor, partial [Anas platyrhynchos]
ncbi_101802102	40.01	92.3633	1.20696	1.36364e-05	5.85023e-05	yes	PREDICTED: stomatin-like protein 2, mitochondrial, partial [Anas platyrhynchos]
ncbi_101802805	242.23	91.8433	-1.39913	8.97008e-08	5.44099e-07	yes	PREDICTED: ATP synthase subunit f, mitochondrial [Anas platyrhynchos]
ncbi_101796198	16.6967	91.4333	2.45316	3.13674e-19	6.73637e-18	yes	PREDICTED: double-stranded RNA-specific adenosine deaminase
ncbi_101803946	34.8567	91.42	1.39108	9.01379e-08	5.46571e-07	yes	PREDICTED: pre-mRNA-splicing factor RBM22, partial [Anas platyrhynchos]
ncbi_101799781	195.547	91.29	-1.09898	5.47742e-05	0.00020818	yes	PREDICTED: thiosulfate sulfurtransferase [Anas platyrhynchos]
ncbi_101798173	21.6367	91.03	2.07286	1.99015e-10	1.72719e-09	yes	Ubiquitin-conjugating enzyme E2 J1, partial [Anas platyrhynchos]
ncbi_101802866	8.86667	91.01	3.35956	2.33789e-30	1.26471e-28	yes	PREDICTED: poly [ADP-ribose] polymerase 12-like [Anas platyrhynchos]
ncbi_101794699	196.363	90.84	-1.11213	6.27531e-05	0.000236423	yes	PREDICTED: prohibitin [Anas platyrhynchos]
ncbi_101797555	13.97	90.2533	2.69165	1.09226e-11	1.10506e-10	yes	PREDICTED: Krueppel-like factor 2, partial [Anas platyrhynchos]
ncbi_101796536	266.423	90.1867	-1.56273	5.98635e-09	4.23149e-08	yes	PREDICTED: acyl-CoA dehydrogenase family member 9, mitochondrial [Anas platyrhynchos]
ncbi_101804693	14.1967	89.8933	2.66266	1.93331e-15	2.89997e-14	yes	Vacuolar protein sorting-associated protein 37B, partial [Anas platyrhynchos]
ncbi_101790207	24.2933	89.82	1.88648	7.88218e-14	9.94924e-13	yes	PREDICTED: CD2-associated protein
ncbi_101798029	26.6433	89.76	1.7523	6.27513e-10	5.09786e-09	yes	PREDICTED: splicing factor, proline- and glutamine-rich [Anas platyrhynchos]
ncbi_101798932	0.296667	89.6533	8.23937	2.24654e-39	2.07386e-37	yes	PREDICTED: heterochromatin-associated protein MENT-like [Anas platyrhynchos]
ncbi_101797666	920.677	89.61	-3.36096	1.13939e-25	4.16989e-24	yes	PREDICTED: cytochrome P450 2H1
ncbi_101789742	12.12	89.53	2.88498	7.24994e-21	1.79125e-19	yes	PREDICTED: paxillin
ncbi_101800131	0.88	89.4867	6.66803	1.84003e-12	2.01427e-11	yes	PREDICTED: retinoid-binding protein 7 [Anas platyrhynchos]
ncbi_101805249	22.0267	89.4533	2.02188	2.04827e-10	1.77597e-09	yes	PREDICTED: endothelin B receptor-like [Anas platyrhynchos]
ncbi_101791832	198.313	89.3567	-1.15013	3.60746e-05	0.000142297	yes	PREDICTED: ATP synthase F(0) complex subunit B1, mitochondrial, partial [Anas platyrhynchos]
ncbi_101795965	33.3733	89.1767	1.41797	6.38773e-07	3.43349e-06	yes	PREDICTED: 5-azacytidine-induced protein 2 [Anas platyrhynchos]
ncbi_101790173	37.2133	88.6667	1.25257	3.66492e-06	1.73536e-05	yes	PREDICTED: transmembrane protein 50A [Anas platyrhynchos]
ncbi_101803933	551.153	88.5167	-2.63843	1.88461e-19	4.16793e-18	yes	PREDICTED: non-specific lipid-transfer protein [Anas platyrhynchos]
ncbi_101797327	36.9	88.5	1.26206	0.000107786	0.000386319	yes	PREDICTED: vascular endothelial growth factor receptor kdr-like [Anas platyrhynchos]
ncbi_101798388	256.457	88.35	-1.53741	9.59512e-08	5.79737e-07	yes	PREDICTED: microsomal glutathione S-transferase 2 [Anas platyrhynchos]
ncbi_101790872	1.24667	88.1467	6.14376	6.54512e-65	2.89154e-62	yes	PREDICTED: TPR and ankyrin repeat-containing protein 1
ncbi_101796809	0.943333	87.9233	6.54233	1.74132e-57	4.42605e-55	yes	PREDICTED: probable E3 ubiquitin-protein ligase HERC3 [Anas platyrhynchos]
ncbi_101804945	4.37	87.7833	4.32824	6.3683e-13	7.29406e-12	yes	PREDICTED: cyclin-dependent kinase inhibitor 1 [Anas platyrhynchos]
ncbi_101794230	35.46	87.5	1.30309	1.49868e-06	7.57092e-06	yes	PREDICTED: elongation of very long chain fatty acids protein 1 [Anas platyrhynchos]
ncbi_101793389	10.6333	87.43	3.03953	6.31019e-23	1.87038e-21	yes	PREDICTED: serine incorporator 2 [Anas platyrhynchos]
ncbi_101795154	31.21	87.4	1.48562	8.20906e-08	5.01214e-07	yes	Importin subunit beta-1, partial [Anas platyrhynchos]
ncbi_101803809	4.05	87.3733	4.4312	1.79458e-45	2.31239e-43	yes	PREDICTED: regulator of G-protein signaling 2 [Anas platyrhynchos]
ncbi_101797533	366.57	86.8733	-2.0771	2.21471e-10	1.90691e-09	yes	PREDICTED: methylmalonate-semialdehyde dehydrogenase [acylating], mitochondrial [Anas platyrhynchos]
ncbi_101800054	13.9867	86.81	2.63381	4.09126e-17	7.25749e-16	yes	PREDICTED: annexin A4 [Anas platyrhynchos]
ncbi_101801873	18.0433	86.7567	2.26551	8.48998e-14	1.06729e-12	yes	PREDICTED: ADP-ribosylation factor-related protein 1
ncbi_101792645	7.67	86.6433	3.49779	1.43882e-28	6.69104e-27	yes	PREDICTED: serine/threonine-protein kinase pim-3, partial [Anas platyrhynchos]
ncbi_101802301	19.5333	86.45	2.14593	1.33013e-10	1.17639e-09	yes	PREDICTED: coxsackievirus and adenovirus receptor
ncbi_101803598	9.55667	86.3667	3.1759	8.09393e-28	3.51717e-26	yes	PREDICTED: F-box only protein 18
ncbi_101799450	1183.88	86.31	-3.77785	6.81023e-18	1.30541e-16	yes	PREDICTED: glutamine synthetase [Anas platyrhynchos]
ncbi_101801245	24.5867	86.2633	1.81087	2.88134e-10	2.44236e-09	yes	PREDICTED: selenoprotein S, partial [Anas platyrhynchos]
ncbi_101790700	11.0733	86.05	2.95809	3.47176e-24	1.1576e-22	yes	PREDICTED: DET1- and DDB1-associated protein 1, partial [Anas platyrhynchos]
ncbi_101791571	0.48	85.7667	7.48124	4.7002e-77	4.15296e-74	yes	PREDICTED: uncharacterized protein LOC101791571
ncbi_101804961	11.7333	85.7233	2.86908	5.53434e-23	1.65628e-21	yes	PREDICTED: serine protease 23
ncbi_101792621	2.23333	85.7167	5.26231	1.08807e-19	2.45013e-18	yes	PREDICTED: solute carrier family 2, facilitated glucose transporter member 1 [Anas platyrhynchos]
ncbi_101804300	17.4767	85.6867	2.29364	1.30377e-14	1.78666e-13	yes	PREDICTED: LOW QUALITY PROTEIN: bromodomain-containing protein 2 [Anas platyrhynchos]
ncbi_101797163	8.29	85.24	3.36209	1.66404e-23	5.19803e-22	yes	PREDICTED: arachidonate 5-lipoxygenase-activating protein [Anas platyrhynchos]
ncbi_101793755	12.1733	85.0667	2.80487	1.78585e-22	5.04238e-21	yes	PREDICTED: protein FAM3C [Anas platyrhynchos]
ncbi_101791684	18.9967	85.06	2.16273	6.63039e-14	8.40923e-13	yes	PREDICTED: bromodomain-containing protein 4 [Anas platyrhynchos]
ncbi_101797475	10.69	84.7	2.9861	2.55405e-21	6.582e-20	yes	PREDICTED: ribonuclease T2
ncbi_101797010	293.08	84.6	-1.79256	8.31066e-11	7.59627e-10	yes	PREDICTED: ATP synthase F(0) complex subunit C1, mitochondrial [Anas platyrhynchos]
ncbi_101804546	4.54333	84.49	4.21696	3.84601e-34	2.8118e-32	yes	PREDICTED: torsin-1B-like, partial [Anas platyrhynchos]
ncbi_101790794	12.73	84.4267	2.72947	2.41969e-19	5.28204e-18	yes	Ras-related C3 botulinum toxin substrate 2, partial [Manacus vitellinus]
ncbi_101796803	5.18333	83.4533	4.00902	1.42204e-33	9.84547e-32	yes	PREDICTED: integrin beta-2 [Anas platyrhynchos]
ncbi_101802229	14.79	83.4433	2.49617	3.20447e-21	8.18994e-20	yes	PREDICTED: tyrosine-protein phosphatase non-receptor type 2
ncbi_101792965	31.1167	83.2933	1.42051	1.1612e-06	5.96017e-06	yes	PREDICTED: retinol dehydrogenase 10, partial [Anas platyrhynchos]
ncbi_101791774	230.86	83.2667	-1.47121	8.59739e-05	0.000314025	yes	PREDICTED: delta-1-pyrroline-5-carboxylate dehydrogenase, mitochondrial, partial [Anas platyrhynchos]
ncbi_101803457	38.6433	83.2	1.10636	8.68565e-05	0.000317186	yes	PREDICTED: hypoxia up-regulated protein 1, partial [Anas platyrhynchos]
ncbi_101802690	36.8267	82.4833	1.16335	1.25193e-05	5.41231e-05	yes	PREDICTED: thioredoxin-like protein 1, partial [Anas platyrhynchos]
ncbi_101797458	35.9733	82.3667	1.19513	1.12239e-05	4.89217e-05	yes	PREDICTED: growth factor receptor-bound protein 2 [Meleagris gallopavo]
ncbi_101801335	238.023	82.0933	-1.53577	3.2594e-07	1.82934e-06	yes	PREDICTED: long-chain specific acyl-CoA dehydrogenase, mitochondrial [Anas platyrhynchos]
ncbi_101802448	39.8733	81.9	1.03844	0.000214548	0.000725653	yes	Protein mago nashi-like protein 2, partial [Bos mutus]
ncbi_101803613	37.3133	81.7133	1.13088	2.28167e-05	9.36026e-05	yes	PREDICTED: spliceosome-associated protein CWC15 homolog [Anas platyrhynchos]
ncbi_101795497	24.4933	81.6767	1.73753	3.04962e-10	2.58029e-09	yes	PREDICTED: ras-related protein Rab-10, partial [Anas platyrhynchos]
ncbi_101802564	25.44	81.6533	1.68241	5.14432e-09	3.67551e-08	yes	PREDICTED: spectrin alpha chain, non-erythrocytic 1
ncbi_101794822	4.54	81.5333	4.16663	2.18567e-33	1.48553e-31	yes	PREDICTED: tissue factor pathway inhibitor
ncbi_101796552	16.97	81.36	2.26133	1.88798e-15	2.84115e-14	yes	PREDICTED: interleukin-4 receptor subunit alpha
ncbi_101791717	5.48	81.3567	3.89201	1.07253e-36	8.80567e-35	yes	PREDICTED: cap-specific mRNA (nucleoside-2'-O-)-methyltransferase 1 [Anas platyrhynchos]
ncbi_101794640	30.11	81.17	1.4307	2.02167e-07	1.16751e-06	yes	PREDICTED: serine/threonine-protein kinase TAO3
ncbi_101791421	39.8967	80.9767	1.02124	0.00018505	0.000631873	yes	PREDICTED: 26S proteasome non-ATPase regulatory subunit 2 [Anas platyrhynchos]
ncbi_101801996	16.56	80.8133	2.28689	7.35882e-11	6.7562e-10	yes	PREDICTED: choline/ethanolaminephosphotransferase 1
ncbi_101804062	20.9467	80.6967	1.94579	2.76706e-12	2.97122e-11	yes	PREDICTED: ras-related protein Rab-20 [Anas platyrhynchos]
ncbi_101798976	13.1133	80.44	2.61688	6.41532e-16	1.01394e-14	yes	PREDICTED: LOW QUALITY PROTEIN: rho-related GTP-binding protein RhoB [Anas platyrhynchos]
ncbi_101794999	277.523	80.2533	-1.78998	2.10106e-10	1.81919e-09	yes	PREDICTED: malate dehydrogenase, cytoplasmic
ncbi_101803197	0.443333	80.2033	7.49913	1.28853e-26	5.08694e-25	yes	cyclin-G-associated kinase
ncbi_101791366	31.0467	80.09	1.36718	3.85633e-07	2.1385e-06	yes	PREDICTED: cytosolic non-specific dipeptidase [Anas platyrhynchos]
ncbi_101802885	4.64	80.0767	4.10919	1.73222e-19	3.83548e-18	yes	PREDICTED: follistatin, partial [Anas platyrhynchos]
ncbi_101795676	34.0133	79.7733	1.22981	3.63632e-06	1.72298e-05	yes	PREDICTED: CDC42 small effector protein 1 [Anas platyrhynchos]
ncbi_101791639	20.73	79.7333	1.94346	2.33501e-10	2.00491e-09	yes	PREDICTED: LOW QUALITY PROTEIN: renin receptor [Anas platyrhynchos]
ncbi_101794153	35.87	79.6667	1.1512	0.00426497	0.010761	yes	PREDICTED: transmembrane protein 45A
ncbi_101805028	30.77	79.5633	1.37058	5.28825e-07	2.87415e-06	yes	PREDICTED: V-type proton ATPase subunit d 1 [Anas platyrhynchos]
ncbi_101801029	11.7267	79.26	2.7568	5.98733e-18	1.15603e-16	yes	PREDICTED: monocarboxylate transporter 7 [Anas platyrhynchos]
ncbi_101791931	33.49	79.2467	1.24262	2.2349e-06	1.09618e-05	yes	PREDICTED: 26S proteasome non-ATPase regulatory subunit 11 [Anas platyrhynchos]
ncbi_101790010	27.3967	78.7067	1.52249	9.9994e-09	6.84645e-08	yes	PREDICTED: LOW QUALITY PROTEIN: signal transducer and activator of transcription 3 [Anas platyrhynchos]
ncbi_101800076	2.37667	78.6967	5.04929	1.78382e-53	3.59769e-51	yes	interferon-induced helicase C domain-containing protein 1 [Anas platyrhynchos]
ncbi_101793882	21.2	78.43	1.88734	7.9515e-07	4.1943e-06	yes	PREDICTED: feline leukemia virus subgroup C receptor-related protein 2
ncbi_101797092	17.88	78.2767	2.13024	5.6979e-14	7.27629e-13	yes	PREDICTED: spermatogenesis-associated serine-rich protein 2 [Anas platyrhynchos]
ncbi_101790033	22.08	78.2233	1.82486	2.18519e-10	1.88499e-09	yes	PREDICTED: transmembrane 9 superfamily member 2, partial [Anas platyrhynchos]
ncbi_101801870	9.95333	78.2	2.97392	4.5696e-21	1.15202e-19	yes	PREDICTED: immunoglobulin superfamily member 1-like [Alligator sinensis]
ncbi_101801316	9.10667	78.0667	3.09971	8.42309e-25	2.91587e-23	yes	PREDICTED: extracellular sulfatase Sulf-2 [Anas platyrhynchos]
ncbi_101801447	186.12	77.77	-1.25895	1.07144e-05	4.68993e-05	yes	PREDICTED: LOW QUALITY PROTEIN: enoyl-CoA hydratase, mitochondrial, partial [Anas platyrhynchos]
ncbi_101797549	6.76667	77.67	3.52084	1.09248e-17	2.05797e-16	yes	PREDICTED: angiopoietin-related protein 4 [Anas platyrhynchos]
ncbi_101789868	18.1	77.51	2.09839	6.92899e-13	7.90211e-12	yes	PREDICTED: PX domain-containing protein kinase-like protein
ncbi_101797513	33.5267	77.44	1.20777	5.07148e-05	0.000194063	yes	PREDICTED: solute carrier family 41 member 1 [Anas platyrhynchos]
ncbi_101796002	34.72	77.3033	1.15476	8.01994e-06	3.58319e-05	yes	PREDICTED: asparagine--tRNA ligase, cytoplasmic, partial [Anas platyrhynchos]
ncbi_101801261	15.2567	77.1967	2.3391	4.36523e-16	7.01272e-15	yes	PREDICTED: pyridoxal-dependent decarboxylase domain-containing protein 1 [Anas platyrhynchos]
ncbi_101790424	17.2367	77.0633	2.16056	7.7301e-11	7.08306e-10	yes	PREDICTED: tetraspanin-3 [Anas platyrhynchos]
ncbi_101803291	29.9767	76.82	1.35764	1.39007e-06	7.05877e-06	yes	PREDICTED: nuclear factor erythroid 2-related factor 2 [Anas platyrhynchos]
ncbi_101804315	15.74	76.7667	2.28604	3.60893e-16	5.85859e-15	yes	PREDICTED: interferon alpha/beta receptor 2 [Anas platyrhynchos]
ncbi_101791713	32.8667	76.7567	1.22367	2.31843e-05	9.49042e-05	yes	PREDICTED: protein SDE2 homolog [Anas platyrhynchos]
ncbi_101793631	8.43333	76.64	3.18392	2.15205e-10	1.859e-09	yes	PREDICTED: growth arrest and DNA damage-inducible protein GADD45 beta, partial [Anas platyrhynchos]
ncbi_101795293	34.1167	76.6267	1.16737	1.6586e-05	7.00234e-05	yes	PREDICTED: matrin-3
ncbi_101804763	17.4733	76.5567	2.13137	1.87644e-12	2.04929e-11	yes	PREDICTED: potassium channel subfamily K member 1, partial [Anas platyrhynchos]
ncbi_101798744	8.18	76.3967	3.22334	7.71054e-27	3.11697e-25	yes	PREDICTED: poly [ADP-ribose] polymerase 14 [Anas platyrhynchos]
ncbi_101803394	35.1833	76.2733	1.11629	2.51023e-05	0.000102143	yes	PREDICTED: 26S proteasome non-ATPase regulatory subunit 3, partial [Anas platyrhynchos]
ncbi_101795672	204.763	76.1867	-1.42635	2.00717e-05	8.34109e-05	yes	PREDICTED: urocanate hydratase
ncbi_101804492	22.1533	76.1767	1.78183	1.61635e-10	1.41335e-09	yes	PREDICTED: LOW QUALITY PROTEIN: annexin A6, partial [Anas platyrhynchos]
ncbi_101799738	249.047	76.1633	-1.70925	4.69108e-10	3.89106e-09	yes	PREDICTED: mitochondrial pyruvate carrier 2, partial [Anas platyrhynchos]
ncbi_101796481	16.95	76.0533	2.16573	1.86635e-11	1.83228e-10	yes	PREDICTED: hematological and neurological expressed 1 protein [Anas platyrhynchos]
ncbi_101797062	154.063	75.86	-1.02211	0.000230697	0.000774626	yes	PREDICTED: reticulon-4
ncbi_101804967	29.91	75.81	1.34176	3.45798e-07	1.93087e-06	yes	PREDICTED: regulator of nonsense transcripts 1, partial [Anas platyrhynchos]
ncbi_101793235	171.12	75.7233	-1.1762	7.14886e-06	3.21569e-05	yes	PREDICTED: cytochrome b-c1 complex subunit 6, mitochondrial [Anas platyrhynchos]
ncbi_101799171	1106.2	75.4567	-3.87382	4.56894e-13	5.3085e-12	yes	PREDICTED: S-adenosylmethionine synthase
ncbi_101797151	8.31	75.3733	3.18113	3.3266e-30	1.77882e-28	yes	PREDICTED: E3 ubiquitin-protein ligase RNF114 [Anas platyrhynchos]
ncbi_101791918	2.39	75.2367	4.97635	4.31666e-53	8.43112e-51	yes	PREDICTED: LOW QUALITY PROTEIN: hippocampus abundant transcript-like protein 1 [Anas platyrhynchos]
ncbi_101796216	36.7467	75.1467	1.0321	0.000203405	0.000689724	yes	PREDICTED: LOW QUALITY PROTEIN: serine/arginine-rich splicing factor 1, partial [Anas platyrhynchos]
ncbi_101795967	12.87	75.0133	2.54313	1.21885e-16	2.07484e-15	yes	PREDICTED: core histone macro-H2A.1
ncbi_101794996	14.2333	74.99	2.39742	3.24017e-17	5.80882e-16	yes	PREDICTED: sorting nexin-5
ncbi_101791257	31.8533	74.8733	1.23301	4.06934e-06	1.91107e-05	yes	Microtubule-associated protein RP/EB family member 1, partial [Anas platyrhynchos]
ncbi_101805038	28.2467	74.69	1.40283	8.18643e-07	4.31042e-06	yes	PREDICTED: ubiquitin fusion degradation protein 1 homolog [Anas platyrhynchos]
ncbi_101801826	0.456667	74.6667	7.35318	2.33566e-49	3.58167e-47	yes	interleukin 10 precursor [Anas platyrhynchos]
ncbi_101797453	16.9367	74.6467	2.13993	3.46288e-14	4.52173e-13	yes	PREDICTED: HMG box-containing protein 1 [Anas platyrhynchos]
ncbi_101802281	554.403	74.5967	-2.89375	1.53548e-11	1.52357e-10	yes	PREDICTED: serine hydroxymethyltransferase, cytosolic-like [Anas platyrhynchos]
ncbi_101793601	16.3333	74.5333	2.19007	1.22935e-08	8.30985e-08	yes	PREDICTED: protein BTG2, partial [Anas platyrhynchos]
ncbi_101793960	257.19	74.51	-1.78733	1.6699e-10	1.4588e-09	yes	PREDICTED: alcohol dehydrogenase class-3 [Anas platyrhynchos]
ncbi_101802187	21.21	74.4867	1.81224	3.08991e-05	0.000123457	yes	PREDICTED: tubulin beta-2 chain [Falco peregrinus]
ncbi_101802166	31.87	74.4267	1.22362	8.68396e-06	3.85757e-05	yes	PREDICTED: 26S proteasome non-ATPase regulatory subunit 12 [Anas platyrhynchos]
ncbi_101792067	0.856667	74.1833	6.43622	4.44975e-71	2.94876e-68	yes	PREDICTED: kidney mitochondrial carrier protein 1
ncbi_101805152	357.713	74.0833	-2.27158	6.23278e-14	7.92661e-13	yes	PREDICTED: ribonuclease UK114 [Anas platyrhynchos]
ncbi_101790670	465.05	73.9233	-2.65328	2.49848e-13	2.98322e-12	yes	fatty acyl-CoA hydrolase precursor, medium chain precursor [Anas platyrhynchos]
ncbi_101794718	35.17	73.8867	1.07097	0.000533908	0.00165937	yes	PREDICTED: collagen alpha-2(I) chain
ncbi_101804181	5.43333	73.7933	3.76358	9.39736e-33	6.16141e-31	yes	PREDICTED: ATP-dependent 6-phosphofructokinase, platelet type
ncbi_101799723	4.71667	73.7767	3.96733	6.4442e-24	2.09776e-22	yes	PREDICTED: aquaporin-1 [Anas platyrhynchos]
ncbi_101791679	175.79	73.2267	-1.26341	5.44224e-06	2.49582e-05	yes	PREDICTED: CDGSH iron-sulfur domain-containing protein 1 [Anas platyrhynchos]
ncbi_101789591	30.5	72.91	1.25731	0.000273709	0.000906581	yes	PREDICTED: non-histone chromosomal protein HMG-17 [Charadrius vociferus]
ncbi_101789682	159.743	72.8767	-1.13223	2.03332e-05	8.43466e-05	yes	PREDICTED: pyruvate dehydrogenase E1 component subunit beta, mitochondrial, partial [Anas platyrhynchos]
ncbi_101804916	15.53	72.73	2.22749	1.51183e-14	2.0566e-13	yes	PREDICTED: F-actin-capping protein subunit alpha-2 [Anas platyrhynchos]
ncbi_101792573	239.49	72.7233	-1.71948	1.82093e-07	1.0595e-06	yes	PREDICTED: cytochrome P450 2W1-like
ncbi_101789548	23	72.72	1.66072	7.75189e-10	6.21414e-09	yes	C6orf62 [Homo sapiens]
ncbi_101795995	22.3267	72.68	1.70279	1.2235e-10	1.09145e-09	yes	PREDICTED: ubiquitin-conjugating enzyme E2 Q1, partial [Anas platyrhynchos]
ncbi_101797715	30.42	72.67	1.25634	2.60258e-05	0.000105692	yes	PREDICTED: serine/arginine-rich splicing factor 7-like
ncbi_101800613	3.97667	72.6467	4.19127	3.51207e-41	3.60036e-39	yes	PREDICTED: CD9 antigen [Anas platyrhynchos]
ncbi_101789626	13.6633	72.36	2.40488	3.73162e-16	6.04718e-15	yes	PREDICTED: aldose reductase-like [Anas platyrhynchos]
ncbi_101799747	5.05333	72.31	3.83889	1.02641e-22	2.98043e-21	yes	PREDICTED: annexin A13
ncbi_101797091	1.92	72.1967	5.23275	1.84118e-48	2.75509e-46	yes	PREDICTED: antigen peptide transporter 2 [Anas platyrhynchos]
ncbi_101800644	18.1167	72.1733	1.99415	1.09957e-11	1.11065e-10	yes	PREDICTED: tsukushin [Anas platyrhynchos]
ncbi_101795582	1702.03	72.1667	-4.55978	3.92424e-45	4.88687e-43	yes	Adenosylhomocysteinase A, partial [Anas platyrhynchos]
ncbi_101796782	18.38	72.0467	1.97079	6.37936e-13	7.30222e-12	yes	PREDICTED: fructose-bisphosphate aldolase C, partial [Anas platyrhynchos]
ncbi_101799046	210.54	71.8933	-1.55016	1.00264e-07	6.03828e-07	yes	PREDICTED: coagulation factor IX, partial [Anas platyrhynchos]
ncbi_101804839	21.8933	71.8233	1.71396	3.57701e-09	2.6182e-08	yes	PREDICTED: RNA-binding motif protein, X chromosome
ncbi_101798368	9.19333	71.5567	2.96043	1.38751e-19	3.09437e-18	yes	PREDICTED: beta-1,4-galactosyltransferase 5 [Anas platyrhynchos]
ncbi_101793659	5.29	71.54	3.75741	1.06979e-32	6.94054e-31	yes	PREDICTED: lymphocyte-specific protein 1 [Anas platyrhynchos]
ncbi_101794420	22.2567	71.46	1.6829	1.00372e-09	7.89819e-09	yes	PREDICTED: small ubiquitin-related modifier 1
ncbi_101789879	17.1233	71.3167	2.05828	2.32266e-10	1.99523e-09	yes	PREDICTED: interferon regulatory factor 2 [Anas platyrhynchos]
ncbi_101791011	27.2167	71.2967	1.38934	8.31782e-06	3.70736e-05	yes	PREDICTED: dynein light chain 1, cytoplasmic-like [Anas platyrhynchos]
ncbi_101795385	6.82667	71.2567	3.38377	1.60293e-29	8.14857e-28	yes	PREDICTED: OTU domain-containing protein 4
ncbi_101800984	6.42333	71.24	3.47129	1.34398e-22	3.84838e-21	yes	PREDICTED: 60 kDa lysophospholipase, partial [Anas platyrhynchos]
ncbi_101797056	22.2233	71.1733	1.67926	1.42762e-09	1.10006e-08	yes	PREDICTED: polypyrimidine tract-binding protein 1
ncbi_101794816	27.9833	71.17	1.3467	3.81419e-07	2.1183e-06	yes	PREDICTED: polyadenylate-binding protein-interacting protein 2 [Ficedula albicollis]
ncbi_101790383	34.0867	71.0933	1.06051	7.61691e-05	0.000281313	yes	PREDICTED: proteasome subunit alpha type-5 [Anas platyrhynchos]
ncbi_101794214	13.7233	70.9467	2.3701	4.93425e-15	7.09729e-14	yes	PREDICTED: phosphoinositide 3-kinase adapter protein 1
ncbi_101795861	7.51	70.7	3.23483	4.72499e-30	2.46964e-28	yes	PREDICTED: peripheral myelin protein 22 [Anas platyrhynchos]
ncbi_101790187	33.62	70.32	1.06462	7.36885e-05	0.000273131	yes	PREDICTED: alpha-actinin-4-like, partial [Anas platyrhynchos]
ncbi_101804747	11.3633	70.1667	2.6264	2.26065e-22	6.31721e-21	yes	PREDICTED: leukocyte surface antigen CD47 [Anas platyrhynchos]
ncbi_101798494	147.28	69.96	-1.07396	0.00330969	0.00860344	yes	PREDICTED: type II iodothyronine deiodinase
ncbi_101791216	142.69	69.9467	-1.02856	0.000116655	0.000416097	yes	PREDICTED: cytochrome c oxidase subunit NDUFA4 [Anas platyrhynchos]
ncbi_101790186	32.2467	69.92	1.11656	1.64338e-05	6.94598e-05	yes	PREDICTED: LOW QUALITY PROTEIN: lysine-specific demethylase 5C-like, partial [Anas platyrhynchos]
ncbi_101799932	3.73	69.78	4.22557	4.12248e-31	2.31095e-29	yes	PREDICTED: regulator of cell cycle RGCC-like [Anas platyrhynchos]
ncbi_101796142	1.96667	69.52	5.1436	1.46286e-41	1.53352e-39	yes	PREDICTED: LOW QUALITY PROTEIN: interferon regulatory factor 4-like [Anas platyrhynchos]
ncbi_101803562	10.7633	69.48	2.69047	3.18352e-15	4.64754e-14	yes	PREDICTED: tribbles homolog 1 [Calypte anna]
ncbi_101805108	12.2667	69.3733	2.49964	2.84405e-15	4.17825e-14	yes	PREDICTED: LOW QUALITY PROTEIN: olfactomedin-like protein 3, partial [Anas platyrhynchos]
ncbi_101803236	20.8233	69.3667	1.73604	3.56638e-11	3.40402e-10	yes	PREDICTED: transcriptional repressor protein YY1
ncbi_101804213	10.2267	69.3633	2.76184	3.63875e-22	1.00322e-20	yes	PREDICTED: LOW QUALITY PROTEIN: muscleblind-like protein 1 [Anas platyrhynchos]
ncbi_101790318	24.2067	69.34	1.51828	1.25466e-08	8.4748e-08	yes	PREDICTED: far upstream element-binding protein 1
ncbi_101804135	23.6933	69.22	1.54671	1.75158e-07	1.02074e-06	yes	Keratinocytes-associated transmembrane protein 2, partial [Anas platyrhynchos]
ncbi_101795997	3.36333	69.0733	4.36017	2.31203e-48	3.40475e-46	yes	PREDICTED: protein strawberry notch homolog 2
ncbi_101794935	8.97333	68.93	2.94142	1.06373e-09	8.34569e-09	yes	PREDICTED: myosin light chain kinase, smooth muscle
ncbi_101795476	226.937	68.7533	-1.72279	8.70972e-09	6.01671e-08	yes	PREDICTED: NADH dehydrogenase [ubiquinone] 1 alpha subcomplex subunit 10, mitochondrial [Anas platyrhynchos]
ncbi_101794879	13.47	68.5333	2.34706	9.11275e-17	1.56998e-15	yes	PREDICTED: tyrosine-protein kinase JAK1, partial [Anas platyrhynchos]
ncbi_101798500	9.24667	68.37	2.88636	9.01202e-21	2.20314e-19	yes	PREDICTED: interferon regulatory factor 8 [Anas platyrhynchos]
ncbi_101795406	0.001	68.3667	16.061	7.78421e-24	2.51631e-22	yes	interferon lambda-3-like precursor [Anas platyrhynchos]
ncbi_101800972	24.78	68.19	1.46038	5.00327e-08	3.12894e-07	yes	PREDICTED: AN1-type zinc finger protein 6
ncbi_101790864	12.5967	68.17	2.43609	4.70859e-15	6.78849e-14	yes	PREDICTED: regulator of nonsense transcripts 3B, partial [Anas platyrhynchos]
ncbi_101804698	5.47667	68.1433	3.6372	1.29744e-27	5.54698e-26	yes	PREDICTED: actin-related protein 2/3 complex subunit 1B, partial [Anas platyrhynchos]
ncbi_101805383	2.17333	68.1367	4.97045	4.04253e-25	1.42875e-23	yes	PREDICTED: galectin-1 [Anas platyrhynchos]
ncbi_101803039	214.82	67.99	-1.65973	6.37441e-09	4.4887e-08	yes	PREDICTED: aspartate aminotransferase, cytoplasmic, partial [Anas platyrhynchos]
ncbi_101791447	12.5733	67.9267	2.43361	8.37644e-17	1.45257e-15	yes	PREDICTED: transcription factor MafB [Anas platyrhynchos]
ncbi_101792650	27.5333	67.84	1.30096	9.90288e-05	0.000357625	yes	PREDICTED: vascular endothelial growth factor receptor 1 [Anas platyrhynchos]
ncbi_106016915	24.1267	67.8333	1.49137	3.24903e-08	2.08818e-07	yes	PREDICTED: lupus La protein homolog, partial [Anas platyrhynchos]
ncbi_101795617	22.0367	67.8233	1.62188	5.03169e-06	2.32246e-05	yes	PREDICTED: solute carrier organic anion transporter family member 2A1 [Anas platyrhynchos]
ncbi_101796300	0.95	67.79	6.157	3.24088e-42	3.51664e-40	yes	PREDICTED: tumor necrosis factor alpha-induced protein 3
ncbi_101795116	29.8233	67.54	1.1793	5.02532e-06	2.32068e-05	yes	PREDICTED: ubiquitin-conjugating enzyme E2 D2
ncbi_101793674	21.02	67.4867	1.68284	1.20647e-07	7.18193e-07	yes	PREDICTED: proline-rich nuclear receptor coactivator 2 [Anas platyrhynchos]
ncbi_101799901	0.713333	67.3567	6.5611	1.17931e-58	3.26598e-56	yes	PREDICTED: proheparin-binding EGF-like growth factor, partial [Anas platyrhynchos]
ncbi_101800867	153.72	67.3067	-1.19148	6.47733e-05	0.000243343	yes	PREDICTED: hyaluronan-binding protein 2 [Anas platyrhynchos]
ncbi_101803022	6.76667	67.1333	3.31051	6.09238e-23	1.81161e-21	yes	PREDICTED: integrin alpha-V [Anas platyrhynchos]
ncbi_101798723	26.99	67.0067	1.31188	8.73268e-07	4.58503e-06	yes	PREDICTED: synaptogyrin-2, partial [Anas platyrhynchos]
ncbi_101797283	15.67	66.85	2.09292	2.26615e-14	3.02506e-13	yes	PREDICTED: MIF4G domain-containing protein [Anas platyrhynchos]
ncbi_101793887	1.44333	66.7	5.53021	2.57e-60	8.22178e-58	yes	PREDICTED: cytokine receptor common subunit beta-like [Anas platyrhynchos]
ncbi_101797042	581.327	66.1667	-3.13517	2.49878e-21	6.45751e-20	yes	PREDICTED: amidophosphoribosyltransferase
ncbi_101802488	584.11	66.15	-3.14243	6.77002e-19	1.41621e-17	yes	PREDICTED: 3-oxo-5-beta-steroid 4-dehydrogenase, partial [Anas platyrhynchos]
ncbi_101791642	136.957	65.94	-1.05449	0.000173976	0.000597801	yes	PREDICTED: ATP synthase F(0) complex subunit C3, mitochondrial [Anas platyrhynchos]
ncbi_101804316	18.9267	65.8533	1.79884	1.96796e-11	1.92694e-10	yes	PREDICTED: lymphatic vessel endothelial hyaluronic acid receptor 1 [Anas platyrhynchos]
ncbi_101796130	24.5567	65.84	1.42285	0.000228884	0.000769513	yes	Glutathione transferase omega-1, partial [Anas platyrhynchos]
ncbi_101797607	0.65	65.63	6.65777	1.26695e-73	9.40331e-71	yes	PREDICTED: stomatin-like protein 1 [Anas platyrhynchos]
ncbi_101796681	2.80333	65.5467	4.54731	5.62642e-22	1.52629e-20	yes	PREDICTED: cAMP-dependent protein kinase inhibitor gamma
ncbi_101802296	12.1833	65.43	2.42504	3.75349e-17	6.6903e-16	yes	PREDICTED: serine/threonine-protein phosphatase PGAM5, mitochondrial
ncbi_101794388	280.353	65.3367	-2.10128	4.62262e-13	5.36415e-12	yes	PREDICTED: hepatic triacylglycerol lipase
ncbi_101797258	12.2367	65.27	2.41521	3.62111e-16	5.87322e-15	yes	PREDICTED: filamin-B, partial [Anas platyrhynchos]
ncbi_101791394	28.1933	65.1567	1.20856	4.81189e-05	0.000185123	yes	PREDICTED: eukaryotic translation initiation factor 5B
ncbi_101803431	7.57667	65.13	3.10369	7.3723e-26	2.7304e-24	yes	PREDICTED: nuclear factor NF-kappa-B p105 subunit
ncbi_101790475	13.3267	64.9633	2.28531	4.2145e-17	7.46184e-16	yes	PREDICTED: SUMO-activating enzyme subunit 2
ncbi_101796526	10.5367	64.93	2.62347	3.42707e-20	8.11088e-19	yes	PREDICTED: E3 SUMO-protein ligase RanBP2
ncbi_101805119	176.4	64.8733	-1.44315	5.34585e-07	2.90205e-06	yes	PREDICTED: NADH-ubiquinone oxidoreductase 75 kDa subunit, mitochondrial, partial [Anas platyrhynchos]
ncbi_101790428	144.84	64.8333	-1.15965	1.13472e-05	4.94125e-05	yes	PREDICTED: phosphoglucomutase-1
ncbi_101791200	1.21	64.7933	5.74277	4.92867e-36	3.90818e-34	yes	PREDICTED: LOW QUALITY PROTEIN: suppressor of cytokine signaling 3 [Anas platyrhynchos]
ncbi_101800183	10.2767	64.77	2.65595	5.3173e-16	8.48344e-15	yes	PREDICTED: LOW QUALITY PROTEIN: hyaluronidase-2, partial [Anas platyrhynchos]
ncbi_101791610	27.5133	64.7633	1.23505	5.83124e-06	2.65583e-05	yes	PREDICTED: small nuclear ribonucleoprotein-associated protein B' [Anas platyrhynchos]
ncbi_101801540	26.9567	64.63	1.26156	1.38788e-05	5.946e-05	yes	PREDICTED: 26S proteasome non-ATPase regulatory subunit 7, partial [Anas platyrhynchos]
ncbi_101803839	3.62	64.4533	4.15419	2.49231e-41	2.56916e-39	yes	PREDICTED: endochitinase A-like [Anas platyrhynchos]
ncbi_101793812	3.48667	64.4133	4.20744	1.03661e-38	9.47502e-37	yes	PREDICTED: granulocyte-macrophage colony-stimulating factor receptor subunit alpha
ncbi_101792624	131.49	64.37	-1.03049	0.00067367	0.00204582	yes	PREDICTED: nucleolar GTP-binding protein 1 [Anas platyrhynchos]
XLOC_013770	0.81	64.14	6.30716	2.54932e-61	9.09666e-59	yes	EOB00009.1 Putative transcription factor PML [Anas platyrhynchos]
ncbi_101794730	22.4333	63.9767	1.5119	1.01142e-06	5.26125e-06	yes	PREDICTED: annexin A11 [Anas platyrhynchos]
ncbi_101793275	315.867	63.91	-2.3052	1.30642e-10	1.15762e-09	yes	PREDICTED: alpha-aminoadipic semialdehyde dehydrogenase [Anas platyrhynchos]
ncbi_101802112	18.96	63.9067	1.75301	3.68916e-10	3.09459e-09	yes	PREDICTED: glycogen synthase kinase-3 beta
ncbi_101799004	14.0033	63.7967	2.18771	2.4963e-12	2.6914e-11	yes	PREDICTED: gamma-glutamyltransferase 5
ncbi_101797878	19.3433	63.7033	1.71953	4.64446e-09	3.34249e-08	yes	PREDICTED: histidine--tRNA ligase, cytoplasmic [Anas platyrhynchos]
ncbi_106015853	0.413333	63.67	7.26716	1.14588e-73	8.85912e-71	yes	PREDICTED: tumor necrosis factor ligand superfamily member 4 [Anas platyrhynchos]
XLOC_027404	4.19	63.6567	3.92529	5.21405e-26	1.95448e-24	yes	XP_010565119.1 PREDICTED: poly [ADP-ribose] polymerase 10 [Haliaeetus leucocephalus]
ncbi_101799317	12.1633	63.5067	2.38437	1.22385e-15	1.87364e-14	yes	PREDICTED: SH2 domain-containing protein 4A [Anas platyrhynchos]
ncbi_101801161	145.683	63.4967	-1.19808	3.68697e-06	1.7452e-05	yes	PREDICTED: NADH dehydrogenase [ubiquinone] 1 beta subcomplex subunit 8, mitochondrial, partial [Anas platyrhynchos]
ncbi_101798726	2.03	63.3767	4.9644	4.30692e-19	9.1227e-18	yes	PREDICTED: apolipoprotein L domain-containing protein 1 [Anas platyrhynchos]
ncbi_101801567	10.2467	63.2533	2.62599	6.31424e-10	5.12559e-09	yes	PREDICTED: TATA box-binding protein-associated factor RNA polymerase I subunit D
ncbi_101794158	3.69	62.9	4.09137	2.82044e-26	1.07461e-24	yes	PREDICTED: collagen alpha-3(VI) chain
ncbi_101791414	175.98	62.7233	-1.48834	3.83069e-08	2.44005e-07	yes	PREDICTED: ADP/ATP translocase 2 [Anas platyrhynchos]
ncbi_106020226	6.00667	62.7	3.38383	1.1491e-30	6.32686e-29	yes	PREDICTED: pleckstrin homology domain-containing family O member 1 [Anas platyrhynchos]
ncbi_101798685	27.6367	62.6533	1.18081	0.000121538	0.000431522	yes	PREDICTED: transformer-2 protein homolog alpha [Anas platyrhynchos]
ncbi_101798429	1.46333	61.9967	5.40486	1.4322e-53	2.92028e-51	yes	PREDICTED: LOW QUALITY PROTEIN: ephrin type-A receptor 2 [Anas platyrhynchos]
ncbi_101798013	346.163	61.9233	-2.4829	4.02712e-12	4.23122e-11	yes	PREDICTED: mitochondrial pyruvate carrier 1 [Anas platyrhynchos]
ncbi_101796814	28.8233	61.8133	1.10068	3.78653e-05	0.000148696	yes	protein tyrosine phosphatase type IVA 1 [Gallus gallus]
ncbi_101792242	2.76333	61.61	4.47868	4.6069e-13	5.34925e-12	yes	PREDICTED: sorting nexin-16 [Anas platyrhynchos]
ncbi_101789925	20.1467	61.5433	1.61106	1.05404e-08	7.19032e-08	yes	ras-related protein Rap-1b
ncbi_101799704	23.5733	61.3933	1.38093	3.16407e-07	1.77799e-06	yes	PREDICTED: acidic leucine-rich nuclear phosphoprotein 32 family member B
ncbi_101804864	2.04333	61.38	4.90877	1.21714e-54	2.59587e-52	yes	PREDICTED: Krueppel-like factor 6 [Anas platyrhynchos]
ncbi_101790937	3.78333	61.3567	4.01949	3.49508e-35	2.70213e-33	yes	PREDICTED: interferon-induced 35 kDa protein [Opisthocomus hoazin]
ncbi_101800755	14.05	61.2933	2.12516	5.3341e-13	6.15511e-12	yes	PREDICTED: sestrin-1
ncbi_101789931	25.1133	61.0633	1.28185	1.46641e-06	7.41803e-06	yes	PREDICTED: ras-related protein Rab-5A [Anas platyrhynchos]
ncbi_101794344	7.76333	61.0233	2.97461	1.50306e-20	3.62669e-19	yes	PREDICTED: protein C-ets-2 [Anas platyrhynchos]
ncbi_101793482	6.48667	60.9933	3.2331	8.3398e-24	2.68655e-22	yes	PREDICTED: type-1 angiotensin II receptor-associated protein
ncbi_101791665	543.923	60.9667	-3.15731	9.8106e-23	2.8622e-21	yes	PREDICTED: cytochrome b5, partial [Anas platyrhynchos]
ncbi_101805199	173.253	60.9133	-1.50805	1.00639e-06	5.23654e-06	yes	PREDICTED: hepatic lectin-like [Anas platyrhynchos]
ncbi_101796074	11.3167	60.7733	2.42499	2.55006e-15	3.76424e-14	yes	PREDICTED: filamin-B-like [Anas platyrhynchos]
ncbi_101792193	29.8733	60.75	1.02403	0.000197669	0.000671504	yes	PREDICTED: vacuolar protein sorting-associated protein 35
ncbi_101803267	186.227	60.5333	-1.62126	3.71862e-09	2.71543e-08	yes	PREDICTED: beta-galactoside alpha-2,6-sialyltransferase 1
ncbi_101796420	677.147	60.52	-3.48398	1.13426e-15	1.74512e-14	yes	PREDICTED: cytochrome P450 2K1 [Anas platyrhynchos]
ncbi_101792047	19.3667	60.4433	1.64201	7.37958e-09	5.14768e-08	yes	PREDICTED: calcium/calmodulin-dependent protein kinase type 1D [Anas platyrhynchos]
ncbi_101800639	11.2333	60.4333	2.42756	1.03501e-14	1.44071e-13	yes	PREDICTED: LOW QUALITY PROTEIN: G1/S-specific cyclin-D1 [Meleagris gallopavo]
ncbi_101798644	162.133	60.2533	-1.42807	1.4519e-06	7.34861e-06	yes	PREDICTED: pancreatic alpha-amylase [Anas platyrhynchos]
ncbi_101796451	2.38333	60.1367	4.65719	3.78103e-18	7.39274e-17	yes	PREDICTED: lysyl oxidase homolog 2 [Anas platyrhynchos]
ncbi_101797236	13.5633	59.8467	2.14156	4.08061e-14	5.28741e-13	yes	PREDICTED: cysteine--tRNA ligase, cytoplasmic [Anas platyrhynchos]
ncbi_106015890	210.55	59.5633	-1.82167	1.06627e-06	5.52179e-06	yes	PREDICTED: apolipoprotein C-III-like, partial [Anas platyrhynchos]
ncbi_101793749	0.84	59.3133	6.14182	1.8029e-58	4.91953e-56	yes	PREDICTED: matrilysin [Anas platyrhynchos]
ncbi_101800858	23.61	59.2667	1.32782	5.40129e-07	2.92958e-06	yes	PREDICTED: dynactin subunit 4
ncbi_101797004	11.25	59.26	2.39713	5.54504e-14	7.08597e-13	yes	PREDICTED: vesicle-associated membrane protein 3, partial [Anas platyrhynchos]
ncbi_101801043	3.18667	59.1333	4.21385	2.52236e-11	2.43915e-10	yes	PREDICTED: carbonic anhydrase 13
ncbi_101789580	28.55	59.12	1.05016	0.000670729	0.00203755	yes	PREDICTED: LOW QUALITY PROTEIN: sodium-dependent lysophosphatidylcholine symporter 1 [Anas platyrhynchos]
ncbi_101790634	532.853	59.0033	-3.17487	1.08769e-18	2.22515e-17	yes	PREDICTED: sodium-coupled neutral amino acid transporter 4 [Anas platyrhynchos]
ncbi_101804889	0.32	58.9267	7.5247	2.28115e-84	3.84788e-81	yes	PREDICTED: megakaryocyte-associated tyrosine-protein kinase [Anas platyrhynchos]
ncbi_101798886	12.04	58.7633	2.28708	1.99985e-09	1.51643e-08	yes	PREDICTED: high mobility group protein B2 [Anas platyrhynchos]
ncbi_101802003	4.62667	58.7133	3.66564	2.68922e-20	6.41369e-19	yes	PREDICTED: thioredoxin reductase 1, cytoplasmic [Anas platyrhynchos]
ncbi_101793085	4.37	58.63	3.74593	4.08504e-36	3.26715e-34	yes	PREDICTED: calpain-1 catalytic subunit [Anas platyrhynchos]
ncbi_101798307	343.88	58.59	-2.55318	5.84559e-20	1.35075e-18	yes	PREDICTED: LOW QUALITY PROTEIN: 2-amino-3-ketobutyrate coenzyme A ligase, mitochondrial [Anas platyrhynchos]
ncbi_101798996	27.7433	58.47	1.07556	0.000299829	0.000984487	yes	PREDICTED: LOW QUALITY PROTEIN: matrix metalloproteinase-15 [Anas platyrhynchos]
ncbi_101794884	135.69	58.1733	-1.22188	7.76763e-06	3.47465e-05	yes	PREDICTED: NADH dehydrogenase [ubiquinone] 1 beta subcomplex subunit 5, mitochondrial [Anas platyrhynchos]
ncbi_101802782	22.14	57.93	1.38766	1.05791e-07	6.3485e-07	yes	PREDICTED: V-type proton ATPase 21 kDa proteolipid subunit [Anas platyrhynchos]
ncbi_101801443	4.60333	57.87	3.65206	5.75481e-25	2.01473e-23	yes	PREDICTED: vinculin [Anas platyrhynchos]
ncbi_101789769	174.887	57.8067	-1.59711	2.79308e-08	1.81335e-07	yes	PREDICTED: parathymosin [Anas platyrhynchos]
ncbi_101793219	16.4167	57.62	1.81141	2.57955e-09	1.92687e-08	yes	PREDICTED: serine protease HTRA1, partial [Anas platyrhynchos]
ncbi_101790037	17.95	57.38	1.67656	2.63873e-10	2.25008e-09	yes	PREDICTED: casein kinase I
ncbi_101789639	8.15667	57.26	2.81148	1.95149e-19	4.30046e-18	yes	PREDICTED: tyrosine-protein phosphatase non-receptor type 12 [Anas platyrhynchos]
XLOC_018868	2.37333	57.2333	4.59187	1.62059e-40	1.60802e-38	yes	ALF04449.1 double-stranded RNA-dependent protein kinase [Anas platyrhynchos]
ncbi_101803715	22.7	56.9933	1.3281	6.73683e-06	3.04289e-05	yes	PREDICTED: proteasome inhibitor PI31 subunit, partial [Anas platyrhynchos]
ncbi_101789726	17.6733	56.86	1.68584	2.23225e-09	1.68198e-08	yes	PREDICTED: serine/threonine-protein kinase 26
ncbi_101794860	738.567	56.78	-3.70127	6.40289e-14	8.12624e-13	yes	PREDICTED: LOW QUALITY PROTEIN: phosphoserine aminotransferase [Anas platyrhynchos]
ncbi_101795954	242.267	56.6667	-2.09602	1.84663e-10	1.60714e-09	yes	PREDICTED: maleylacetoacetate isomerase [Anas platyrhynchos]
ncbi_101794301	9.36333	56.52	2.59367	2.33004e-19	5.09233e-18	yes	PREDICTED: CD151 antigen [Anas platyrhynchos]
ncbi_101798773	16.01	56.48	1.81877	8.14282e-12	8.35675e-11	yes	PREDICTED: LOW QUALITY PROTEIN: V-type proton ATPase 116 kDa subunit a
ncbi_101792111	9.17333	56.4233	2.62077	7.68794e-11	7.04791e-10	yes	PREDICTED: transforming acidic coiled-coil-containing protein 3
ncbi_101802321	18.05	56.3533	1.6425	6.25241e-08	3.8684e-07	yes	PREDICTED: dual specificity protein phosphatase 7, partial [Anas platyrhynchos]
ncbi_101799300	21.71	56.22	1.37272	2.98275e-07	1.68171e-06	yes	PREDICTED: sorting nexin-1 [Anas platyrhynchos]
ncbi_101791789	21.6833	56.0233	1.36944	5.55212e-06	2.54056e-05	yes	PREDICTED: cyclin-G2, partial [Anas platyrhynchos]
ncbi_101792369	25.82	55.9867	1.11659	2.21969e-05	9.12339e-05	yes	PREDICTED: pre-mRNA-splicing regulator WTAP
ncbi_101794933	3.46	55.84	4.01245	3.87007e-43	4.35207e-41	yes	PREDICTED: mucosa-associated lymphoid tissue lymphoma translocation protein 1-like [Anas platyrhynchos]
ncbi_101803377	25.08	55.8167	1.15416	2.30282e-05	9.43656e-05	yes	PREDICTED: LOW QUALITY PROTEIN: protein FAM117A, partial [Anas platyrhynchos]
ncbi_101801552	112.51	55.7867	-1.01206	0.00147287	0.00414706	yes	PREDICTED: alpha-2-macroglobulin, partial [Anas platyrhynchos]
ncbi_101801655	320.033	55.7467	-2.52126	7.95317e-20	1.81069e-18	yes	PREDICTED: tricarboxylate transport protein, mitochondrial, partial [Anas platyrhynchos]
ncbi_101796601	197.44	55.7267	-1.82497	2.9354e-08	1.9011e-07	yes	PREDICTED: hydroxysteroid dehydrogenase-like protein 2, partial [Anas platyrhynchos]
ncbi_101791359	3.78	55.6767	3.88061	2.71851e-28	1.22432e-26	yes	PREDICTED: tumor necrosis factor receptor superfamily member 1B [Anas platyrhynchos]
ncbi_101801859	17.4633	55.65	1.67205	1.07155e-09	8.39991e-09	yes	PREDICTED: stromal cell-derived factor 2-like protein 1 [Anas platyrhynchos]
ncbi_101794368	176.05	55.6267	-1.66214	0.000101755	0.000366544	yes	PREDICTED: gap junction beta-1 protein [Anas platyrhynchos]
ncbi_101804245	586.36	55.6167	-3.3982	3.26486e-14	4.26917e-13	yes	PREDICTED: pancreatic progenitor cell differentiation and proliferation factor-like protein [Anas platyrhynchos]
ncbi_101804307	17.7367	55.5633	1.6474	2.85721e-10	2.42412e-09	yes	PREDICTED: TNFAIP3-interacting protein 1
ncbi_101801330	24.96	55.49	1.15261	1.91671e-05	8.00464e-05	yes	PREDICTED: cytoplasmic dynein 1 heavy chain 1, partial [Anas platyrhynchos]
ncbi_101799064	118.3	55.37	-1.09527	9.27948e-05	0.000337411	yes	PREDICTED: homeodomain-interacting protein kinase 2 [Anas platyrhynchos]
ncbi_101796637	12.0367	55.1867	2.19688	1.02658e-10	9.26473e-10	yes	PREDICTED: ras-related protein Rab-30 [Taeniopygia guttata]
ncbi_101801362	1.29667	55.1033	5.40926	7.55803e-31	4.19878e-29	yes	PREDICTED: interferon-induced guanylate-binding protein 2-like, partial [Anas platyrhynchos]
ncbi_101796774	18.9333	54.87	1.53509	2.08731e-08	1.37633e-07	yes	PREDICTED: transcription initiation factor IIB [Anas platyrhynchos]
ncbi_101789407	25.6533	54.8567	1.09652	2.03094e-05	8.42666e-05	yes	PREDICTED: poly(A) polymerase alpha
ncbi_101801226	7.74333	54.4633	2.81426	3.76428e-12	3.97079e-11	yes	PREDICTED: dnaJ homolog subfamily A member 4 [Anas platyrhynchos]
ncbi_101797071	25.4933	54.4133	1.09384	3.02041e-05	0.000121045	yes	PREDICTED: GPI transamidase component PIG-T [Anas platyrhynchos]
ncbi_101794561	16.5667	54.39	1.71506	4.33621e-09	3.13678e-08	yes	PREDICTED: unconventional myosin-Ic
ncbi_101792622	16.9433	54.2667	1.67935	4.58679e-08	2.88013e-07	yes	PREDICTED: LOW QUALITY PROTEIN: prosalusin, partial [Anas platyrhynchos]
ncbi_101802086	132.803	54.25	-1.2916	0.000283271	0.000935414	yes	Aquaporin-9, partial [Anas platyrhynchos]
ncbi_101797333	6.17	54.22	3.13548	3.74216e-28	1.67315e-26	yes	PREDICTED: RNA-binding protein 43
ncbi_101797713	14.9333	54.1367	1.85807	1.24224e-06	6.34978e-06	yes	PREDICTED: tumor necrosis factor ligand superfamily member 10
ncbi_101789943	118.707	53.9633	-1.13735	0.0112436	0.025408	yes	PREDICTED: glutathione synthetase [Anas platyrhynchos]
ncbi_101803272	10.3567	53.9133	2.38008	5.01282e-10	4.13574e-09	yes	PREDICTED: eukaryotic initiation factor 4A-I [Anas platyrhynchos]
ncbi_101795740	9.55667	53.7433	2.49151	5.05437e-17	8.91481e-16	yes	PREDICTED: interleukin-1 receptor accessory protein
ncbi_101800137	20.9167	53.7167	1.36072	4.41504e-05	0.000171347	yes	PREDICTED: nuclear transport factor 2 [Anas platyrhynchos]
ncbi_101800445	610.03	53.5433	-3.5101	8.82021e-25	3.04199e-23	yes	PREDICTED: homogentisate 1,2-dioxygenase
ncbi_101793846	17.83	53.5133	1.58559	1.6861e-09	1.29066e-08	yes	PREDICTED: fragile X mental retardation syndrome-related protein 1
ncbi_101803987	21.3533	53.5	1.32508	2.946e-06	1.41761e-05	yes	PREDICTED: formin-binding protein 1-like
ncbi_101792735	17.08	53.4633	1.64624	2.48113e-09	1.85709e-08	yes	PREDICTED: serine/threonine-protein phosphatase PP1-gamma catalytic subunit [Anas platyrhynchos]
ncbi_101802078	16.13	53.3233	1.72502	3.54543e-10	2.97942e-09	yes	PREDICTED: laminin subunit gamma-1 [Anas platyrhynchos]
ncbi_101790840	18.0433	53.2567	1.5615	6.57644e-09	4.61869e-08	yes	PREDICTED: eukaryotic translation initiation factor 3 subunit J [Anas platyrhynchos]
ncbi_101804621	24.83	53.1967	1.09925	8.72974e-05	0.000318671	yes	PREDICTED: ribonuclease inhibitor [Anas platyrhynchos]
ncbi_101799233	5.08333	53.1533	3.38631	1.07519e-08	7.32651e-08	yes	PREDICTED: cytosolic 5'-nucleotidase 3A
ncbi_101802886	23.51	53.1333	1.17634	3.44305e-05	0.000136246	yes	PREDICTED: proteasome subunit beta type-3, partial [Anas platyrhynchos]
ncbi_101790559	16.6933	53.06	1.66835	9.4852e-10	7.50524e-09	yes	PREDICTED: integrin-linked protein kinase [Anas platyrhynchos]
ncbi_101794245	19.21	52.9733	1.46341	6.93314e-07	3.69774e-06	yes	PREDICTED: LOW QUALITY PROTEIN: lupus La protein homolog [Anas platyrhynchos]
ncbi_106016586	8.36	52.9733	2.66369	3.88516e-12	4.09365e-11	yes	-
ncbi_101797546	14.3467	52.8667	1.88164	3.27035e-11	3.14086e-10	yes	PREDICTED: RNA-binding motif, single-stranded-interacting protein 1
ncbi_101802207	131.287	52.8433	-1.31293	2.19775e-06	1.07996e-05	yes	PREDICTED: GTP cyclohydrolase 1 feedback regulatory protein, partial [Anas platyrhynchos]
ncbi_101800067	18.48	52.8367	1.51557	1.8199e-08	1.20773e-07	yes	PREDICTED: LOW QUALITY PROTEIN: catenin delta-1 [Anas platyrhynchos]
ncbi_101790278	4.34	52.8133	3.60514	1.84544e-07	1.07241e-06	yes	PREDICTED: claudin-3, partial [Anas platyrhynchos]
ncbi_101794341	254.723	52.7633	-2.27132	3.39431e-12	3.60306e-11	yes	PREDICTED: L-threonine 3-dehydrogenase, mitochondrial [Anas platyrhynchos]
ncbi_101790285	4.81667	52.7233	3.45233	3.40547e-30	1.81576e-28	yes	PREDICTED: ninjurin-1 [Anas platyrhynchos]
ncbi_101794432	241.357	52.6467	-2.19675	2.0471e-15	3.05338e-14	yes	PREDICTED: peroxisomal 2,4-dienoyl-CoA reductase, partial [Anas platyrhynchos]
ncbi_101792649	17.39	52.47	1.59323	3.95781e-08	2.51842e-07	yes	PREDICTED: V-type proton ATPase subunit G 1 [Anas platyrhynchos]
ncbi_101789737	23.33	52.32	1.16518	2.00038e-05	8.31477e-05	yes	PREDICTED: V-type proton ATPase subunit H
ncbi_101800620	0.94	52.32	5.79856	4.15338e-25	1.46513e-23	yes	C-C motif chemokine 26 precursor [Anas platyrhynchos]
ncbi_101804719	4.40667	52.3133	3.56942	1.9154e-32	1.20885e-30	yes	PREDICTED: TRAF-type zinc finger domain-containing protein 1, partial [Anas platyrhynchos]
ncbi_101801438	4.41	52.1333	3.56336	2.2372e-26	8.6123e-25	yes	PREDICTED: pleckstrin homology domain-containing family B member 2 [Anas platyrhynchos]
ncbi_101799699	21.0067	52.1067	1.31062	1.11586e-06	5.7529e-06	yes	PREDICTED: insulin-like growth factor 2 mRNA-binding protein 2 [Anas platyrhynchos]
ncbi_101796857	13.3933	52.09	1.95949	9.44461e-11	8.57781e-10	yes	Prefoldin subunit 4, partial [Picoides pubescens]
ncbi_101801445	1040.89	52.0333	-4.32223	2.59345e-43	2.95224e-41	yes	PREDICTED: isocitrate dehydrogenase [NADP] cytoplasmic [Anas platyrhynchos]
ncbi_101805023	16.4367	51.9967	1.6615	5.56924e-09	3.95776e-08	yes	PREDICTED: mitogen-activated protein kinase 14, partial [Anas platyrhynchos]
ncbi_106018223	0.39	51.9933	7.05871	1.71227e-25	6.20531e-24	yes	PREDICTED: glutamate receptor ionotropic, kainate 4-like [Anas platyrhynchos]
ncbi_101804552	0.686667	51.9833	6.2423	1.61634e-26	6.27431e-25	yes	PREDICTED: urokinase-type plasminogen activator
ncbi_101789617	6.93	51.9433	2.90601	1.29184e-20	3.12925e-19	yes	PREDICTED: ras GTPase-activating-like protein IQGAP1 [Anas platyrhynchos]
ncbi_101801468	3.29	51.8933	3.97939	3.79059e-27	1.58055e-25	yes	PREDICTED: core-binding factor subunit beta [Anser cygnoides domesticus]
ncbi_101793894	5.77667	51.8367	3.16566	7.46337e-17	1.30153e-15	yes	PREDICTED: class E basic helix-loop-helix protein 40, partial [Anas platyrhynchos]
ncbi_101794294	16.34	51.7867	1.66417	1.08418e-08	7.38508e-08	yes	PREDICTED: programmed cell death protein 6, partial [Anas platyrhynchos]
ncbi_101802630	121.477	51.44	-1.23972	4.37344e-06	2.04149e-05	yes	PREDICTED: NADH dehydrogenase [ubiquinone] flavoprotein 1, mitochondrial, partial [Anas platyrhynchos]
ncbi_101799861	12.4433	51.4267	2.04714	6.63669e-10	5.36743e-09	yes	PREDICTED: tumor necrosis factor receptor superfamily member 10A-like [Anas platyrhynchos]
ncbi_101791306	5.72333	51.3633	3.16581	1.32371e-07	7.82462e-07	yes	PREDICTED: C2 calcium-dependent domain-containing protein 4C-like [Anas platyrhynchos]
ncbi_101804912	104.437	51.3167	-1.02513	0.000177913	0.000609972	yes	PREDICTED: pro-cathepsin H, partial [Anas platyrhynchos]
XLOC_021974	2.27333	51.2933	4.49589	0.00147797	0.00416015	yes	-
ncbi_101802642	0.786667	51.29	6.02678	6.86304e-60	2.1224e-57	yes	PREDICTED: nuclear GTPase SLIP-GC, partial [Anas platyrhynchos]
ncbi_101797109	0.363333	51.19	7.13842	8.42112e-24	2.70804e-22	yes	-
ncbi_101793549	11.8067	51.18	2.11598	2.97373e-15	4.35841e-14	yes	PREDICTED: eukaryotic translation initiation factor 4 gamma 3
ncbi_101804138	17.2467	51.12	1.56757	4.22248e-08	2.67491e-07	yes	PREDICTED: nucleoredoxin [Anas platyrhynchos]
ncbi_101805487	14.3867	51.0267	1.82652	7.03278e-11	6.47288e-10	yes	PREDICTED: nuclear distribution protein nudE-like 1
ncbi_101793344	320.753	51	-2.6529	9.60121e-11	8.71151e-10	yes	PREDICTED: ethanolamine-phosphate phospho-lyase [Anas platyrhynchos]
ncbi_101802813	22.4533	51	1.18357	3.9713e-05	0.000155295	yes	PREDICTED: lipid phosphate phosphohydrolase 3 [Anas platyrhynchos]
ncbi_101793450	8.11667	50.96	2.65041	3.32648e-18	6.55232e-17	yes	PREDICTED: porimin [Anas platyrhynchos]
ncbi_101798030	16.35	50.9367	1.63941	1.41506e-09	1.09175e-08	yes	PREDICTED: LOW QUALITY PROTEIN: cerebral cavernous malformations 2 protein [Anas platyrhynchos]
ncbi_101795951	8.35333	50.9033	2.60734	3.19139e-13	3.77522e-12	yes	PREDICTED: E3 ubiquitin-protein ligase TTC3
ncbi_101789899	5.95667	50.84	3.09339	1.44074e-26	5.65178e-25	yes	PREDICTED: caspase-1, partial [Anas platyrhynchos]
ncbi_101789636	20.1	50.7933	1.33744	1.25097e-06	6.39091e-06	yes	PREDICTED: ubiquitin-conjugating enzyme E2 N [Anas platyrhynchos]
ncbi_101800274	8.77333	50.6533	2.52946	6.40823e-20	1.47524e-18	yes	PREDICTED: nuclear pore complex protein Nup98-Nup96 [Anas platyrhynchos]
ncbi_101790965	398.313	50.6433	-2.97546	2.8358e-13	3.3773e-12	yes	PREDICTED: protein NDRG1 [Anas platyrhynchos]
ncbi_101803368	22.1	50.55	1.19366	1.26891e-05	5.47577e-05	yes	PREDICTED: palmitoyltransferase ZDHHC3
ncbi_101803752	13.59	50.48	1.89317	1.64722e-11	1.62749e-10	yes	PREDICTED: transmembrane protein 50B [Tinamus guttatus]
ncbi_101798276	21.1833	50.4767	1.25269	1.43297e-05	6.12417e-05	yes	proteasome 26S subunit, non-ATPase 14 L homeolog [Xenopus laevis]
ncbi_101791093	14.1433	50.4467	1.83464	2.55507e-09	1.91013e-08	yes	Thioredoxin domain-containing protein 9, partial [Anas platyrhynchos]
ncbi_101805211	24.4633	50.4167	1.04328	0.00154813	0.00433398	yes	PREDICTED: LIM domain and actin-binding protein 1
ncbi_101789938	21.6167	50.3533	1.21994	0.00213039	0.00576565	yes	PREDICTED: coatomer subunit gamma-2, partial [Anas platyrhynchos]
ncbi_101795158	2.35333	50.0467	4.4105	2.46998e-34	1.81867e-32	yes	PREDICTED: LOW QUALITY PROTEIN: mitoferrin-1 [Anas platyrhynchos]
ncbi_106014857	161.757	50.0067	-1.69363	2.8745e-10	2.43768e-09	yes	PREDICTED: coiled-coil domain-containing protein 152 [Anas platyrhynchos]
ncbi_101791169	14.9033	49.9667	1.74533	3.73534e-11	3.5525e-10	yes	PREDICTED: phosphatidylcholine:ceramide cholinephosphotransferase 2 [Anas platyrhynchos]
ncbi_101789630	1.50333	49.95	5.05425	1.18142e-37	1.0196e-35	yes	PREDICTED: lysosome-associated membrane glycoprotein 5 [Anas platyrhynchos]
ncbi_101792211	0.886667	49.6833	5.80823	8.95984e-14	1.12407e-12	yes	PREDICTED: glutathione-specific gamma-glutamylcyclotransferase 1 [Anas platyrhynchos]
ncbi_101805160	1.27	49.6833	5.28986	1.71455e-28	7.85516e-27	yes	PREDICTED: galectin-3 [Anas platyrhynchos]
ncbi_101799693	13.6433	49.5633	1.86108	0.00184444	0.00506941	yes	PREDICTED: LOW QUALITY PROTEIN: glutathione reductase, mitochondrial [Anas platyrhynchos]
ncbi_101795224	23.3733	49.5033	1.08266	0.000188922	0.000643911	yes	PREDICTED: large neutral amino acids transporter small subunit 4 [Anas platyrhynchos]
ncbi_101793432	22.2233	49.4933	1.15516	5.0536e-05	0.000193499	yes	PREDICTED: small integral membrane protein 7, partial [Anas platyrhynchos]
ncbi_101793173	18.9967	49.49	1.38139	4.12766e-06	1.93553e-05	yes	PREDICTED: acetyl-coenzyme A transporter 1 [Anas platyrhynchos]
ncbi_101802481	333.31	49.49	-2.75166	2.16501e-17	3.94614e-16	yes	PREDICTED: retinal dehydrogenase 1 [Anas platyrhynchos]
ncbi_101798514	7.51667	49.46	2.7181	1.23829e-15	1.89419e-14	yes	PREDICTED: protein LBH
ncbi_101797950	8.7	49.38	2.50484	8.35229e-08	5.09122e-07	yes	PREDICTED: amphiregulin, partial [Anas platyrhynchos]
ncbi_101803574	6.05	49.3567	3.02824	1.61448e-20	3.88041e-19	yes	PREDICTED: LOW QUALITY PROTEIN: sodium/hydrogen exchanger 1, partial [Anas platyrhynchos]
XLOC_003741	18.9833	49.25	1.37539	3.02996e-05	0.000121375	yes	EOB06828.1 Von Hippel-Lindau disease tumor suppressor, partial [Anas platyrhynchos]
ncbi_101802149	20.64	49.2067	1.25341	1.82942e-06	9.13969e-06	yes	PREDICTED: proteasomal ubiquitin receptor ADRM1 [Anas platyrhynchos]
ncbi_101789898	3.74333	49.12	3.71392	1.10121e-37	9.54807e-36	yes	PREDICTED: PHD finger protein 11 [Anas platyrhynchos]
ncbi_101794355	18.1367	49.08	1.43623	0.0129248	0.0287107	yes	PREDICTED: histone H2B 5-like
ncbi_101802867	22.49	49.0733	1.12566	2.31852e-05	9.49042e-05	yes	PREDICTED: LOW QUALITY PROTEIN: FACT complex subunit SSRP1, partial [Anas platyrhynchos]
ncbi_101791118	290.77	48.9433	-2.57069	7.12461e-16	1.11842e-14	yes	PREDICTED: peroxisomal multifunctional enzyme type 2 [Anas platyrhynchos]
ncbi_101796236	13.4133	48.8733	1.86538	2.4595e-11	2.38308e-10	yes	PREDICTED: 3'-5' exoribonuclease 1 [Anas platyrhynchos]
XLOC_008095	1.83667	48.78	4.73113	3.24249e-15	4.72619e-14	yes	XP_009327151.1 PREDICTED: uncharacterized protein LOC103920983 [Pygoscelis adeliae]
ncbi_101796769	13.7267	48.7267	1.82773	2.12205e-10	1.83565e-09	yes	PREDICTED: serum deprivation-response protein [Anas platyrhynchos]
ncbi_101805465	18.6433	48.7267	1.38605	5.23766e-07	2.84832e-06	yes	PREDICTED: ras-related protein Rap-2c [Anas platyrhynchos]
ncbi_101798756	4.14667	48.6967	3.5538	1.61455e-17	2.98386e-16	yes	PREDICTED: lysyl oxidase homolog 2 [Anas platyrhynchos]
ncbi_101798218	116.567	48.5833	-1.26262	1.31131e-05	5.6414e-05	yes	PREDICTED: microsomal glutathione S-transferase 3 [Anas platyrhynchos]
ncbi_101794513	0.996667	48.5667	5.60671	1.87247e-28	8.5156e-27	yes	PREDICTED: Golgi-associated plant pathogenesis-related protein 1 [Anas platyrhynchos]
ncbi_101790839	11.1667	48.4867	2.11839	3.60513e-14	4.70086e-13	yes	PREDICTED: inter-alpha-trypsin inhibitor heavy chain H5, partial [Anas platyrhynchos]
XLOC_010098	1.54667	48.43	4.96867	5.02503e-25	1.7659e-23	yes	EOB02473.1 hypothetical protein Anapl_11072, partial [Anas platyrhynchos]
ncbi_101789696	0.126667	48.4167	8.57832	2.11558e-61	7.69699e-59	yes	PREDICTED: cell surface glycoprotein CD200 receptor 1-A
ncbi_101802865	773.257	48.3367	-3.99976	3.85876e-38	3.4258e-36	yes	PREDICTED: sterol 26-hydroxylase, mitochondrial, partial [Anas platyrhynchos]
ncbi_101792760	11.33	48.2533	2.09048	2.72457e-12	2.93069e-11	yes	PREDICTED: actin-related protein 2/3 complex subunit 3 [Anas platyrhynchos]
ncbi_101796664	5.58333	48.1933	3.10963	2.23393e-19	4.89959e-18	yes	PREDICTED: CD99 antigen
ncbi_101802203	11.4967	48.0033	2.06192	2.4664e-11	2.38852e-10	yes	PREDICTED: COMM domain-containing protein 8 [Anas platyrhynchos]
ncbi_101798670	301.39	47.8167	-2.65605	2.84509e-16	4.66349e-15	yes	PREDICTED: glutathione S-transferase kappa 1 [Anas platyrhynchos]
ncbi_101791869	8.84667	47.74	2.43199	3.553e-17	6.34552e-16	yes	PREDICTED: ERO1-like protein alpha [Anas platyrhynchos]
ncbi_101796031	9.29333	47.6967	2.35962	0.00672557	0.0161461	yes	PREDICTED: ankyrin repeat and SAM domain-containing protein 4B [Anas platyrhynchos]
ncbi_101804102	14.96	47.6267	1.67066	1.72921e-08	1.15084e-07	yes	PREDICTED: coiled-coil domain-containing protein 12 [Anas platyrhynchos]
ncbi_101791497	12.6133	47.5933	1.91581	3.39434e-10	2.86281e-09	yes	PREDICTED: bromodomain-containing protein 4-like, partial [Anas platyrhynchos]
ncbi_101803666	3.23667	47.59	3.87808	2.9668e-25	1.0566e-23	yes	PREDICTED: LOW QUALITY PROTEIN: integrin beta-3 [Anas platyrhynchos]
ncbi_101799991	20.6467	47.56	1.20384	1.36061e-05	5.83997e-05	yes	PREDICTED: nucleolar and coiled-body phosphoprotein 1 [Anas platyrhynchos]
ncbi_101802473	10.3933	47.5233	2.19298	5.67503e-16	9.00771e-15	yes	PREDICTED: transmembrane protein 184B
ncbi_101789574	10.3033	47.4667	2.2038	2.15014e-08	1.41575e-07	yes	PREDICTED: ribonuclease P protein subunit p40 [Anas platyrhynchos]
ncbi_101804372	2.04333	47.38	4.53528	5.30904e-36	4.17412e-34	yes	PREDICTED: LOW QUALITY PROTEIN: NF-kappa-B inhibitor epsilon, partial [Anas platyrhynchos]
ncbi_101789684	109.853	47.3233	-1.21496	7.26774e-06	3.26393e-05	yes	PREDICTED: microsomal triglyceride transfer protein large subunit [Anas platyrhynchos]
ncbi_101803995	18.0567	47.18	1.38564	5.32441e-06	2.44541e-05	yes	PREDICTED: translocator protein
ncbi_101801305	12.2133	47.14	1.94849	1.99608e-12	2.171e-11	yes	PREDICTED: protein transport protein Sec23B [Anas platyrhynchos]
ncbi_101798499	3.99	47.0467	3.55963	2.5487e-05	0.000103618	yes	PREDICTED: histone H5 [Anas platyrhynchos]
ncbi_101794803	17.06	47.0167	1.46255	1.06527e-06	5.51816e-06	yes	PREDICTED: endophilin-A2
ncbi_101793626	11.9533	46.9833	1.97474	9.73871e-10	7.68617e-09	yes	PREDICTED: GTP-binding protein GEM [Anas platyrhynchos]
ncbi_101795569	171.023	46.95	-1.865	1.84983e-12	2.02261e-11	yes	PREDICTED: sulfotransferase 1 family member D1-like [Anas platyrhynchos]
ncbi_101793996	16.6967	46.9433	1.49136	4.05978e-08	2.58065e-07	yes	PREDICTED: ras suppressor protein 1 [Anas platyrhynchos]
ncbi_101801881	19.7133	46.94	1.25165	3.44931e-06	1.64065e-05	yes	splicing factor 3A subunit 2 [Gallus gallus]
ncbi_101803244	10.7933	46.89	2.11914	2.41014e-06	1.17685e-05	yes	PREDICTED: tubulin beta-2 chain-like [Anas platyrhynchos]
ncbi_101792513	15.65	46.7967	1.58024	2.48774e-09	1.86129e-08	yes	PREDICTED: FAS-associated factor 2 [Anas platyrhynchos]
ncbi_101793897	17.5767	46.7867	1.41244	5.16457e-07	2.81105e-06	yes	PREDICTED: V-type proton ATPase subunit E 1 [Anas platyrhynchos]
ncbi_101798359	4.77	46.7533	3.29301	1.82571e-12	2.00213e-11	yes	PREDICTED: ras-related protein Rab-7b [Anas platyrhynchos]
ncbi_101793470	99.9333	46.75	-1.096	6.06207e-05	0.000228761	yes	PREDICTED: protein disulfide-isomerase A5 [Anas platyrhynchos]
ncbi_101799945	15.1233	46.7233	1.62737	6.58543e-09	4.62028e-08	yes	PREDICTED: nuclear protein localization protein 4 homolog, partial [Anas platyrhynchos]
ncbi_101804584	0.366667	46.7133	6.99322	2.83919e-72	2.0262e-69	yes	PREDICTED: E3 ubiquitin-protein ligase TRIM39-like, partial [Eurypyga helias]
ncbi_101805111	18.73	46.6567	1.31673	0.00299094	0.0078474	yes	PREDICTED: protein GPR107
ncbi_101794828	22.8033	46.5433	1.02933	0.000140032	0.000491078	yes	PREDICTED: pre-mRNA-splicing factor SYF2, partial [Anas platyrhynchos]
ncbi_101800860	1.25333	46.5267	5.21422	6.21702e-45	7.53966e-43	yes	PREDICTED: sterile alpha motif domain-containing protein 9-like [Anas platyrhynchos]
ncbi_101790998	14.1167	46.2767	1.71289	5.89755e-09	4.17828e-08	yes	PREDICTED: septin-11
ncbi_101801004	6.52333	46.2567	2.82598	5.76553e-20	1.33391e-18	yes	PREDICTED: tumor necrosis factor receptor superfamily member 1A [Anas platyrhynchos]
ncbi_101799236	8.43667	46.06	2.44877	9.67013e-13	1.0822e-11	yes	PREDICTED: LOW QUALITY PROTEIN: apoptosis-stimulating of p53 protein 2 [Anas platyrhynchos]
ncbi_101793329	14.6533	46.0167	1.65093	3.42022e-08	2.19289e-07	yes	PREDICTED: phosphatidylinositol N-acetylglucosaminyltransferase subunit P [Anas platyrhynchos]
ncbi_101794629	19.0467	45.95	1.27053	2.11426e-06	1.04252e-05	yes	PREDICTED: cAMP-regulated phosphoprotein 19 [Anolis carolinensis]
ncbi_101793216	10.98	45.9067	2.06383	5.46639e-13	6.29602e-12	yes	PREDICTED: cadherin-5
ncbi_101789919	17.4467	45.8833	1.39502	3.60598e-07	2.00928e-06	yes	PREDICTED: reticulocalbin-2 [Anas platyrhynchos]
ncbi_101797110	14.0233	45.88	1.71004	9.22686e-09	6.34796e-08	yes	PREDICTED: alpha-adducin
ncbi_106017251	13.4767	45.8767	1.7673	2.32419e-07	1.33103e-06	yes	PREDICTED: homocysteine-responsive endoplasmic reticulum-resident ubiquitin-like domain member 1 protein, partial [Anas platyrhynchos]
ncbi_101792603	7.04	45.8	2.7017	3.03608e-22	8.40813e-21	yes	PREDICTED: LOW QUALITY PROTEIN: breast cancer anti-estrogen resistance protein 1 [Anas platyrhynchos]
ncbi_101796105	0.493333	45.78	6.53601	1.40435e-64	6.05995e-62	yes	PREDICTED: protein PML [Anas platyrhynchos]
ncbi_101804236	1.78333	45.6733	4.6787	3.78144e-21	9.6116e-20	yes	PREDICTED: interferon-induced, double-stranded RNA-activated protein kinase, partial [Anas platyrhynchos]
ncbi_101790506	12.42	45.5733	1.87552	1.15125e-10	1.02897e-09	yes	PREDICTED: membrane cofactor protein-like [Anas platyrhynchos]
ncbi_101793419	7.79667	45.53	2.54589	1.9742e-16	3.28533e-15	yes	PREDICTED: tumor necrosis factor receptor superfamily member 5, partial [Anas platyrhynchos]
ncbi_101804065	1.02667	45.4967	5.46972	5.35522e-61	1.87483e-58	yes	PREDICTED: zinc finger protein SNAI2 [Taeniopygia guttata]
ncbi_101792537	11.32	45.49	2.00668	1.32633e-12	1.46838e-11	yes	PREDICTED: protein lifeguard 4, partial [Anas platyrhynchos]
ncbi_101796564	12.58	45.4167	1.85209	1.50741e-11	1.49893e-10	yes	PREDICTED: cytoplasmic FMR1-interacting protein 1
ncbi_101789424	4.26333	45.4133	3.41306	1.57204e-25	5.70826e-24	yes	PREDICTED: bcl-2 homologous antagonist/killer [Anas platyrhynchos]
ncbi_106017827	15.34	45.3833	1.56486	5.82253e-08	3.61449e-07	yes	-
ncbi_101791941	19.3233	45.33	1.23012	5.02728e-06	2.321e-05	yes	PREDICTED: RNA-binding protein PNO1 [Anas platyrhynchos]
ncbi_101799621	8.69333	45.33	2.38248	3.29736e-17	5.90565e-16	yes	PREDICTED: sin3 histone deacetylase corepressor complex component SDS3 [Anas platyrhynchos]
ncbi_101804743	0.483333	45.2333	6.54822	1.44288e-55	3.18722e-53	yes	PREDICTED: butyrophilin subfamily 1 member A1-like
ncbi_101794024	155.09	45.2033	-1.7786	2.606e-11	2.51583e-10	yes	PREDICTED: ornithine aminotransferase, mitochondrial [Anas platyrhynchos]
ncbi_101800696	17.3933	45.1967	1.37768	6.81064e-07	3.63868e-06	yes	PREDICTED: phospholipid-transporting ATPase ID [Anas platyrhynchos]
ncbi_101796334	191.797	45.1033	-2.08827	2.57487e-12	2.77449e-11	yes	PREDICTED: phosphatidylethanolamine-binding protein 1 [Anas platyrhynchos]
ncbi_101799913	2.93333	45.0367	3.94049	1.34297e-29	6.88365e-28	yes	PREDICTED: LOW QUALITY PROTEIN: DENN domain-containing protein 2D [Anas platyrhynchos]
ncbi_101796890	17.8767	44.98	1.33121	8.58317e-05	0.000313567	yes	PREDICTED: focal adhesion kinase 1
ncbi_101792761	0.456667	44.9367	6.62061	4.43525e-44	5.24179e-42	yes	protein Wnt-7a [Gallus gallus]
ncbi_101801136	8.57667	44.9233	2.38898	1.31721e-18	2.67404e-17	yes	PREDICTED: protein kinase C iota type
ncbi_101793220	8.76	44.8833	2.35718	2.32768e-18	4.6491e-17	yes	PREDICTED: exportin-6
ncbi_101794092	331.973	44.8133	-2.88907	1.01749e-22	2.95916e-21	yes	PREDICTED: fatty-acid amide hydrolase 1-like [Anas platyrhynchos]
ncbi_101802389	19.0633	44.81	1.23302	1.34546e-05	5.7776e-05	yes	PREDICTED: LOW QUALITY PROTEIN: RNA-binding protein 5 [Anas platyrhynchos]
ncbi_101804457	3.72	44.7867	3.58969	2.77616e-24	9.29812e-23	yes	PREDICTED: F-box only protein 6 [Anas platyrhynchos]
ncbi_101804589	22.0933	44.7433	1.01806	0.00240952	0.00644585	yes	PREDICTED: protein 4.1
ncbi_101799097	0.503333	44.6267	6.47025	5.64487e-65	2.55465e-62	yes	PREDICTED: programmed cell death 1 ligand 1 [Anas platyrhynchos]
ncbi_101790598	20.4533	44.6033	1.12482	6.42875e-05	0.000241664	yes	PREDICTED: toll-interacting protein
ncbi_101797528	8.51333	44.6033	2.38936	2.9608e-12	3.16826e-11	yes	PREDICTED: torsin-1A-interacting protein 2
ncbi_101793993	178.497	44.5567	-2.00218	6.9315e-08	4.2658e-07	yes	Protein NipSnap-like protein 3A, partial [Anas platyrhynchos]
ncbi_101789457	6.02667	44.52	2.88502	1.3649e-25	4.96584e-24	yes	hippocalcin-like protein 1 [Gallus gallus]
ncbi_101791461	4.35667	44.5167	3.35305	5.15065e-26	1.93462e-24	yes	PREDICTED: arylamine N-acetyltransferase, pineal gland isozyme NAT-3 [Anas platyrhynchos]
ncbi_101791191	8.01	44.4733	2.47307	1.00944e-18	2.07193e-17	yes	PREDICTED: ubiquitin-conjugating enzyme E2 E1
ncbi_101795490	14.8567	44.4733	1.58183	3.0357e-09	2.24323e-08	yes	PREDICTED: LOW QUALITY PROTEIN: ATP-binding cassette sub-family A member 3 [Anas platyrhynchos]
ncbi_101794836	91.3133	44.4433	-1.03886	0.000274904	0.000910053	yes	PREDICTED: cytosolic purine 5'-nucleotidase
ncbi_101804053	17.0633	44.4067	1.37988	3.81574e-07	2.11852e-06	yes	PREDICTED: nicastrin [Anas platyrhynchos]
ncbi_101801086	12.4133	44.3767	1.83791	1.16361e-10	1.03952e-09	yes	PREDICTED: adiponectin receptor protein 1 [Haliaeetus leucocephalus]
ncbi_101800664	17.6233	44.2933	1.3296	9.66809e-07	5.03767e-06	yes	PREDICTED: protein PRRC2C
ncbi_101800988	19.7533	44.29	1.16488	1.68188e-05	7.09096e-05	yes	PREDICTED: exocyst complex component 7
ncbi_101804105	149.8	44.2767	-1.75842	1.39152e-08	9.3414e-08	yes	PREDICTED: coagulation factor IX [Anas platyrhynchos]
ncbi_101805365	14.0333	44.2333	1.65628	2.07622e-09	1.57178e-08	yes	PREDICTED: BH3-interacting domain death agonist [Anas platyrhynchos]
ncbi_101790183	20.99	44.2167	1.07489	5.28265e-05	0.000201562	yes	PREDICTED: SWI/SNF-related matrix-associated actin-dependent regulator of chromatin subfamily E member 1
ncbi_101803108	15.72	44.2133	1.49188	4.08936e-08	2.59679e-07	yes	Sphingolipid delta(4)-desaturase DES1, partial [Anas platyrhynchos]
ncbi_101794543	18.83	44.1433	1.22916	9.47497e-06	4.18591e-05	yes	PREDICTED: signal peptidase complex catalytic subunit SEC11A
ncbi_101801299	96.9033	44.1233	-1.135	2.26449e-05	9.29389e-05	yes	PREDICTED: dihydrolipoyl dehydrogenase, mitochondrial [Anas platyrhynchos]
ncbi_101801340	17.6533	44.0233	1.31833	1.28415e-05	5.53483e-05	yes	PREDICTED: phospholipase A1 member A [Anas platyrhynchos]
ncbi_101797518	12.8167	43.9767	1.77872	3.96577e-07	2.19525e-06	yes	PREDICTED: solute carrier family 23 member 2 [Anas platyrhynchos]
ncbi_101790819	2.53	43.97	4.11931	3.98341e-33	2.68771e-31	yes	PREDICTED: pleckstrin homology domain-containing family O member 2 [Anas platyrhynchos]
XLOC_025948	95.1833	43.9333	-1.11539	2.47294e-05	0.000100736	yes	XP_015706040.1 PREDICTED: 2-oxoisovalerate dehydrogenase subunit alpha, mitochondrial isoform X1 [Coturnix japonica]
ncbi_101789966	18.1733	43.9233	1.27316	4.07401e-06	1.91278e-05	yes	PREDICTED: procollagen-lysine,2-oxoglutarate 5-dioxygenase 1 [Anas platyrhynchos]
ncbi_101801069	20.7533	43.9167	1.08143	0.000188886	0.000643905	yes	PREDICTED: ribosomal L1 domain-containing protein 1 [Anas platyrhynchos]
ncbi_101793249	3.63333	43.85	3.59321	1.38039e-23	4.34858e-22	yes	PREDICTED: creatine kinase B-type
ncbi_101800838	7.32333	43.7333	2.57816	6.77794e-10	5.47279e-09	yes	PREDICTED: lipopolysaccharide-induced tumor necrosis factor-alpha factor homolog
ncbi_101801698	3.11	43.7133	3.81309	2.22834e-07	1.27851e-06	yes	PREDICTED: proto-oncogene c-Fos, partial [Anas platyrhynchos]
ncbi_101794257	9.58	43.6667	2.18843	1.41198e-12	1.56227e-11	yes	PREDICTED: 26S proteasome non-ATPase regulatory subunit 6 [Anas platyrhynchos]
ncbi_101798822	1.42667	43.6533	4.93537	3.82532e-18	7.47146e-17	yes	PREDICTED: LOW QUALITY PROTEIN: glutamine--fructose-6-phosphate aminotransferase [isomerizing] 2 [Anas platyrhynchos]
ncbi_101791044	131.383	43.5867	-1.59182	9.90609e-07	5.15589e-06	yes	PREDICTED: phytanoyl-CoA dioxygenase, peroxisomal [Anas platyrhynchos]
ncbi_101804971	1.64667	43.5167	4.72395	1.28873e-48	1.9441e-46	yes	PREDICTED: hexokinase-2 [Anas platyrhynchos]
ncbi_101790211	8.35667	43.5067	2.38024	5.30874e-10	4.35665e-09	yes	PREDICTED: protein phosphatase 1D
ncbi_101793747	17.41	43.5067	1.32132	2.21194e-06	1.08636e-05	yes	PREDICTED: flotillin-2
ncbi_106018090	0.643333	43.38	6.07532	5.28377e-33	3.55218e-31	yes	-
XLOC_022208	14.7867	43.3533	1.55185	7.07848e-07	3.76659e-06	yes	EOA94727.1 N-sulfoglucosamine sulfohydrolase, partial [Anas platyrhynchos]
ncbi_101799889	7.31667	43.2867	2.56466	7.63333e-12	7.85559e-11	yes	PREDICTED: long-chain-fatty-acid--CoA ligase ACSBG2
ncbi_101803584	14.5367	43.26	1.57334	4.93584e-09	3.53882e-08	yes	PREDICTED: dnaJ homolog subfamily B member 6
ncbi_101789532	6.64333	43.2467	2.70261	1.32033e-14	1.8067e-13	yes	PREDICTED: OX-2 membrane glycoprotein-like
ncbi_101797160	21.3933	43.21	1.0142	0.000345462	0.00111849	yes	PREDICTED: palmitoyltransferase ZDHHC7 [Anas platyrhynchos]
ncbi_101795172	13.0233	43.1933	1.72971	3.10057e-10	2.6222e-09	yes	PREDICTED: UDP-glucose 6-dehydrogenase [Anas platyrhynchos]
ncbi_101798292	19.4167	43.1333	1.15151	1.26086e-05	5.44582e-05	yes	PREDICTED: peptidyl-prolyl cis-trans isomerase FKBP8, partial [Anas platyrhynchos]
ncbi_101801692	11.4533	43.13	1.91292	6.26045e-13	7.17939e-12	yes	PREDICTED: epsin-2
ncbi_101798440	10.18	42.9833	2.07804	5.46371e-09	3.88724e-08	yes	Glycerol-3-phosphate dehydrogenase [NAD+], cytoplasmic, partial [Anas platyrhynchos]
ncbi_101797811	5.12333	42.9467	3.06739	3.8924e-29	1.88573e-27	yes	PREDICTED: SH2 domain-containing adapter protein B [Anas platyrhynchos]
ncbi_101797981	160.65	42.92	-1.9042	1.71678e-09	1.31306e-08	yes	PREDICTED: 3-ketoacyl-CoA thiolase, peroxisomal, partial [Anas platyrhynchos]
ncbi_101792626	3.89333	42.91	3.46224	5.82777e-08	3.61532e-07	yes	PREDICTED: fatty acid-binding protein, adipocyte-like [Anser cygnoides domesticus]
ncbi_101804898	3.98333	42.8633	3.4277	1.56369e-22	4.45686e-21	yes	PREDICTED: rhombotin-2, partial [Anas platyrhynchos]
ncbi_101791309	2.67	42.86	4.00472	5.1544e-20	1.20151e-18	yes	PREDICTED: max dimerization protein 1, partial [Anas platyrhynchos]
ncbi_101793075	13.83	42.79	1.62947	1.24027e-09	9.66538e-09	yes	PREDICTED: mitogen-activated protein kinase kinase kinase kinase 4
ncbi_101802134	13.39	42.73	1.67409	1.14707e-09	8.96921e-09	yes	PREDICTED: four and a half LIM domains protein 3
ncbi_101797097	18.4433	42.59	1.20742	0.0001868	0.00063738	yes	-
ncbi_106017652	1.61	42.5633	4.72448	7.22958e-37	6.01546e-35	yes	PREDICTED: semaphorin-7A, partial [Anas platyrhynchos]
ncbi_101803843	20.5	42.52	1.05252	0.000246785	0.000824024	yes	PREDICTED: heat shock 70 kDa protein 4 [Anas platyrhynchos]
ncbi_101805419	16.7	42.51	1.34795	1.06482e-06	5.51738e-06	yes	PREDICTED: arginine/serine-rich coiled-coil protein 2 [Anas platyrhynchos]
XLOC_024155	2.64	42.5033	4.00897	4.90255e-27	2.00367e-25	yes	EOA93556.1 Tetratricopeptide repeat protein 31 [Anas platyrhynchos]
ncbi_101798729	18.91	42.42	1.1656	2.6263e-05	0.000106539	yes	PREDICTED: V-type proton ATPase subunit S1, partial [Anas platyrhynchos]
ncbi_101793826	20.03	42.4133	1.08236	4.67795e-05	0.000180456	yes	PREDICTED: sorting nexin-12 [Anas platyrhynchos]
ncbi_101804737	17.38	42.3167	1.2838	6.45606e-07	3.46821e-06	yes	PREDICTED: torsin-1A [Anas platyrhynchos]
ncbi_101804050	18.0333	42.24	1.22794	3.56818e-06	1.69199e-05	yes	PREDICTED: uridine-cytidine kinase-like 1 [Anas platyrhynchos]
ncbi_101792822	16.0467	42.2267	1.39588	3.91832e-06	1.84529e-05	yes	PREDICTED: LOW QUALITY PROTEIN: death-associated protein kinase 3 [Anas platyrhynchos]
ncbi_101794632	7.78333	42.1767	2.43799	6.79023e-17	1.18637e-15	yes	PREDICTED: serine/threonine-protein kinase PAK 2 [Anas platyrhynchos]
ncbi_101790533	14.2367	42.13	1.56524	1.50979e-07	8.85682e-07	yes	PREDICTED: transcription elongation factor B polypeptide 1
ncbi_101791342	2.31	42.0933	4.18763	2.73268e-40	2.66868e-38	yes	PREDICTED: dual specificity protein phosphatase 5 [Anas platyrhynchos]
ncbi_101794703	1.84667	42.0567	4.50934	2.26177e-29	1.11319e-27	yes	PREDICTED: LOW QUALITY PROTEIN: glutamine synthetase-like [Anas platyrhynchos]
ncbi_101796790	3.70667	41.88	3.49807	8.69955e-28	3.76271e-26	yes	PREDICTED: monocarboxylate transporter 6
ncbi_101794892	12.7067	41.77	1.71688	6.2425e-11	5.79437e-10	yes	PREDICTED: NF-kappa-B inhibitor-interacting Ras-like protein 2, partial [Anas platyrhynchos]
ncbi_101799767	12.4133	41.7267	1.74908	2.7897e-08	1.81179e-07	yes	Glutamate--cysteine ligase catalytic subunit, partial [Anas platyrhynchos]
ncbi_101791551	7.92667	41.5667	2.39064	2.34019e-05	9.56648e-05	yes	PREDICTED: tetraspanin-8
XLOC_021985	5.25	41.4733	2.98179	3.43617e-19	7.34541e-18	yes	XP_013055928.1 PREDICTED: double-stranded RNA-specific adenosine deaminase isoform X1 [Anser cygnoides domesticus]
ncbi_101790971	10.4767	41.4367	1.98373	2.0083e-13	2.42131e-12	yes	PREDICTED: methyl-CpG-binding domain protein 2, partial [Anas platyrhynchos]
ncbi_101795872	1.5	41.41	4.78694	1.57035e-12	1.73234e-11	yes	PREDICTED: antimicrobial peptide THP2 [Anas platyrhynchos]
ncbi_101793520	13.5467	41.38	1.611	2.94123e-09	2.17775e-08	yes	PREDICTED: SWI/SNF-related matrix-associated actin-dependent regulator of chromatin subfamily A member 5
ncbi_101800266	11.4733	41.36	1.84995	8.94362e-12	9.12308e-11	yes	PREDICTED: pre-rRNA-processing protein TSR1 homolog [Anas platyrhynchos]
ncbi_101804753	83.33	41.2567	-1.01421	0.000149508	0.000520179	yes	PREDICTED: thimet oligopeptidase, partial [Anas platyrhynchos]
ncbi_101790292	147.247	41.2433	-1.836	2.44112e-11	2.36651e-10	yes	PREDICTED: clustered mitochondria protein homolog
ncbi_101793244	1.13333	41.22	5.1847	2.00077e-32	1.2542e-30	yes	PREDICTED: C-C motif chemokine 26-like [Anser cygnoides domesticus]
ncbi_101801527	13.4267	41.1267	1.61497	8.29259e-08	5.05724e-07	yes	PREDICTED: follistatin-related protein 1, partial [Anas platyrhynchos]
ncbi_101798197	10.6533	41.0233	1.94514	7.98348e-13	9.03253e-12	yes	PREDICTED: protein yippee-like 5 [Rhinopithecus roxellana]
ncbi_101804994	99.72	40.9967	-1.28238	7.76625e-06	3.47465e-05	yes	PREDICTED: AP-3 complex subunit mu-1 [Anas platyrhynchos]
ncbi_101794428	124.033	40.9267	-1.59961	1.03828e-08	7.08807e-08	yes	PREDICTED: complement factor I [Anas platyrhynchos]
XLOC_006444	1.84	40.92	4.47503	6.00312e-06	2.72943e-05	yes	XP_013030510.1 PREDICTED: anaphase-promoting complex subunit 10 isoform X2 [Anser cygnoides domesticus]
ncbi_101798831	4.62	40.9167	3.14672	4.57259e-22	1.25139e-20	yes	PREDICTED: LOW QUALITY PROTEIN: semaphorin-3F, partial [Anas platyrhynchos]
ncbi_101800429	1.49667	40.8567	4.77075	2.76668e-36	2.24174e-34	yes	C-C chemokine receptor type 5, partial [Anas platyrhynchos]
ncbi_101792464	15.9867	40.85	1.35347	2.54451e-06	1.23448e-05	yes	PREDICTED: charged multivesicular body protein 5, partial [Anas platyrhynchos]
ncbi_101790981	2.01	40.7967	4.34318	2.22504e-14	2.97447e-13	yes	PREDICTED: histone RNA hairpin-binding protein
ncbi_101799497	3.87	40.7567	3.39663	3.85306e-23	1.16629e-21	yes	PREDICTED: tumor necrosis factor receptor superfamily member 10B [Anas platyrhynchos]
ncbi_101792807	8.58333	40.7133	2.24589	1.72767e-10	1.50643e-09	yes	PREDICTED: probable palmitoyltransferase ZDHHC20, partial [Anas platyrhynchos]
ncbi_101791337	18.48	40.66	1.13765	0.000599119	0.00183959	yes	PREDICTED: heterogeneous nuclear ribonucleoprotein D0
ncbi_101800051	4.89333	40.6467	3.05425	3.39696e-19	7.26995e-18	yes	PREDICTED: NUAK family SNF1-like kinase 1, partial [Anas platyrhynchos]
ncbi_101795970	263.18	40.6433	-2.69496	1.65148e-11	1.62996e-10	yes	PREDICTED: peroxisomal bifunctional enzyme
ncbi_101804020	129.213	40.63	-1.66914	2.74822e-08	1.78678e-07	yes	PREDICTED: corticosteroid 11-beta-dehydrogenase isozyme 1-like [Anas platyrhynchos]
ncbi_101803119	11.4033	40.37	1.82383	2.62047e-10	2.23656e-09	yes	PREDICTED: rho-related GTP-binding protein RhoU, partial [Anas platyrhynchos]
ncbi_101802834	8.38333	40.3167	2.26578	8.90667e-17	1.53733e-15	yes	PREDICTED: microtubule-associated protein RP/EB family member 2
ncbi_101793361	9.37	40.2667	2.10347	6.01064e-13	6.90572e-12	yes	PREDICTED: epidermal growth factor receptor substrate 15
ncbi_101803241	7.5	40.2167	2.42283	2.66626e-19	5.78625e-18	yes	PREDICTED: ubiquitin carboxyl-terminal hydrolase 25
ncbi_106014260	2.87667	40.1533	3.80305	5.7427e-33	3.84678e-31	yes	PREDICTED: A-kinase anchor protein 2-like, partial [Anas platyrhynchos]
ncbi_101790538	17.1333	40.0867	1.22632	3.18783e-05	0.000126905	yes	PREDICTED: myotrophin
ncbi_101800549	3.70333	40.0867	3.43623	3.47498e-24	1.1576e-22	yes	TCDD-inducible poly [ADP-ribose] polymerase, partial [Anas platyrhynchos]
ncbi_101790622	17.5967	40.05	1.1865	1.56946e-05	6.66238e-05	yes	PREDICTED: transcription initiation factor TFIID subunit 12 [Anas platyrhynchos]
ncbi_101794927	13.0967	40.0033	1.61092	8.44402e-06	3.75957e-05	yes	PREDICTED: F-box-like/WD repeat-containing protein TBL1X [Anas platyrhynchos]
ncbi_101800729	1.29333	39.9667	4.94963	5.31173e-16	8.48185e-15	yes	PREDICTED: interferon-induced guanylate-binding protein 1-like [Anas platyrhynchos]
ncbi_101793521	3.22	39.9567	3.6333	1.93262e-32	1.21559e-30	yes	PREDICTED: E3 ubiquitin-protein ligase RNF144B [Anas platyrhynchos]
ncbi_101804666	331.553	39.9533	-3.05285	8.21152e-10	6.56179e-09	yes	PREDICTED: alcohol dehydrogenase 1 [Anas platyrhynchos]
ncbi_101799830	89.42	39.9167	-1.16361	1.17426e-05	5.10148e-05	yes	PREDICTED: thimet oligopeptidase-like [Anas platyrhynchos]
ncbi_101790379	16.2133	39.91	1.29957	0.000179998	0.000616324	yes	PREDICTED: bis(5'-adenosyl)-triphosphatase ENPP4 [Anas platyrhynchos]
XLOC_012827	247.337	39.8933	-2.63226	5.41285e-21	1.35358e-19	yes	EOB00664.1 Membrane-associated progesterone receptor component 1 [Anas platyrhynchos]
ncbi_101797219	4.36333	39.87	3.1918	2.16862e-29	1.07426e-27	yes	PREDICTED: ras association domain-containing protein 2
ncbi_101797665	0.45	39.8467	6.46839	7.82889e-52	1.46732e-49	yes	PREDICTED: atypical chemokine receptor 2
ncbi_101792754	86.4733	39.8367	-1.11816	0.0113371	0.025585	yes	PREDICTED: BMP and activin membrane-bound inhibitor homolog, partial [Anas platyrhynchos]
ncbi_101804066	16.18	39.7733	1.29759	3.86942e-06	1.82376e-05	yes	PREDICTED: protein slowmo homolog 2
ncbi_101793169	0.766667	39.76	5.69657	1.50255e-50	2.60558e-48	yes	PREDICTED: lysosome-associated membrane glycoprotein 3 [Anas platyrhynchos]
ncbi_101793443	8.19	39.7333	2.27841	1.21284e-17	2.27545e-16	yes	PREDICTED: RNA polymerase II elongation factor ELL [Anas platyrhynchos]
ncbi_101796280	19.42	39.7133	1.03208	0.000141443	0.00049537	yes	PREDICTED: BTB/POZ domain-containing protein KCTD2
ncbi_101795457	3.93	39.6467	3.3346	8.67567e-22	2.30957e-20	yes	PREDICTED: dnaJ homolog subfamily B member 9 [Anas platyrhynchos]
ncbi_101802634	8.23333	39.5967	2.26583	1.85491e-15	2.79365e-14	yes	PREDICTED: serine/threonine-protein kinase Nek6 [Anas platyrhynchos]
ncbi_101798739	12.0567	39.5633	1.71433	9.58199e-06	4.22313e-05	yes	PREDICTED: oxidative stress-responsive serine-rich protein 1 [Anas platyrhynchos]
ncbi_101800340	5.44	39.5333	2.86139	6.11378e-22	1.65366e-20	yes	PREDICTED: zinc finger protein 710, partial [Anas platyrhynchos]
ncbi_101794137	11.91	39.53	1.73077	1.35437e-10	1.19498e-09	yes	PREDICTED: WD repeat and SOCS box-containing protein 1 [Anas platyrhynchos]
XLOC_004786	13.9633	39.4933	1.49997	1.21111e-06	6.20264e-06	yes	-
ncbi_101790564	0.496667	39.41	6.31014	2.55755e-22	7.11474e-21	yes	PREDICTED: mixed lineage kinase domain-like protein [Anas platyrhynchos]
ncbi_101800458	16.3967	39.35	1.26296	2.52857e-06	1.22814e-05	yes	PREDICTED: RAC-alpha serine/threonine-protein kinase [Anas platyrhynchos]
ncbi_101791327	1.75667	39.3333	4.48484	3.90482e-07	2.16345e-06	yes	PREDICTED: tubulin beta-1 chain [Anas platyrhynchos]
XLOC_005919	0.52	39.3067	6.24012	3.82607e-41	3.9007e-39	yes	XP_013044054.1 PREDICTED: somatomedin-B and thrombospondin type-1 domain-containing protein-like, partial [Anser cygnoides domesticus]
ncbi_101796887	14.7967	39.2733	1.40828	5.93091e-08	3.67684e-07	yes	PREDICTED: ras-related protein R-Ras2
ncbi_101792342	8.06333	39.2367	2.28275	6.85349e-15	9.71478e-14	yes	PREDICTED: stromal cell-derived factor 1
ncbi_101797411	5.83333	39.17	2.74736	1.91414e-15	2.87586e-14	yes	PREDICTED: probable helicase senataxin
ncbi_101795867	12.5933	39.1533	1.63647	5.6326e-09	3.99973e-08	yes	PREDICTED: signal peptide peptidase-like 2A
ncbi_101796722	6.84	39.1333	2.51633	5.26172e-20	1.22345e-18	yes	PREDICTED: ranBP2-like and GRIP domain-containing protein 3, partial [Anas platyrhynchos]
ncbi_101799126	12.5167	39.12	1.64406	0.00137425	0.00389063	yes	PREDICTED: 2-hydroxyacylsphingosine 1-beta-galactosyltransferase [Anas platyrhynchos]
ncbi_101797184	15.2733	39.1	1.35615	2.47781e-07	1.41247e-06	yes	PREDICTED: calcium-binding and coiled-coil domain-containing protein 2 [Anas platyrhynchos]
ncbi_101800387	17.1633	39.05	1.18599	1.52464e-05	6.48548e-05	yes	PREDICTED: RNA-binding protein with serine-rich domain 1 [Anas platyrhynchos]
ncbi_101796754	10.9933	39.01	1.82722	1.89123e-07	1.09593e-06	yes	PREDICTED: arginase-2, mitochondrial
ncbi_101793948	7.91667	38.9567	2.29891	4.13678e-18	8.05435e-17	yes	PREDICTED: N-acetyllactosaminide beta-1,3-N-acetylglucosaminyltransferase 2 [Anas platyrhynchos]
ncbi_101802714	11.89	38.8833	1.7094	1.36823e-09	1.0587e-08	yes	PREDICTED: pleckstrin homology domain-containing family J member 1
ncbi_101794741	3.54667	38.8533	3.4535	2.99146e-31	1.69745e-29	yes	PREDICTED: ADP-ribosylation factor-binding protein GGA2 [Anas platyrhynchos]
ncbi_101790870	11.4533	38.7933	1.76004	1.98551e-11	1.9431e-10	yes	PREDICTED: AP-3 complex subunit delta-1
ncbi_101793616	8.16	38.76	2.24793	7.51538e-15	1.06125e-13	yes	PREDICTED: dnaJ homolog subfamily C member 7
XLOC_026855	8.93333	38.72	2.11581	2.78392e-07	1.57727e-06	yes	KFQ51461.1 Cadherin-1, partial [Nestor notabilis]
ncbi_101791867	165.817	38.7	-2.09918	5.04119e-07	2.74631e-06	yes	PREDICTED: LOW QUALITY PROTEIN: glucose-6-phosphatase [Anas platyrhynchos]
ncbi_101794575	12.5567	38.6833	1.62326	2.15303e-09	1.62661e-08	yes	PREDICTED: E3 ubiquitin-protein ligase RLIM
ncbi_101802413	102.233	38.6567	-1.40308	4.78154e-06	2.21527e-05	yes	PREDICTED: NADH dehydrogenase [ubiquinone] 1 alpha subcomplex subunit 9, mitochondrial [Anas platyrhynchos]
ncbi_101801174	19.2967	38.6533	1.00224	0.000155859	0.000540152	yes	PREDICTED: cell cycle control protein 50A, partial [Anas platyrhynchos]
ncbi_101798095	187.25	38.5833	-2.27892	1.64937e-16	2.76959e-15	yes	Sideroflexin-1, partial [Anas platyrhynchos]
ncbi_101799884	3.40667	38.4667	3.49718	1.06459e-19	2.40311e-18	yes	PREDICTED: LOW QUALITY PROTEIN: rho-related GTP-binding protein RhoG [Anas platyrhynchos]
ncbi_101798086	6.37333	38.4233	2.59186	1.54779e-16	2.60374e-15	yes	PREDICTED: nucleoplasmin-3 [Anas platyrhynchos]
ncbi_101795153	18.8733	38.41	1.02513	0.000817206	0.00243313	yes	PREDICTED: protein YIPF5 [Anas platyrhynchos]
ncbi_101790546	1.18667	38.4067	5.01637	2.92752e-48	4.27718e-46	yes	PREDICTED: pleckstrin [Anas platyrhynchos]
ncbi_101798863	15.6267	38.37	1.29597	4.59905e-05	0.000177597	yes	PREDICTED: beta-1-syntrophin, partial [Anas platyrhynchos]
ncbi_101794974	18.6267	38.3467	1.04173	0.000582913	0.00179458	yes	Ceroid-lipofuscinosis neuronal protein 5, partial [Anas platyrhynchos]
ncbi_101805143	11.4467	38.2967	1.74229	2.28748e-09	1.72118e-08	yes	PREDICTED: V-type proton ATPase subunit B, brain isoform, partial [Anas platyrhynchos]
ncbi_101796374	10.9967	38.29	1.7999	1.56024e-11	1.54649e-10	yes	PREDICTED: zinc finger CCHC domain-containing protein 2 [Anas platyrhynchos]
ncbi_101803863	3.81333	38.2333	3.32571	8.41238e-32	5.00294e-30	yes	dnaJ homolog subfamily C member 5 [Gallus gallus]
ncbi_101791550	8.42333	38.2033	2.18124	3.77115e-13	4.42591e-12	yes	PREDICTED: BTB/POZ domain-containing protein KCTD20
ncbi_101803709	331.703	38.19	-3.11863	9.95916e-17	1.70946e-15	yes	Arylacetamide deacetylase, partial [Anas platyrhynchos]
ncbi_101797644	13.3733	38.1733	1.51321	2.73533e-07	1.55211e-06	yes	PREDICTED: beta-hexosaminidase subunit alpha, partial [Anas platyrhynchos]
ncbi_101803646	5.74	38.1433	2.73231	1.40689e-15	2.1345e-14	yes	PREDICTED: ribonuclease ZC3H12A [Anas platyrhynchos]
ncbi_101802043	7.05	38.13	2.43523	1.01552e-15	1.56503e-14	yes	PREDICTED: THUMP domain-containing protein 2 [Anas platyrhynchos]
ncbi_101803095	5.00667	38.0833	2.92724	4.18015e-24	1.38505e-22	yes	PREDICTED: myoD family inhibitor domain-containing protein
ncbi_106017738	11.16	38.0833	1.77082	3.09307e-09	2.28471e-08	yes	PREDICTED: synaptojanin-2-binding protein, partial [Anas platyrhynchos]
ncbi_101798089	3.90667	38.01	3.28237	2.22232e-28	1.00574e-26	yes	PREDICTED: beta-1,4-galactosyltransferase galt-1-like [Aptenodytes forsteri]
ncbi_101801656	6.49333	38.0067	2.54922	1.22041e-11	1.23003e-10	yes	PREDICTED: inositol-tetrakisphosphate 1-kinase
ncbi_101793838	12.06	37.9967	1.65564	6.68702e-06	3.0226e-05	yes	Ribonuclease P protein subunit p29, partial [Anas platyrhynchos]
ncbi_101794150	5.60667	37.9967	2.76066	2.3066e-23	7.10948e-22	yes	PREDICTED: solute carrier family 12 member 4
ncbi_101792424	1.33333	37.8967	4.82896	4.65065e-27	1.90913e-25	yes	PREDICTED: C-type lectin domain family 12 member A-like [Anas platyrhynchos]
ncbi_101797417	18.1	37.8167	1.06303	0.00121096	0.00347016	yes	PREDICTED: hepatocyte nuclear factor 4-alpha
ncbi_101801241	10.5667	37.8033	1.83899	3.9838e-07	2.2026e-06	yes	PREDICTED: OTU domain-containing protein 1, partial [Anas platyrhynchos]
ncbi_101801486	17.22	37.7667	1.13303	1.98585e-05	8.25992e-05	yes	PREDICTED: probable ATP-dependent RNA helicase DDX23 [Anas platyrhynchos]
ncbi_101803042	97.7133	37.7433	-1.37233	2.18022e-07	1.25283e-06	yes	-
ncbi_101803526	114.13	37.68	-1.59881	1.55361e-09	1.19368e-08	yes	PREDICTED: enoyl-CoA delta isomerase 1, mitochondrial [Anas platyrhynchos]
ncbi_101796262	13.29	37.6367	1.5018	1.46628e-07	8.60705e-07	yes	PREDICTED: syntaxin-17 [Anas platyrhynchos]
ncbi_101802896	8.83	37.6233	2.09114	4.39839e-09	3.17928e-08	yes	PREDICTED: RNA-binding protein FUS, partial [Anas platyrhynchos]
ncbi_101793912	119.693	37.5833	-1.67118	4.76155e-09	3.41781e-08	yes	PREDICTED: retinol dehydrogenase 16
ncbi_101802390	2.26667	37.56	4.05055	2.18905e-14	2.93058e-13	yes	PREDICTED: DNA damage-inducible transcript 3 protein, partial [Anas platyrhynchos]
ncbi_101790528	18.32	37.5533	1.03552	0.000184597	0.00063056	yes	PREDICTED: LOW QUALITY PROTEIN: furin [Anas platyrhynchos]
ncbi_101796189	14.0467	37.4833	1.41602	1.40158e-05	6.00055e-05	yes	PREDICTED: receptor expression-enhancing protein 5, partial [Anas platyrhynchos]
ncbi_101801665	17.4267	37.4767	1.1047	0.000738902	0.00222281	yes	PREDICTED: activated RNA polymerase II transcriptional coactivator p15 [Anser cygnoides domesticus]
ncbi_101801052	8.86667	37.4667	2.07914	7.84541e-09	5.45008e-08	yes	PREDICTED: U2 small nuclear ribonucleoprotein A' [Anas platyrhynchos]
ncbi_101802964	405.417	37.45	-3.43637	1.4997e-21	3.91928e-20	yes	PREDICTED: hydroxymethylglutaryl-CoA synthase, mitochondrial, partial [Anas platyrhynchos]
ncbi_101797608	13.7633	37.4167	1.44285	8.61436e-08	5.23721e-07	yes	PREDICTED: transmembrane protein 87A, partial [Anas platyrhynchos]
ncbi_101789631	4.57333	37.4	3.03172	3.10943e-23	9.48938e-22	yes	PREDICTED: LOW QUALITY PROTEIN: cytosolic acyl coenzyme A thioester hydrolase, partial [Anas platyrhynchos]
ncbi_101799779	92.5567	37.3133	-1.31065	3.18026e-06	1.52126e-05	yes	PREDICTED: leucine-rich PPR motif-containing protein, mitochondrial
ncbi_101798229	8.63	37.3033	2.11187	2.19369e-15	3.25892e-14	yes	PREDICTED: regulator of nonsense transcripts 2
ncbi_101792693	9.66333	37.15	1.94277	1.0069e-11	1.02317e-10	yes	PREDICTED: LOW QUALITY PROTEIN: postacrosomal sheath WW domain-binding protein, partial [Anas platyrhynchos]
ncbi_101789922	270.713	37.0867	-2.86779	2.57562e-18	5.1113e-17	yes	PREDICTED: acetyl-CoA acetyltransferase, mitochondrial [Anas platyrhynchos]
ncbi_101797447	2.75667	37.0767	3.74951	3.48164e-20	8.22954e-19	yes	PREDICTED: cysteine-rich secretory protein LCCL domain-containing 1
ncbi_101804588	8.15667	37.0367	2.1829	8.50566e-16	1.32069e-14	yes	PREDICTED: rho GTPase-activating protein 17
ncbi_101791013	0.99	37.0333	5.22525	3.81891e-46	5.06141e-44	yes	PREDICTED: T-cell activation Rho GTPase-activating protein [Anas platyrhynchos]
ncbi_101803740	13.4567	37	1.4592	3.09632e-08	1.99903e-07	yes	PREDICTED: ubiquitin-conjugating enzyme E2 variant 2
ncbi_101795227	5.49667	36.9667	2.7496	1.46025e-19	3.24879e-18	yes	PREDICTED: SOSS complex subunit B2, partial [Anas platyrhynchos]
ncbi_101790737	17.3033	36.96	1.09491	3.18684e-05	0.000126892	yes	PREDICTED: mini-chromosome maintenance complex-binding protein [Anas platyrhynchos]
ncbi_101793580	6.40333	36.9567	2.52894	2.78935e-16	4.57616e-15	yes	PREDICTED: LOW QUALITY PROTEIN: tudor domain-containing protein 7 [Anas platyrhynchos]
ncbi_101803399	15.4867	36.9167	1.25325	0.000153598	0.000533012	yes	PREDICTED: leptin receptor gene-related protein, partial [Anas platyrhynchos]
ncbi_101793588	6.99333	36.9	2.39957	4.59321e-14	5.92677e-13	yes	PREDICTED: ephrin-B1, partial [Anas platyrhynchos]
ncbi_101793269	8.14667	36.8967	2.17921	4.41544e-13	5.13981e-12	yes	PREDICTED: formin-binding protein 1
ncbi_101794665	10.06	36.72	1.86794	0.00629574	0.0152463	yes	PREDICTED: ribonucleoside-diphosphate reductase subunit M2 [Anas platyrhynchos]
ncbi_101793892	5.44333	36.7067	2.75348	3.89304e-18	7.59573e-17	yes	PREDICTED: Friend leukemia integration 1 transcription factor
ncbi_101802787	6.56	36.6567	2.48231	1.59445e-15	2.40921e-14	yes	PREDICTED: ras-related protein Rab-31 [Anas platyrhynchos]
ncbi_101796615	11.0167	36.5967	1.73202	9.67066e-10	7.63895e-09	yes	PREDICTED: protein FAM13A [Anas platyrhynchos]
ncbi_101792046	13.1833	36.57	1.47195	9.60857e-07	5.01088e-06	yes	PREDICTED: charged multivesicular body protein 6 [Anas platyrhynchos]
ncbi_101790259	123.237	36.5333	-1.75415	1.84748e-09	1.40838e-08	yes	PREDICTED: natterin-3, partial [Anas platyrhynchos]
ncbi_101790761	1.96333	36.51	4.21691	3.72289e-24	1.23575e-22	yes	PREDICTED: homeodomain-only protein
ncbi_101796121	90.65	36.4967	-1.31254	6.0048e-05	0.000226784	yes	PREDICTED: 40S ribosomal protein S27-like, partial [Anas platyrhynchos]
ncbi_101795188	17.04	36.4733	1.09792	7.95005e-05	0.000292431	yes	PREDICTED: transmembrane 9 superfamily member 4, partial [Anas platyrhynchos]
ncbi_101794423	2.26667	36.4167	4.00595	1.02676e-29	5.30684e-28	yes	PREDICTED: gap junction alpha-1 protein [Anas platyrhynchos]
ncbi_101791407	16.1133	36.3167	1.17238	0.000229273	0.000770542	yes	PREDICTED: collectin-10
ncbi_101801328	15.9333	36.2767	1.18699	5.20167e-05	0.000198636	yes	PREDICTED: E3 ubiquitin-protein ligase SMURF1, partial [Anas platyrhynchos]
ncbi_101798375	4.64667	36.27	2.96451	5.94253e-24	1.94126e-22	yes	PREDICTED: transmembrane protein 189-like [Anas platyrhynchos]
ncbi_101803032	9.94333	36.16	1.86259	6.58618e-09	4.62028e-08	yes	PREDICTED: ubiquitin-conjugating enzyme E2 B
ncbi_101794329	4.49333	36.1333	3.00747	2.49482e-18	4.96156e-17	yes	PREDICTED: arrestin domain-containing protein 1
ncbi_101802345	9.26	36.1133	1.96345	5.76442e-11	5.37212e-10	yes	PREDICTED: charged multivesicular body protein 1b
ncbi_101791222	16.56	36.11	1.1247	5.4713e-05	0.000208033	yes	PREDICTED: UPF0428 protein CXorf56 homolog [Egretta garzetta]
ncbi_101797257	6.45	36.0833	2.48396	1.94377e-15	2.9133e-14	yes	PREDICTED: lysosomal Pro-X carboxypeptidase, partial [Anas platyrhynchos]
ncbi_101792804	17.9433	36.0633	1.00708	0.000852677	0.00252859	yes	PREDICTED: dual specificity protein phosphatase 15 [Anas platyrhynchos]
ncbi_101794064	5.53667	36.0633	2.70344	8.21806e-17	1.42644e-15	yes	Protein tyrosine phosphatase type IVA 3, partial [Anas platyrhynchos]
ncbi_101790322	10.9533	36.0367	1.7181	2.78952e-07	1.57948e-06	yes	PREDICTED: LOW QUALITY PROTEIN: complement receptor type 1 [Anas platyrhynchos]
ncbi_101801094	17.6633	36.03	1.02844	0.000174423	0.000599116	yes	PREDICTED: protein IWS1 homolog [Anas platyrhynchos]
ncbi_101791430	11.44	36.0233	1.65484	4.13721e-10	3.45015e-09	yes	PREDICTED: vacuolar protein sorting-associated protein 4B [Anas platyrhynchos]
ncbi_101793185	15.6867	36.0067	1.19873	4.76595e-06	2.20915e-05	yes	PREDICTED: Golgi apparatus protein 1 [Anas platyrhynchos]
ncbi_101797395	172.02	35.9467	-2.25865	1.55978e-14	2.11872e-13	yes	PREDICTED: selenide, water dikinase 2, partial [Anas platyrhynchos]
ncbi_101793325	175.757	35.85	-2.29353	1.06887e-14	1.48248e-13	yes	PREDICTED: ethanolamine-phosphate cytidylyltransferase
XLOC_008317	13.4533	35.7933	1.41173	0.000544375	0.00168798	yes	XP_014801388.1 PREDICTED: syncytin-1-like [Calidris pugnax]
ncbi_101798694	10.1267	35.7667	1.82046	8.16115e-10	6.52435e-09	yes	PREDICTED: SWI/SNF complex subunit SMARCC1 [Anas platyrhynchos]
ncbi_101805348	2.84333	35.7633	3.65283	3.63272e-05	0.000143263	yes	PREDICTED: translocator protein-like [Anas platyrhynchos]
ncbi_101800931	9.67	35.75	1.88636	3.49971e-06	1.66292e-05	yes	PREDICTED: proliferating cell nuclear antigen, partial [Anas platyrhynchos]
ncbi_101794906	9.01667	35.7367	1.98674	9.52966e-10	7.53079e-09	yes	PREDICTED: ubiquitin carboxyl-terminal hydrolase 12-like
ncbi_101795491	15.99	35.5967	1.15457	1.09599e-05	4.79172e-05	yes	PREDICTED: zinc finger CCCH domain-containing protein 7B
ncbi_101804505	16.1867	35.54	1.13464	0.00443209	0.0111388	yes	PREDICTED: LOW QUALITY PROTEIN: equilibrative nucleoside transporter 1 [Anas platyrhynchos]
ncbi_101794448	1.20333	35.5267	4.88379	1.19929e-35	9.34992e-34	yes	PREDICTED: MAP kinase-interacting serine/threonine-protein kinase 1
ncbi_101798180	17.59	35.4967	1.01293	0.000935312	0.00275102	yes	PREDICTED: bcl-2-associated transcription factor 1
ncbi_101802366	10.6067	35.4967	1.74271	8.07606e-09	5.59983e-08	yes	PREDICTED: transcription regulator protein BACH1 [Anas platyrhynchos]
ncbi_101794026	10.61	35.4467	1.74023	5.47178e-10	4.48251e-09	yes	WD repeat-containing protein 82 [Gallus gallus]
ncbi_101793881	12.5833	35.4067	1.49251	2.74138e-08	1.78356e-07	yes	PREDICTED: F-actin-capping protein subunit alpha-1 [Anas platyrhynchos]
ncbi_101794476	1.07333	35.4033	5.04372	6.01295e-10	4.89773e-09	yes	PREDICTED: spheniscin-1-like [Calidris pugnax]
ncbi_101797976	1.94	35.3867	4.18908	1.6322e-14	2.21385e-13	yes	PREDICTED: gamma-tubulin complex component 5 [Anas platyrhynchos]
ncbi_101804920	4.73	35.38	2.90302	1.34288e-25	4.90496e-24	yes	PREDICTED: volume-regulated anion channel subunit LRRC8A [Anas platyrhynchos]
ncbi_101798949	9.63333	35.2	1.86947	2.42801e-11	2.35627e-10	yes	PREDICTED: cyclic AMP-dependent transcription factor ATF-6 alpha [Anas platyrhynchos]
ncbi_101798471	2.96333	35.1967	3.57015	1.88612e-22	5.30257e-21	yes	PREDICTED: sphingosine 1-phosphate receptor 1 [Anas platyrhynchos]
ncbi_101801863	3.31667	35.1967	3.40763	3.03836e-23	9.28776e-22	yes	PREDICTED: FAS-associated death domain protein [Anas platyrhynchos]
ncbi_101803907	123.32	35.1767	-1.80972	0.00115539	0.00332739	yes	PREDICTED: solute carrier family 2, facilitated glucose transporter member 2 [Anas platyrhynchos]
ncbi_101793283	7.58667	35.0833	2.20925	9.34756e-15	1.30409e-13	yes	PREDICTED: sorting nexin-6 [Anas platyrhynchos]
ncbi_101793013	8.46333	35.0567	2.05039	1.35952e-10	1.19895e-09	yes	PREDICTED: transmembrane protein 39A
ncbi_101791926	9.88333	35.04	1.82593	1.29649e-11	1.29824e-10	yes	ubiquitin carboxyl-terminal hydrolase 22-A
ncbi_101803970	13.79	35.0233	1.34469	6.05325e-06	2.7502e-05	yes	PREDICTED: U2 small nuclear ribonucleoprotein B''
ncbi_101796085	0.453333	35.0033	6.27078	8.14079e-27	3.27662e-25	yes	PREDICTED: TNFAIP3-interacting protein 3 [Anas platyrhynchos]
ncbi_101800973	10.4733	35.0033	1.74077	9.83459e-11	8.91019e-10	yes	PREDICTED: terminal uridylyltransferase 4
ncbi_101791521	13.8567	34.9933	1.3365	6.60892e-07	3.54083e-06	yes	PREDICTED: survival of motor neuron-related-splicing factor 30 [Alligator sinensis]
ncbi_101802209	7.24	34.9833	2.27261	1.6689e-09	1.27802e-08	yes	PREDICTED: trinucleotide repeat-containing gene 6B protein
ncbi_101803451	16.5733	34.93	1.0756	1.22649e-05	5.31086e-05	yes	PREDICTED: septin-5
ncbi_101800869	9.93333	34.9267	1.81398	1.26855e-11	1.27232e-10	yes	PREDICTED: annexin A7
ncbi_101791291	14.3233	34.92	1.28569	2.8463e-06	1.37284e-05	yes	PREDICTED: tight junction protein ZO-1
ncbi_101802838	90.7333	34.9033	-1.37827	6.39643e-05	0.000240644	yes	PREDICTED: GTP-binding protein SAR1b [Anas platyrhynchos]
ncbi_106014292	6.01667	34.9033	2.53633	2.02194e-09	1.53193e-08	yes	PREDICTED: CMRF35-like molecule 4 [Anas platyrhynchos]
ncbi_101797377	287.533	34.8467	-3.04464	5.85522e-25	2.04602e-23	yes	PREDICTED: glutamate dehydrogenase 1, mitochondrial [Anas platyrhynchos]
ncbi_101798486	142.96	34.81	-2.03804	8.09858e-13	9.15159e-12	yes	PREDICTED: multiple coagulation factor deficiency protein 2 [Anas platyrhynchos]
ncbi_101791553	5.01333	34.7933	2.79497	6.59992e-18	1.26641e-16	yes	PREDICTED: CDC42 small effector protein 2 [Anolis carolinensis]
ncbi_101797852	14.5933	34.7867	1.25322	1.57854e-06	7.95747e-06	yes	Zinc finger protein 91-like protein, partial [Anas platyrhynchos]
ncbi_106018418	13.8967	34.6933	1.31992	2.25041e-05	9.24222e-05	yes	PREDICTED: UPF0729 protein C18orf32 homolog [Anas platyrhynchos]
ncbi_101789384	4.57667	34.6833	2.92187	4.12808e-23	1.24547e-21	yes	PREDICTED: LOW QUALITY PROTEIN: protein FAM178A [Anas platyrhynchos]
ncbi_101792123	15.3733	34.6733	1.1734	0.000225993	0.000761034	yes	PREDICTED: protein C19orf12 homolog
ncbi_101791275	11.03	34.6533	1.65156	1.28016e-08	8.63447e-08	yes	PREDICTED: immunoglobulin-binding protein 1, partial [Anas platyrhynchos]
ncbi_101804200	14.5867	34.6333	1.24751	3.08104e-06	1.47876e-05	yes	PREDICTED: solute carrier family 15 member 4, partial [Anas platyrhynchos]
ncbi_101791965	5.04333	34.6233	2.7793	1.06462e-17	2.01161e-16	yes	PREDICTED: mRNA-decapping enzyme 1B [Anas platyrhynchos]
ncbi_101800364	11.0033	34.6133	1.65339	8.3192e-09	5.76411e-08	yes	PREDICTED: LOW QUALITY PROTEIN: tetraspanin-6, partial [Anas platyrhynchos]
ncbi_101795473	7.22667	34.58	2.25854	3.72234e-15	5.40438e-14	yes	PREDICTED: stromal membrane-associated protein 2 [Anas platyrhynchos]
ncbi_101801672	155.633	34.5533	-2.17125	0.000119544	0.000425092	yes	PREDICTED: stanniocalcin-2 [Anas platyrhynchos]
ncbi_101790342	9.24667	34.52	1.90043	4.71113e-12	4.92479e-11	yes	PREDICTED: SUN domain-containing protein 1
ncbi_101798664	16.35	34.52	1.07814	6.67489e-05	0.000249854	yes	PREDICTED: LOW QUALITY PROTEIN: tight junction protein ZO-2 [Anas platyrhynchos]
ncbi_101795484	3.97	34.48	3.11855	1.39026e-19	3.0968e-18	yes	PREDICTED: E3 ubiquitin-protein ligase MARCH2
ncbi_101804921	16.6367	34.4767	1.05125	4.78795e-05	0.000184321	yes	Chromosome 9 open reading frame 78 [Homo sapiens]
ncbi_101795567	5.65333	34.47	2.60817	5.82727e-11	5.42524e-10	yes	PREDICTED: CD48 antigen [Anas platyrhynchos]
ncbi_101800305	373.02	34.45	-3.43668	9.16166e-20	2.07817e-18	yes	PREDICTED: tryptophan 2,3-dioxygenase
ncbi_101804642	1.8	34.44	4.25802	1.22511e-38	1.10996e-36	yes	PREDICTED: draxin [Anas platyrhynchos]
ncbi_101800145	16.8	34.4367	1.03548	0.000172997	0.000594658	yes	PREDICTED: YTH domain-containing family protein 1
ncbi_101790730	6.38667	34.34	2.42675	2.40288e-17	4.35831e-16	yes	PREDICTED: bifunctional 3'-phosphoadenosine 5'-phosphosulfate synthase 1
ncbi_101801191	2.74667	34.3067	3.64274	2.48484e-18	4.94702e-17	yes	PREDICTED: ectonucleoside triphosphate diphosphohydrolase 1
ncbi_101791271	12.78	34.2667	1.42292	4.39468e-08	2.77169e-07	yes	PREDICTED: tyrosine-protein phosphatase non-receptor type 6
ncbi_101795033	12.2633	34.2467	1.48161	6.25231e-08	3.8684e-07	yes	PREDICTED: LIM and senescent cell antigen-like-containing domain protein 2
ncbi_101792210	8.81667	34.2133	1.95625	5.52954e-13	6.3648e-12	yes	PREDICTED: IST1 homolog
ncbi_101795398	3.11667	34.14	3.45339	2.88613e-10	2.4453e-09	yes	PREDICTED: myeloid protein 1 [Anas platyrhynchos]
ncbi_101794672	137.987	34.0367	-2.01937	1.31562e-10	1.16467e-09	yes	PREDICTED: UTP--glucose-1-phosphate uridylyltransferase [Anas platyrhynchos]
ncbi_101795058	12.9433	34.0333	1.39474	1.57411e-06	7.94114e-06	yes	PREDICTED: polyhomeotic-like protein 2, partial [Anas platyrhynchos]
ncbi_101798851	8.10667	34.03	2.06963	3.21667e-13	3.80161e-12	yes	PREDICTED: basic leucine zipper and W2 domain-containing protein 2 [Anas platyrhynchos]
ncbi_101803332	12.9667	33.9733	1.3896	6.52778e-06	2.95494e-05	yes	PREDICTED: pre-mRNA-splicing factor 38A [Anas platyrhynchos]
ncbi_101791659	6.35667	33.7867	2.41011	5.3803e-11	5.03182e-10	yes	PREDICTED: inositol-trisphosphate 3-kinase B [Anas platyrhynchos]
ncbi_101797802	308.483	33.7733	-3.19124	8.07322e-21	1.97623e-19	yes	PREDICTED: glucose-6-phosphate translocase [Anas platyrhynchos]
ncbi_101789761	14.6467	33.7167	1.20289	0.000123136	0.000436862	yes	PREDICTED: palmitoyl-protein thioesterase 1 [Anas platyrhynchos]
ncbi_101799955	16.5567	33.6933	1.02505	0.000110148	0.000394328	yes	PREDICTED: serine/threonine-protein phosphatase 6 regulatory subunit 2 [Anas platyrhynchos]
ncbi_101802794	5.29333	33.68	2.66964	6.57484e-18	1.2629e-16	yes	Tripartite motif-containing protein 13, partial [Anas platyrhynchos]
ncbi_101795291	15.8467	33.67	1.08728	3.44399e-05	0.000136254	yes	PREDICTED: guanine nucleotide-binding protein subunit beta-4
ncbi_101797414	5.58667	33.65	2.59055	6.52401e-11	6.03756e-10	yes	PREDICTED: glycerol-3-phosphate acyltransferase 3 [Anas platyrhynchos]
ncbi_101803189	11.9	33.6367	1.49907	1.88896e-06	9.40929e-06	yes	PREDICTED: E3 ubiquitin-protein ligase MARCH6 [Anas platyrhynchos]
ncbi_101794813	6.65	33.6233	2.33804	2.19134e-16	3.64013e-15	yes	PREDICTED: SET and MYND domain-containing protein 5, partial [Anas platyrhynchos]
ncbi_101794842	7.92	33.62	2.08575	9.86971e-12	1.00347e-10	yes	PREDICTED: tribbles homolog 2 [Anas platyrhynchos]
ncbi_101792908	5.59667	33.61	2.58625	2.72041e-19	5.89688e-18	yes	PREDICTED: LOW QUALITY PROTEIN: pleckstrin homology domain-containing family M member 1 [Anas platyrhynchos]
ncbi_101800113	0.176667	33.5567	7.56943	4.3975e-43	4.9154e-41	yes	PREDICTED: cell surface A33 antigen [Anas platyrhynchos]
ncbi_101796487	15.1867	33.5533	1.14365	0.000217202	0.000734364	yes	PREDICTED: transmembrane protein 255B [Anas platyrhynchos]
ncbi_101798405	5.21	33.55	2.68696	1.8176e-20	4.3573e-19	yes	PREDICTED: inactive rhomboid protein 1
ncbi_101796052	0.0233333	33.5267	10.4887	1.9349e-19	4.26897e-18	yes	PREDICTED: interferon-like, partial [Anas platyrhynchos]
ncbi_101797452	6.96333	33.51	2.26674	6.48603e-16	1.02359e-14	yes	PREDICTED: serine/threonine-protein kinase 10
ncbi_101792632	12.91	33.5067	1.37596	4.7843e-07	2.61327e-06	yes	PREDICTED: protein phosphatase 1G [Anas platyrhynchos]
ncbi_101792666	15.43	33.4467	1.11612	1.81529e-05	7.60505e-05	yes	PREDICTED: ubiquitin carboxyl-terminal hydrolase 8
ncbi_101799420	149.64	33.4333	-2.16214	1.02813e-09	8.0766e-09	yes	PREDICTED: estradiol 17-beta-dehydrogenase 11-like [Anas platyrhynchos]
ncbi_101791758	1.73333	33.4267	4.26938	5.7684e-41	5.817e-39	yes	PREDICTED: keratin, type I cytoskeletal 19 [Anas platyrhynchos]
ncbi_101790834	5.24	33.3767	2.6712	8.17971e-22	2.18381e-20	yes	PREDICTED: kinectin
ncbi_101795856	0.896667	33.2933	5.21452	1.63949e-07	9.57833e-07	yes	PREDICTED: LOW QUALITY PROTEIN: neurofilament medium polypeptide [Anas platyrhynchos]
ncbi_101793710	9.85	33.2533	1.7553	1.33979e-10	1.1838e-09	yes	E3 ubiquitin-protein ligase pellino-like 1, partial [Ophiophagus hannah]
ncbi_101793332	2.99	33.24	3.4747	1.11547e-18	2.27946e-17	yes	PREDICTED: CTTNBP2 N-terminal-like protein
ncbi_101802225	1.04667	33.1667	4.98586	1.04843e-32	6.82585e-31	yes	PREDICTED: testin [Anas platyrhynchos]
ncbi_101789563	3.16333	33.1633	3.39007	3.32101e-22	9.16983e-21	yes	PREDICTED: MLN64 N-terminal domain homolog
ncbi_101800153	1.11	33.16	4.90081	3.74152e-50	6.19856e-48	yes	PREDICTED: LOW QUALITY PROTEIN: inhibitor of nuclear factor kappa-B kinase subunit epsilon [Anas platyrhynchos]
ncbi_101792710	137.963	33.11	-2.05895	1.4671e-12	1.62036e-11	yes	PREDICTED: medium-chain specific acyl-CoA dehydrogenase, mitochondrial
ncbi_101800672	245.887	33.0867	-2.89367	4.23696e-22	1.16469e-20	yes	PREDICTED: phosphatidylethanolamine N-methyltransferase [Anas platyrhynchos]
ncbi_101790845	0.166667	33.06	7.63198	1.76751e-50	3.03667e-48	yes	PREDICTED: ES1 protein homolog, mitochondrial [Anas platyrhynchos]
ncbi_101796819	5.75	33.0133	2.52141	2.0764e-19	4.56488e-18	yes	PREDICTED: growth factor receptor-bound protein 10 [Anas platyrhynchos]
ncbi_101789577	15.9367	32.9233	1.04676	0.000260408	0.000865928	yes	PREDICTED: ER degradation-enhancing alpha-mannosidase-like protein 2 [Anas platyrhynchos]
XLOC_005272	12.9267	32.8933	1.34744	0.00147144	0.00414367	yes	XP_019468917.1 PREDICTED: uncharacterized protein LOC109366336 [Meleagris gallopavo]
ncbi_101794215	10.8167	32.8367	1.60205	4.05209e-09	2.94618e-08	yes	PREDICTED: disintegrin and metalloproteinase domain-containing protein 10 [Anas platyrhynchos]
ncbi_101791938	9.67	32.8033	1.76225	9.75535e-11	8.84272e-10	yes	PREDICTED: WD repeat-containing protein 91 [Anas platyrhynchos]
ncbi_101802263	1.70333	32.8033	4.26741	1.63919e-28	7.54718e-27	yes	PREDICTED: lysophosphatidylcholine acyltransferase 2 [Anas platyrhynchos]
ncbi_101803542	117.25	32.78	-1.8387	8.25404e-08	5.03629e-07	yes	PREDICTED: acetyl-coenzyme A synthetase, cytoplasmic [Anas platyrhynchos]
ncbi_101790198	14.6533	32.7733	1.16129	3.24057e-05	0.0001287	yes	PREDICTED: semaphorin-4G, partial [Anas platyrhynchos]
ncbi_101804012	11.3733	32.74	1.5254	2.81835e-06	1.36042e-05	yes	PREDICTED: LOW QUALITY PROTEIN: tyrosine--tRNA ligase, cytoplasmic, partial [Anas platyrhynchos]
ncbi_101796089	77.9967	32.6767	-1.25515	1.81408e-05	7.60169e-05	yes	PREDICTED: cytochrome c oxidase subunit 7A-related protein, mitochondrial [Anas platyrhynchos]
ncbi_101798311	13.79	32.6733	1.24449	3.85173e-06	1.8167e-05	yes	PREDICTED: ATPase family AAA domain-containing protein 1 [Anas platyrhynchos]
ncbi_101797174	6.24	32.6667	2.3882	6.52918e-19	1.36737e-17	yes	PREDICTED: ETS-related transcription factor Elf-1 [Anas platyrhynchos]
ncbi_101798922	7.16667	32.6433	2.18741	2.41974e-13	2.90228e-12	yes	PREDICTED: C-Maf-inducing protein [Opisthocomus hoazin]
ncbi_101790486	7.23333	32.53	2.16904	1.99075e-12	2.16647e-11	yes	PREDICTED: U3 small nucleolar ribonucleoprotein protein MPP10 [Anas platyrhynchos]
ncbi_101801367	7.91333	32.5033	2.03823	7.52054e-13	8.54001e-12	yes	PREDICTED: ADP-ribosylation factor GTPase-activating protein 1
ncbi_101791675	9.83	32.47	1.72384	4.35315e-08	2.74924e-07	yes	PREDICTED: E3 ubiquitin-protein ligase RNF19A [Anas platyrhynchos]
ncbi_101804991	6.51667	32.43	2.31512	8.81599e-18	1.67775e-16	yes	PREDICTED: bromodomain adjacent to zinc finger domain protein 1A
ncbi_101792152	3.00333	32.3833	3.43061	2.23377e-06	1.09592e-05	yes	PREDICTED: LOW QUALITY PROTEIN: ankyrin-1 [Anas platyrhynchos]
ncbi_101793610	16.0233	32.37	1.01448	0.00975086	0.0223975	yes	PREDICTED: G-protein coupled receptor 182 [Anas platyrhynchos]
ncbi_101795301	91.4667	32.3667	-1.49874	1.47863e-05	6.29989e-05	yes	PREDICTED: uridine phosphorylase 2
ncbi_101793635	1.65333	32.3467	4.29017	2.81356e-21	7.24071e-20	yes	PREDICTED: V-set and immunoglobulin domain-containing protein 4-like [Anas platyrhynchos]
ncbi_101796982	9.51	32.31	1.76446	1.89837e-08	1.25577e-07	yes	PREDICTED: cytoglobin
ncbi_101804096	7.38333	32.2467	2.12681	5.18798e-11	4.85686e-10	yes	Ras-related protein Rab-32, partial [Anas platyrhynchos]
ncbi_101800491	104.947	32.22	-1.70363	5.86855e-10	4.79273e-09	yes	PREDICTED: LOW QUALITY PROTEIN: glycogen phosphorylase, liver form [Anas platyrhynchos]
ncbi_101795868	14.24	32.18	1.17622	9.26711e-05	0.000337027	yes	PREDICTED: protein LYRIC [Anas platyrhynchos]
ncbi_101796881	3.72333	32.18	3.1115	2.26002e-16	3.74752e-15	yes	PREDICTED: transforming growth factor-beta-induced protein ig-h3, partial [Anas platyrhynchos]
ncbi_101804878	9.84667	32.17	1.70801	0.000193968	0.000659897	yes	-
ncbi_101793103	15.5333	32.14	1.049	0.00133056	0.00377557	yes	PREDICTED: spermidine synthase [Anas platyrhynchos]
ncbi_101797127	11.54	32.01	1.47188	2.09357e-07	1.20565e-06	yes	PREDICTED: Golgi apparatus membrane protein TVP23 homolog B [Anas platyrhynchos]
ncbi_101798073	92.8267	32.0067	-1.53617	0.000125628	0.000444685	yes	PREDICTED: complement C4 [Anas platyrhynchos]
ncbi_101803101	850.12	32	-4.73152	7.64838e-35	5.79247e-33	yes	PREDICTED: trifunctional purine biosynthetic protein adenosine-3
ncbi_101793792	11.41	31.9333	1.48476	9.76115e-08	5.89002e-07	yes	PREDICTED: activin receptor type-1
ncbi_101795352	2.36	31.9133	3.7573	1.7495e-32	1.11171e-30	yes	PREDICTED: ectonucleoside triphosphate diphosphohydrolase 4
ncbi_101798550	8.11667	31.9067	1.9749	1.40618e-07	8.27784e-07	yes	PREDICTED: heat shock protein 105 kDa [Anas platyrhynchos]
ncbi_101804591	15.6467	31.9	1.0277	0.000256905	0.000855353	yes	PREDICTED: transmembrane protein 131 [Anas platyrhynchos]
ncbi_101792772	9.28333	31.8767	1.77979	2.42264e-09	1.81624e-08	yes	PREDICTED: ubiquitin-conjugating enzyme E2 W [Anas platyrhynchos]
ncbi_101800231	15.03	31.86	1.0839	9.25054e-05	0.00033649	yes	PREDICTED: alpha-2-macroglobulin receptor-associated protein [Anas platyrhynchos]
ncbi_101790194	6.46333	31.83	2.30004	1.244e-16	2.11571e-15	yes	PREDICTED: sprouty-related, EVH1 domain-containing protein 1
ncbi_101805296	5.42333	31.82	2.55268	3.39551e-15	4.94535e-14	yes	PREDICTED: caspase-3 [Anas platyrhynchos]
ncbi_101802282	14.9233	31.7867	1.09085	0.000158103	0.000547417	yes	PREDICTED: transmembrane protein adipocyte-associated 1
ncbi_101799411	11.45	31.7833	1.47292	5.27365e-08	3.28916e-07	yes	PREDICTED: signal transducing adapter molecule 2 [Anas platyrhynchos]
ncbi_101790249	1.95667	31.6467	4.01558	4.24063e-24	1.40258e-22	yes	PREDICTED: annexin A1 [Anas platyrhynchos]
ncbi_101801119	64.1433	31.64	-1.01955	0.000187855	0.000640745	yes	PREDICTED: heat shock protein 75 kDa, mitochondrial, partial [Anas platyrhynchos]
ncbi_101799848	7.23667	31.6333	2.12805	3.21244e-09	2.36723e-08	yes	PREDICTED: uncharacterized protein LOC101799848 [Anas platyrhynchos]
ncbi_101798997	11.1567	31.6267	1.50324	3.10606e-08	2.00462e-07	yes	PREDICTED: ubiquitin carboxyl-terminal hydrolase 4 [Anas platyrhynchos]
ncbi_101803681	13.0833	31.5933	1.27189	1.1413e-06	5.86938e-06	yes	PREDICTED: polymerase delta-interacting protein 3, partial [Anas platyrhynchos]
ncbi_101801260	274.673	31.5733	-3.12094	8.0222e-15	1.12767e-13	yes	PREDICTED: glycine cleavage system H protein, mitochondrial [Anas platyrhynchos]
ncbi_101803892	10.83	31.5733	1.54367	2.18047e-05	8.97487e-05	yes	S-adenosylmethionine decarboxylase proenzyme, partial [Eurypyga helias]
ncbi_101802136	10.83	31.5633	1.54322	6.99166e-09	4.89179e-08	yes	calcium-binding protein 39 [Cricetulus griseus]
ncbi_101797162	9.13667	31.5467	1.78775	1.53155e-08	1.02407e-07	yes	PREDICTED: ankyrin repeat domain-containing protein 11 [Anas platyrhynchos]
ncbi_101792380	267.853	31.4233	-3.09154	2.17242e-21	5.62979e-20	yes	PREDICTED: histidine ammonia-lyase [Anas platyrhynchos]
ncbi_101792037	179.06	31.37	-2.51299	3.54732e-10	2.97965e-09	yes	PREDICTED: transmembrane protease serine 6
ncbi_101802536	15.0867	31.36	1.05565	0.00021778	0.000735914	yes	PREDICTED: microtubule-actin cross-linking factor 1
ncbi_101800289	71.6733	31.3467	-1.19312	1.44969e-05	6.18939e-05	yes	PREDICTED: succinyl-CoA ligase [GDP-forming] subunit beta, mitochondrial [Anas platyrhynchos]
ncbi_101792546	11.15	31.3033	1.48927	2.55081e-06	1.23707e-05	yes	PREDICTED: RNA polymerase-associated protein LEO1, partial [Anas platyrhynchos]
ncbi_101798506	12.41	31.3033	1.33481	2.93152e-06	1.41101e-05	yes	ubiquitin-conjugating enzyme E2I variant, partial [Homo sapiens]
ncbi_101795552	0.24	31.3	7.02698	2.069e-58	5.56381e-56	yes	PREDICTED: mas-related G-protein coupled receptor member A2-like [Anas platyrhynchos]
ncbi_101801065	13.7567	31.2667	1.18449	2.03967e-05	8.45911e-05	yes	PREDICTED: protein-lysine methyltransferase METTL21D, partial [Anas platyrhynchos]
ncbi_101804950	4.17333	31.25	2.90458	1.50719e-15	2.28293e-14	yes	PREDICTED: podocalyxin
ncbi_101799168	8.46333	31.2367	1.88394	2.05812e-10	1.78367e-09	yes	PREDICTED: ADP-ribosylation factor-like protein 8A [Anas platyrhynchos]
ncbi_101792856	10.5167	31.2233	1.56995	1.15472e-06	5.93513e-06	yes	PREDICTED: chondroitin sulfate glucuronyltransferase [Anas platyrhynchos]
ncbi_101790153	1.26333	31.2	4.62624	2.77565e-42	3.02954e-40	yes	PREDICTED: lymphocyte antigen 96 [Anas platyrhynchos]
ncbi_101801495	0.576667	31.19	5.7572	2.39026e-24	8.07855e-23	yes	PREDICTED: regulator of G-protein signaling 1 [Anas platyrhynchos]
ncbi_101802379	14.5	31.1667	1.10395	7.36813e-05	0.000273131	yes	PREDICTED: solute carrier family 22 member 23
ncbi_101797455	3.11667	31.16	3.32162	3.37049e-19	7.22164e-18	yes	PREDICTED: asparagine synthetase [glutamine-hydrolyzing] [Anas platyrhynchos]
ncbi_101793264	13.9633	31.1367	1.15697	1.17826e-05	5.11765e-05	yes	cullin-1 [Mus musculus]
ncbi_101801137	4.00667	31.1267	2.95768	4.99362e-22	1.3606e-20	yes	PREDICTED: cytoskeleton-associated protein 4 [Anas platyrhynchos]
XLOC_025218	4.80667	31.1033	2.69396	5.16019e-18	9.98408e-17	yes	-
ncbi_101798673	7.84	31.0367	1.98505	1.49109e-11	1.48349e-10	yes	PREDICTED: phosphatidylcholine:ceramide cholinephosphotransferase 1 [Anas platyrhynchos]
ncbi_101798898	9.38667	31.0233	1.72467	6.67436e-11	6.16439e-10	yes	PREDICTED: UAP56-interacting factor
ncbi_101796848	7.47667	30.9933	2.05149	1.70527e-14	2.30622e-13	yes	PREDICTED: cyclin-L2 [Anas platyrhynchos]
ncbi_101801937	101.537	30.99	-1.71213	5.76263e-10	4.71038e-09	yes	PREDICTED: short-chain specific acyl-CoA dehydrogenase, mitochondrial [Anas platyrhynchos]
ncbi_101797690	15.3767	30.9867	1.0109	0.000244672	0.00081785	yes	PREDICTED: WW domain-binding protein 2 [Anas platyrhynchos]
ncbi_101794625	2.74333	30.9767	3.49718	4.60701e-29	2.20887e-27	yes	PREDICTED: zinc metalloproteinase-disintegrin-like ohanin
ncbi_101797868	7.21333	30.94	2.10074	5.12012e-15	7.33055e-14	yes	PREDICTED: E3 ubiquitin-protein ligase RNF126 [Anas platyrhynchos]
ncbi_101797616	2.73333	30.91	3.49934	2.30489e-26	8.85452e-25	yes	PREDICTED: receptor-interacting serine/threonine-protein kinase 2-like
ncbi_101800057	7.30333	30.8867	2.08036	3.49561e-13	4.12602e-12	yes	PREDICTED: inter-alpha-trypsin inhibitor heavy chain H5 [Anas platyrhynchos]
ncbi_101797588	6.5	30.88	2.24816	2.96097e-14	3.89375e-13	yes	PREDICTED: 85/88 kDa calcium-independent phospholipase A2 [Anas platyrhynchos]
ncbi_101792670	13.2767	30.86	1.21685	2.78648e-05	0.000112496	yes	PREDICTED: phosphatidylinositol 4-kinase type 2-alpha [Anas platyrhynchos]
ncbi_101799220	1.15667	30.86	4.73769	9.35687e-44	1.09884e-41	yes	PREDICTED: semaphorin-7A, partial [Anas platyrhynchos]
ncbi_101792523	13.0367	30.8433	1.24238	2.9244e-05	0.000117603	yes	PREDICTED: golgin subfamily A member 2, partial [Anas platyrhynchos]
ncbi_101795599	200.313	30.8433	-2.69923	2.07595e-18	4.16423e-17	yes	Trans-aconitate 3-methyltransferase, partial [Anas platyrhynchos]
ncbi_101791992	15.02	30.8267	1.03729	0.00168392	0.00467338	yes	PREDICTED: transmembrane protein 255B [Anas platyrhynchos]
ncbi_101789534	1.77667	30.82	4.11662	4.36838e-10	3.63313e-09	yes	PREDICTED: cadherin-related family member 5-like [Anas platyrhynchos]
ncbi_101802737	9.63	30.8167	1.6781	1.55174e-08	1.03682e-07	yes	PREDICTED: dual specificity protein kinase CLK1 [Anas platyrhynchos]
ncbi_101792326	13.3367	30.7733	1.20628	9.49335e-05	0.000344378	yes	PREDICTED: survival of motor neuron protein-like, partial [Anas platyrhynchos]
ncbi_101791942	1.71	30.73	4.16758	1.70197e-29	8.60493e-28	yes	PREDICTED: oxysterol-binding protein 2 [Anas platyrhynchos]
ncbi_101802364	5.01333	30.71	2.61487	3.13626e-15	4.58215e-14	yes	ras-related protein M-Ras [Gallus gallus]
ncbi_101789681	125.143	30.6633	-2.02899	7.81784e-10	6.26069e-09	yes	PREDICTED: SEC14-like protein 2, partial [Anas platyrhynchos]
ncbi_101793729	12.5033	30.6267	1.29248	1.10803e-06	5.71574e-06	yes	PREDICTED: twinfilin-2
ncbi_101795642	1.38333	30.6033	4.46747	5.47522e-30	2.85373e-28	yes	PREDICTED: cyclic AMP-responsive element-binding protein 3-like protein 1 [Anas platyrhynchos]
ncbi_101796219	3.68333	30.58	3.0535	2.31501e-05	9.48026e-05	yes	PREDICTED: ammonium transporter Rh type A [Anas platyrhynchos]
ncbi_101794894	8.84667	30.5467	1.78781	3.33808e-06	1.59101e-05	yes	-
ncbi_101800606	82.4867	30.5267	-1.43409	7.88542e-07	4.16493e-06	yes	PREDICTED: peroxisomal acyl-coenzyme A oxidase 1 [Anas platyrhynchos]
ncbi_101792401	14.6133	30.46	1.05963	6.15963e-05	0.000232159	yes	PREDICTED: histone deacetylase complex subunit SAP130
ncbi_101799374	8.9	30.4567	1.77488	2.02791e-08	1.33812e-07	yes	PREDICTED: cytochrome P450 3A30-like
ncbi_101793538	10.7433	30.44	1.50253	1.10313e-09	8.64021e-09	yes	PREDICTED: GTPase KRas
ncbi_101797241	13.45	30.4033	1.17662	3.14066e-05	0.000125242	yes	PREDICTED: tumor necrosis factor receptor superfamily member 11A
ncbi_101800011	2.17333	30.3833	3.8053	1.20446e-18	2.45861e-17	yes	PREDICTED: collagen alpha-1(XII) chain [Anas platyrhynchos]
ncbi_101804244	11.2767	30.3633	1.42899	0.000115918	0.000413786	yes	PREDICTED: peroxisome assembly protein 26 [Anas platyrhynchos]
ncbi_101792196	8.38	30.3567	1.85699	1.98595e-12	2.16252e-11	yes	PREDICTED: serine/threonine-protein phosphatase 2A 55 kDa regulatory subunit B alpha
ncbi_101794062	3.68667	30.31	3.0394	8.812e-22	2.3425e-20	yes	PREDICTED: sushi domain-containing protein 1
ncbi_101805164	9.34	30.2933	1.69751	3.15588e-08	2.03394e-07	yes	PREDICTED: U4/U6.U5 small nuclear ribonucleoprotein 27 kDa protein [Anas platyrhynchos]
ncbi_101804549	132.553	30.2367	-2.1322	6.42319e-10	5.2096e-09	yes	PREDICTED: programmed cell death protein 4 [Anas platyrhynchos]
ncbi_101798850	10.81	30.2067	1.4825	1.15044e-07	6.86823e-07	yes	PREDICTED: SH3 domain-containing protein 19
ncbi_101801394	5.26333	30.1933	2.52018	9.42377e-17	1.62056e-15	yes	PREDICTED: serum response factor [Anas platyrhynchos]
ncbi_101800569	5.88	30.17	2.35923	2.94155e-15	4.31808e-14	yes	Serine/threonine-protein kinase Sgk3, partial [Anas platyrhynchos]
ncbi_101789760	10.9167	30.1067	1.46355	3.50537e-08	2.24593e-07	yes	PREDICTED: LOW QUALITY PROTEIN: mediator of RNA polymerase II transcription subunit 17, partial [Anas platyrhynchos]
ncbi_101799557	73.86	30.0767	-1.29615	1.87309e-05	7.8295e-05	yes	PREDICTED: lipid phosphate phosphohydrolase 1 [Anas platyrhynchos]
ncbi_106017784	91.39	29.9733	-1.60836	2.4652e-05	0.000100443	yes	PREDICTED: deleted in malignant brain tumors 1 protein-like
ncbi_101791258	4.72	29.97	2.66666	3.33751e-20	7.90899e-19	yes	PREDICTED: protein Jade-2 [Anas platyrhynchos]
ncbi_101804154	80.8	29.8867	-1.43485	2.08063e-05	8.61102e-05	yes	PREDICTED: deleted in malignant brain tumors 1 protein-like
ncbi_101797661	13.2667	29.8633	1.17057	1.79534e-05	7.53165e-05	yes	PREDICTED: cyclic AMP-dependent transcription factor ATF-1
ncbi_101802347	4.43667	29.79	2.74728	1.56611e-09	1.20278e-08	yes	PREDICTED: epithelial cell adhesion molecule, partial [Anas platyrhynchos]
ncbi_101800981	2.43	29.7833	3.61548	5.8602e-24	1.92113e-22	yes	PREDICTED: LIM domain-containing protein 2 [Anas platyrhynchos]
ncbi_101790783	1.01	29.78	4.88192	1.25975e-31	7.42054e-30	yes	PREDICTED: A disintegrin and metalloproteinase with thrombospondin motifs 1 [Anas platyrhynchos]
ncbi_101799238	2.93667	29.7733	3.34177	4.18807e-16	6.75735e-15	yes	PREDICTED: galectin-2 [Anas platyrhynchos]
ncbi_101791310	14.1533	29.76	1.07223	0.000149726	0.000520646	yes	PREDICTED: YTH domain-containing family protein 2 [Anas platyrhynchos]
ncbi_101792825	13.0967	29.7033	1.18143	0.000116131	0.000414307	yes	PREDICTED: anaphase-promoting complex subunit 13 [Chelonia mydas]
ncbi_101796250	13.5633	29.6833	1.12994	5.68058e-05	0.000215152	yes	PREDICTED: nucleolar complex protein 2 homolog, partial [Anas platyrhynchos]
ncbi_101803893	6.19	29.6833	2.26164	4.18512e-12	4.38481e-11	yes	PREDICTED: neuropilin-2
ncbi_101792742	11.89	29.6767	1.31958	1.02904e-05	4.51711e-05	yes	PREDICTED: receptor activity-modifying protein 2 [Anas platyrhynchos]
ncbi_101797825	1.20333	29.6733	4.62406	1.91432e-38	1.71595e-36	yes	PREDICTED: heparanase [Anas platyrhynchos]
ncbi_101798317	9.13333	29.6633	1.69947	2.85263e-09	2.11807e-08	yes	PREDICTED: proteasome activator complex subunit 4
ncbi_101804429	13.3433	29.66	1.1524	0.0128084	0.0284896	yes	PREDICTED: ORM1-like protein 2 [Anas platyrhynchos]
ncbi_101797016	12.1367	29.61	1.28671	6.61031e-07	3.54083e-06	yes	PREDICTED: U4/U6 small nuclear ribonucleoprotein Prp4, partial [Anas platyrhynchos]
ncbi_101790206	7.41667	29.5767	1.99562	5.28923e-12	5.50949e-11	yes	PREDICTED: plexin-C1 [Anas platyrhynchos]
ncbi_101791334	12.1667	29.5633	1.28087	1.30256e-06	6.64168e-06	yes	PREDICTED: probable ubiquitin carboxyl-terminal hydrolase FAF-X [Anas platyrhynchos]
ncbi_101790842	11.9267	29.5567	1.30929	1.22277e-06	6.25546e-06	yes	PREDICTED: LOW QUALITY PROTEIN: probable global transcription activator SNF2L2 [Anas platyrhynchos]
ncbi_101805291	12.6133	29.4833	1.22495	1.32552e-05	5.69727e-05	yes	PREDICTED: LOW QUALITY PROTEIN: myelin regulatory factor [Anas platyrhynchos]
ncbi_101791923	14.2667	29.4133	1.04382	0.000128675	0.000454428	yes	PREDICTED: STAM-binding protein [Anas platyrhynchos]
ncbi_101789800	12.29	29.3933	1.258	5.49761e-06	2.51872e-05	yes	PREDICTED: RNA-binding protein EWS, partial [Anas platyrhynchos]
ncbi_106015068	11.9833	29.3667	1.29315	3.92033e-06	1.84574e-05	yes	PREDICTED: RNA exonuclease 4, partial [Anas platyrhynchos]
ncbi_101794924	10.3933	29.3533	1.49787	3.6363e-08	2.321e-07	yes	PREDICTED: programmed cell death 6-interacting protein
ncbi_101798006	9.03667	29.31	1.69753	1.07606e-10	9.6642e-10	yes	PREDICTED: fibronectin type III domain-containing protein 3B
ncbi_101801606	4.8	29.2867	2.60914	1.80317e-06	9.01342e-06	yes	PREDICTED: hepatitis A virus cellular receptor 2
ncbi_101805376	5.39333	29.2867	2.44099	3.08014e-18	6.09297e-17	yes	PREDICTED: protein FAM65A, partial [Anas platyrhynchos]
ncbi_101794085	2.88333	29.2833	3.34427	3.49453e-18	6.85423e-17	yes	PREDICTED: endothelial cell-specific chemotaxis regulator
ncbi_101805017	3.71667	29.24	2.97586	9.56898e-20	2.16527e-18	yes	PREDICTED: sorting nexin-10 [Anas platyrhynchos]
ncbi_101792155	7.74	29.2267	1.91688	8.68326e-12	8.86724e-11	yes	PREDICTED: tropomodulin-3 [Anas platyrhynchos]
ncbi_101804582	14.3567	29.19	1.02375	0.000246305	0.000822567	yes	PREDICTED: cytosolic Fe-S cluster assembly factor NUBP1, partial [Anas platyrhynchos]
ncbi_101792010	12.7967	29.13	1.18674	7.31098e-06	3.27907e-05	yes	PREDICTED: 1-phosphatidylinositol 4,5-bisphosphate phosphodiesterase gamma-1-like [Anas platyrhynchos]
ncbi_101789604	6.03667	29.06	2.26721	5.46148e-11	5.10421e-10	yes	PREDICTED: class II histocompatibility antigen, B-L beta chain [Anas platyrhynchos]
ncbi_101804997	11.9233	29.0433	1.28442	4.86497e-05	0.000186932	yes	PREDICTED: sal-like protein 1 [Anas platyrhynchos]
ncbi_101791409	1.5	29.0133	4.27368	1.79727e-29	9.01305e-28	yes	PREDICTED: TLD domain-containing protein 2, partial [Anas platyrhynchos]
ncbi_101790255	13.24	28.92	1.12716	2.6653e-05	0.000107932	yes	PREDICTED: inhibitor of nuclear factor kappa-B kinase subunit beta
ncbi_101792999	6.43667	28.92	2.16768	4.53226e-13	5.26918e-12	yes	PREDICTED: zinc finger E-box-binding homeobox 2
ncbi_101797692	2.55333	28.9067	3.50095	6.3468e-17	1.10994e-15	yes	PREDICTED: schlafen family member 13 [Anas platyrhynchos]
ncbi_101802967	12.7867	28.9067	1.17676	0.000212238	0.000718889	yes	PREDICTED: type II inositol 1,4,5-trisphosphate 5-phosphatase
ncbi_101805344	10.6833	28.8933	1.43537	9.90046e-09	6.78622e-08	yes	PREDICTED: golgin-45
ncbi_101796032	11.4467	28.89	1.33564	2.88524e-05	0.000116281	yes	PREDICTED: non-structural maintenance of chromosomes element 1 homolog [Anas platyrhynchos]
ncbi_101794797	2.34333	28.8867	3.62377	4.10669e-14	5.31749e-13	yes	PREDICTED: coiled-coil domain-containing protein 173-like [Anas platyrhynchos]
ncbi_101800080	1.54	28.8533	4.22774	1.57861e-24	5.39429e-23	yes	PREDICTED: LOW QUALITY PROTEIN: post-GPI attachment to proteins factor 2, partial [Anas platyrhynchos]
ncbi_101793499	12.7833	28.8333	1.17347	2.63522e-05	0.000106878	yes	PREDICTED: DNA-directed RNA polymerase II subunit RPB4 [Anas platyrhynchos]
ncbi_101798379	0.126667	28.7967	7.82872	1.27123e-74	1.02555e-71	yes	PREDICTED: hyaluronan synthase 2 [Anas platyrhynchos]
ncbi_101793981	5.18667	28.7833	2.47235	1.96187e-14	2.63595e-13	yes	PREDICTED: gelsolin
ncbi_101805308	11.3033	28.7833	1.34849	1.09337e-06	5.65111e-06	yes	PREDICTED: folliculin-interacting protein 1
ncbi_101799634	12.4567	28.7733	1.20781	5.13725e-06	2.36413e-05	yes	PREDICTED: LOW QUALITY PROTEIN: rho GTPase-activating protein 35, partial [Anas platyrhynchos]
ncbi_101796981	6.97	28.7533	2.0445	1.33451e-09	1.03433e-08	yes	PREDICTED: translocating chain-associated membrane protein 2, partial [Anas platyrhynchos]
ncbi_101804646	5.25667	28.7333	2.45051	3.07381e-19	6.60887e-18	yes	PREDICTED: dnaJ homolog subfamily C member 13 [Anas platyrhynchos]
ncbi_101793572	12.6633	28.7267	1.18173	9.91048e-06	4.36066e-05	yes	PREDICTED: prolyl 3-hydroxylase 1 [Anas platyrhynchos]
ncbi_101804625	2.22667	28.7233	3.68927	6.87033e-37	5.74229e-35	yes	PREDICTED: proto-oncogene c-Rel
ncbi_101792566	5.61667	28.71	2.35377	2.61302e-15	3.84799e-14	yes	PREDICTED: huntingtin-interacting protein 1-related protein, partial [Anas platyrhynchos]
ncbi_101790373	12.6833	28.6833	1.17728	7.19047e-06	3.23284e-05	yes	PREDICTED: lysosomal acid phosphatase [Anas platyrhynchos]
ncbi_101798767	0.653333	28.6733	5.45575	9.48852e-28	4.0944e-26	yes	PREDICTED: P-selectin [Anas platyrhynchos]
ncbi_101794496	8.11	28.64	1.82026	9.45373e-10	7.48672e-09	yes	PREDICTED: V-type proton ATPase catalytic subunit A [Anas platyrhynchos]
ncbi_101798982	10.4633	28.6333	1.45235	1.4013e-07	8.25171e-07	yes	PREDICTED: TNF receptor-associated factor 2
ncbi_101791560	78.42	28.61	-1.4547	1.57863e-06	7.95747e-06	yes	PREDICTED: phosphoglucomutase-2 [Anas platyrhynchos]
ncbi_101803435	5.95333	28.6067	2.26458	3.28495e-07	1.84146e-06	yes	PREDICTED: WW domain-binding protein 4, partial [Anas platyrhynchos]
ncbi_101790163	0.306667	28.5933	6.54286	1.52539e-46	2.08115e-44	yes	PREDICTED: LOW QUALITY PROTEIN: tripartite motif-containing protein 35 [Anas platyrhynchos]
ncbi_101792106	8.19667	28.5833	1.80206	1.53539e-09	1.18016e-08	yes	PREDICTED: Golgi resident protein GCP60, partial [Anas platyrhynchos]
ncbi_101800420	14.1	28.5567	1.01813	0.00269532	0.00714043	yes	PREDICTED: A-kinase anchor protein 8
ncbi_101796834	2.26333	28.5467	3.6568	2.14665e-07	1.23469e-06	yes	PREDICTED: T-cell acute lymphocytic leukemia protein 1, partial [Anas platyrhynchos]
ncbi_101791340	3.09333	28.54	3.20575	3.1865e-21	8.1665e-20	yes	PREDICTED: SH3 domain-containing kinase-binding protein 1, partial [Anas platyrhynchos]
ncbi_101793368	1.14	28.54	4.64588	4.66246e-50	7.65593e-48	yes	PREDICTED: EH domain-containing protein 4 [Anas platyrhynchos]
ncbi_101801618	0.05	28.54	9.15684	2.57317e-67	1.32625e-64	yes	PREDICTED: laminin subunit gamma-2 [Anas platyrhynchos]
ncbi_101805094	9.99667	28.4933	1.51111	3.73066e-07	2.07439e-06	yes	PREDICTED: platelet-activating factor acetylhydrolase [Anas platyrhynchos]
ncbi_101802548	4.49	28.4867	2.6655	2.60181e-19	5.66627e-18	yes	PREDICTED: ras-associated and pleckstrin homology domains-containing protein 1
ncbi_101795160	2.80333	28.4667	3.34406	6.52545e-28	2.876e-26	yes	PREDICTED: C2 domain-containing protein 2 [Anas platyrhynchos]
ncbi_101792444	4.70667	28.45	2.59565	4.12784e-08	2.61764e-07	yes	PREDICTED: nicotinamide riboside kinase 2
ncbi_101791344	7.53	28.4267	1.91652	1.57602e-12	1.73755e-11	yes	PREDICTED: kinetochore-associated protein NSL1 homolog, partial [Anas platyrhynchos]
ncbi_101792472	9.56	28.3567	1.56861	8.68003e-09	5.99843e-08	yes	PREDICTED: BCL2/adenovirus E1B 19 kDa protein-interacting protein 2
ncbi_101803026	13.97	28.3533	1.02119	0.000720228	0.00217298	yes	PREDICTED: Niemann-Pick C1 protein [Anas platyrhynchos]
ncbi_101796999	2.35	28.3467	3.59245	6.95262e-11	6.40545e-10	yes	PREDICTED: gamma-tubulin complex component 5-like, partial [Anas platyrhynchos]
ncbi_106017301	4.71	28.3267	2.58836	1.16262e-15	1.78579e-14	yes	-
ncbi_101792144	12.5767	28.2767	1.16886	2.29127e-06	1.12235e-05	yes	PREDICTED: plasma alpha-L-fucosidase [Anas platyrhynchos]
ncbi_101789660	63.2567	28.2467	-1.16314	9.75207e-05	0.00035266	yes	PREDICTED: propionyl-CoA carboxylase beta chain, mitochondrial, partial [Anas platyrhynchos]
ncbi_101793830	6.13667	28.2467	2.20255	2.06115e-13	2.48019e-12	yes	PREDICTED: 1-acylglycerol-3-phosphate O-acyltransferase ABHD5
XLOC_027501	1.1	28.1767	4.67893	5.3381e-16	8.50705e-15	yes	XP_013057330.1 PREDICTED: nuclear GTPase SLIP-GC-like [Anser cygnoides domesticus]
ncbi_101792575	3.45	28.1733	3.02966	2.33737e-08	1.53413e-07	yes	Ubiquitin carboxyl-terminal hydrolase 44, partial [Anas platyrhynchos]
ncbi_101791539	56.8233	28.1667	-1.01249	0.00587711	0.0143336	yes	PREDICTED: mitochondrial basic amino acids transporter [Anas platyrhynchos]
ncbi_101793891	6.21	28.1367	2.17979	2.80218e-11	2.70242e-10	yes	PREDICTED: ephrin type-B receptor 1
ncbi_101801965	13.08	28.1133	1.10389	2.07014e-05	8.57208e-05	yes	PREDICTED: ankyrin repeat domain-containing protein 17
ncbi_101800237	110.213	28.1	-1.97166	4.63981e-09	3.34077e-08	yes	PREDICTED: APOBEC1 complementation factor
ncbi_101800524	5.78	28.07	2.27989	6.24854e-15	8.87761e-14	yes	PREDICTED: regulator of microtubule dynamics protein 3 [Anas platyrhynchos]
ncbi_101801415	8.73333	28.0667	1.68425	6.64352e-08	4.09945e-07	yes	PREDICTED: mediator of RNA polymerase II transcription subunit 7 [Anas platyrhynchos]
ncbi_101795079	5.95667	28.0633	2.23611	8.55792e-15	1.19753e-13	yes	PREDICTED: ARL14 effector protein
ncbi_101798998	11.59	28.0367	1.27443	1.40067e-06	7.10676e-06	yes	Serine/threonine-protein phosphatase 4 regulatory subunit 3A, partial [Picoides pubescens]
ncbi_101790048	10.8233	28.0333	1.373	1.4522e-07	8.5298e-07	yes	PREDICTED: LEM domain-containing protein 2 [Anas platyrhynchos]
ncbi_101791658	9.42333	28.0167	1.57198	1.25724e-08	8.4891e-08	yes	PREDICTED: src kinase-associated phosphoprotein 2
ncbi_101801920	13.27	27.99	1.07674	0.000214242	0.000724752	yes	PREDICTED: protein FRG1 [Anas platyrhynchos]
ncbi_106020512	9.59	27.9867	1.54514	0.000515528	0.00160659	yes	-
ncbi_101804449	13.8133	27.93	1.01575	0.000184306	0.00062968	yes	PREDICTED: CCAAT/enhancer-binding protein gamma [Anas platyrhynchos]
ncbi_101805432	356.767	27.78	-3.68286	7.83857e-08	4.80015e-07	yes	PREDICTED: cytochrome P450 2C9 [Anas platyrhynchos]
ncbi_101797336	11.8767	27.76	1.22488	4.59526e-06	2.13643e-05	yes	PREDICTED: YTH domain-containing protein 1
ncbi_101805185	104.84	27.6967	-1.9204	1.22885e-11	1.23718e-10	yes	PREDICTED: uncharacterized oxidoreductase C663.09c-like [Anas platyrhynchos]
ncbi_101799753	9.80333	27.6767	1.49733	2.10303e-06	1.03753e-05	yes	PREDICTED: probable palmitoyltransferase ZDHHC14
ncbi_101803814	11.5867	27.6733	1.25603	1.38182e-05	5.92139e-05	yes	PREDICTED: COMM domain-containing protein 9, partial [Anas platyrhynchos]
ncbi_101805258	9.10333	27.6633	1.60351	4.44203e-08	2.79681e-07	yes	PREDICTED: vascular endothelial growth factor A [Anas platyrhynchos]
ncbi_101800288	6.14333	27.6567	2.17053	5.9165e-14	7.53989e-13	yes	PREDICTED: protein phosphatase 1 regulatory subunit 12A
ncbi_101790264	4.47333	27.6433	2.62751	3.02006e-19	6.50838e-18	yes	PREDICTED: serine/threonine-protein phosphatase 4 regulatory subunit 1 [Anas platyrhynchos]
ncbi_101793139	0.836667	27.63	5.04544	1.36909e-34	1.02022e-32	yes	PREDICTED: aldehyde dehydrogenase family 1 member A3 [Anas platyrhynchos]
ncbi_101796682	139.123	27.63	-2.33206	1.80286e-13	2.18784e-12	yes	PREDICTED: molybdenum cofactor biosynthesis protein 1
ncbi_101790851	2.92333	27.6133	3.23968	2.08085e-23	6.43503e-22	yes	PREDICTED: choline kinase alpha
ncbi_101792862	7.83333	27.6133	1.81767	8.64787e-10	6.88675e-09	yes	PREDICTED: tumor necrosis factor alpha-induced protein 2 [Anas platyrhynchos]
ncbi_101790542	6.46667	27.6067	2.09392	4.96077e-09	3.55531e-08	yes	PREDICTED: ras-related protein Rap-2b [Anas platyrhynchos]
ncbi_101793411	10.7933	27.5833	1.35366	1.50912e-07	8.85572e-07	yes	PREDICTED: wiskott-Aldrich syndrome protein family member 2 [Anas platyrhynchos]
ncbi_101793168	5.95667	27.5733	2.2107	1.73908e-13	2.11458e-12	yes	PREDICTED: myotubularin-related protein 3
ncbi_101795716	11.8467	27.5667	1.21844	1.6081e-05	6.81086e-05	yes	PREDICTED: peptidyl-prolyl cis-trans isomerase G [Anas platyrhynchos]
ncbi_101796590	12.9633	27.53	1.08657	5.50994e-05	0.000209202	yes	PREDICTED: NEDD8-activating enzyme E1 catalytic subunit [Anas platyrhynchos]
ncbi_101802973	8.60667	27.4967	1.67573	2.22667e-10	1.91632e-09	yes	PREDICTED: serine/threonine-protein kinase tousled-like 2
XLOC_022843	0.48	27.4667	5.8385	3.99659e-37	3.37076e-35	yes	EOA94307.1 Intercellular adhesion molecule 1 [Anas platyrhynchos]
ncbi_101793997	8.62333	27.45	1.67049	2.12992e-09	1.61046e-08	yes	PREDICTED: DNA-directed RNA polymerases I and III subunit RPAC1 [Anas platyrhynchos]
ncbi_101794084	56.9033	27.4367	-1.05241	5.14223e-05	0.000196568	yes	PREDICTED: LOW QUALITY PROTEIN: MICOS complex subunit MIC60 [Anas platyrhynchos]
ncbi_101794406	8.71333	27.4367	1.65481	3.34452e-09	2.45967e-08	yes	PREDICTED: ras and Rab interactor 2
ncbi_101795372	76.04	27.43	-1.471	4.54159e-06	2.11413e-05	yes	PREDICTED: oxysterol-binding protein-related protein 1
ncbi_101790317	11.16	27.35	1.2932	4.11735e-06	1.93167e-05	yes	PREDICTED: receptor-type tyrosine-protein phosphatase alpha [Anas platyrhynchos]
ncbi_101800114	6.16333	27.3133	2.14782	1.10085e-08	7.49311e-08	yes	PREDICTED: nuclear prelamin A recognition factor [Anas platyrhynchos]
ncbi_106020586	2.15	27.3	3.66649	7.23234e-11	6.64337e-10	yes	-
ncbi_101800839	58.97	27.2867	-1.11179	6.05324e-05	0.000228474	yes	PREDICTED: LOW QUALITY PROTEIN: lactadherin-like, partial [Anas platyrhynchos]
ncbi_101793773	11.5867	27.2833	1.23555	2.74102e-06	1.32585e-05	yes	PREDICTED: actin-related protein 10 [Anas platyrhynchos]
ncbi_101795717	177.74	27.2833	-2.70368	1.93242e-15	2.89997e-14	yes	PREDICTED: cystathionine gamma-lyase [Anas platyrhynchos]
ncbi_101789410	10.9433	27.26	1.31673	4.48887e-06	2.09221e-05	yes	PREDICTED: protein FAM104A
ncbi_101791612	5.15333	27.21	2.40056	1.13336e-13	1.4029e-12	yes	PREDICTED: LOW QUALITY PROTEIN: plectin, partial [Anas platyrhynchos]
ncbi_101800396	10.5367	27.1533	1.36571	9.83603e-07	5.12086e-06	yes	PREDICTED: neurogenic locus notch homolog protein 2 [Anas platyrhynchos]
ncbi_101791181	12.6133	27.1433	1.10565	4.97419e-05	0.000190734	yes	PREDICTED: exostosin-like 3 [Anas platyrhynchos]
ncbi_101794808	1.61333	27.1433	4.07248	3.37758e-16	5.49263e-15	yes	PREDICTED: annexin A8-like protein 1 [Anas platyrhynchos]
ncbi_101794837	2.16333	27.1267	3.64838	4.99101e-09	3.57422e-08	yes	PREDICTED: C-C motif chemokine 14 [Anas platyrhynchos]
ncbi_101804463	4.06	27.1267	2.74016	1.60384e-19	3.55972e-18	yes	PREDICTED: multidrug and toxin extrusion protein 1, partial [Anas platyrhynchos]
ncbi_101797531	4.36333	27.1233	2.63603	1.83315e-21	4.77056e-20	yes	PREDICTED: histone deacetylase 1 [Anas platyrhynchos]
ncbi_101798192	11.74	27.1233	1.2081	1.4667e-05	6.25481e-05	yes	PREDICTED: vesicle transport protein SFT2A [Anas platyrhynchos]
ncbi_101799915	2.19	27.1167	3.63018	1.57255e-28	7.2765e-27	yes	PREDICTED: CASP8 and FADD-like apoptosis regulator
ncbi_101798059	0.143333	27.1133	7.56348	4.04701e-77	3.75462e-74	yes	PREDICTED: solute carrier family 26 member 9 [Anas platyrhynchos]
ncbi_101795914	60.15	27.09	-1.1508	1.9155e-05	8.00139e-05	yes	PREDICTED: ubiquinone biosynthesis protein COQ9, mitochondrial, partial [Anas platyrhynchos]
ncbi_101793961	11.99	27.0767	1.17522	1.2483e-05	5.39785e-05	yes	PREDICTED: adapter molecule crk [Anas platyrhynchos]
ncbi_101790441	8.79	27.06	1.62223	1.79168e-09	1.36753e-08	yes	chromosome X open reading frame 23,
ncbi_101798409	12.4167	27.04	1.12282	3.68841e-05	0.000145243	yes	Autophagy-related protein 16-1, partial [Anas platyrhynchos]
ncbi_101801347	13.31	27.0167	1.02134	0.000284451	0.000938809	yes	PREDICTED: suppression of tumorigenicity 5 protein
ncbi_101798549	7.12	26.9367	1.91962	8.16403e-12	8.37389e-11	yes	Cysteine and glycine-rich protein 1, partial [Anas platyrhynchos]
ncbi_101793304	9.88	26.9033	1.4452	0.000105346	0.000378011	yes	-
ncbi_101800593	1.46	26.8867	4.20285	1.09054e-41	1.15628e-39	yes	PREDICTED: receptor-type tyrosine-protein phosphatase C [Anas platyrhynchos]
ncbi_101801784	58.7233	26.8733	-1.12776	2.24413e-05	9.21848e-05	yes	PREDICTED: A-kinase anchor protein 1, mitochondrial [Anas platyrhynchos]
ncbi_101793671	9.71333	26.87	1.46796	1.07757e-06	5.57564e-06	yes	PREDICTED: LOW QUALITY PROTEIN: retinoic acid receptor RXR-gamma [Anas platyrhynchos]
ncbi_101803169	13.2867	26.8667	1.01584	0.000779726	0.00233051	yes	PREDICTED: LOW QUALITY PROTEIN: tetranectin [Anas platyrhynchos]
ncbi_106019610	3.13333	26.8333	3.09826	9.1954e-11	8.36786e-10	yes	-
ncbi_101801193	126.973	26.79	-2.24476	1.04551e-10	9.40808e-10	yes	PREDICTED: aldehyde dehydrogenase family 8 member A1 [Anas platyrhynchos]
ncbi_101795605	9.40333	26.7867	1.51027	4.25117e-08	2.6892e-07	yes	PREDICTED: T-cell immunomodulatory protein [Anas platyrhynchos]
ncbi_101796786	8.79667	26.7867	1.60649	5.82557e-08	3.61516e-07	yes	PREDICTED: sodium/potassium-transporting ATPase subunit beta-3
ncbi_101795616	0.0566667	26.73	8.88174	1.6299e-63	6.57453e-61	yes	PREDICTED: kinesin-like protein KIF17
ncbi_101804832	10.0767	26.71	1.40636	6.79264e-06	3.06288e-05	yes	PREDICTED: MOB kinase activator 3A [Anas platyrhynchos]
ncbi_106019611	9.36667	26.7067	1.51159	2.00799e-06	9.9541e-06	yes	PREDICTED: basement membrane-specific heparan sulfate proteoglycan core protein-like [Anas platyrhynchos]
ncbi_101802752	5.13	26.6767	2.37855	7.42858e-15	1.05111e-13	yes	PREDICTED: granzyme M [Anas platyrhynchos]
ncbi_101804587	12.7533	26.6733	1.06452	6.65412e-05	0.000249177	yes	PREDICTED: LOW QUALITY PROTEIN: diablo homolog, mitochondrial [Anas platyrhynchos]
ncbi_101798513	12.5767	26.6667	1.08429	2.95651e-05	0.000118715	yes	PREDICTED: protein SMG5 [Anas platyrhynchos]
ncbi_101802484	7.53	26.65	1.82341	5.12382e-10	4.22169e-09	yes	PREDICTED: tryptophan--tRNA ligase, cytoplasmic [Anas platyrhynchos]
ncbi_101791444	3.06333	26.6467	3.12078	4.72841e-15	6.81178e-14	yes	PREDICTED: src-like-adapter [Anas platyrhynchos]
ncbi_101798003	2.48333	26.6433	3.42342	8.4068e-26	3.10116e-24	yes	PREDICTED: long-chain-fatty-acid--CoA ligase 4
ncbi_101799894	2.33333	26.64	3.51313	5.22654e-34	3.77348e-32	yes	PREDICTED: B-cell lymphoma 6 protein [Anas platyrhynchos]
ncbi_101798208	10.1067	26.62	1.3972	0.00213211	0.00576949	yes	PREDICTED: 5'-nucleotidase domain-containing protein 2
ncbi_101799478	12.83	26.6033	1.05209	0.000253739	0.000845265	yes	PREDICTED: LOW QUALITY PROTEIN: methyltransferase-like protein 23 [Anas platyrhynchos]
ncbi_101799525	3.93	26.5967	2.75864	4.38346e-19	9.27425e-18	yes	PREDICTED: tyrosine-protein kinase Fyn
ncbi_101790996	151.28	26.5433	-2.5108	2.2192e-18	4.4372e-17	yes	PREDICTED: alpha-1-antitrypsin-like [Anas platyrhynchos]
ncbi_101800710	10.8667	26.5333	1.2879	8.88849e-07	4.66156e-06	yes	mCG19533, partial [Mus musculus]
ncbi_101791058	10.13	26.4667	1.38554	2.30824e-05	9.4567e-05	yes	PREDICTED: F-box only protein 3 [Anas platyrhynchos]
ncbi_101801512	0.42	26.4467	5.97655	1.54734e-11	1.53452e-10	yes	PREDICTED: T-cell antigen CD7 [Anas platyrhynchos]
ncbi_101800585	2.27	26.38	3.53868	1.06185e-28	5.00068e-27	yes	PREDICTED: LOW QUALITY PROTEIN: nuclear factor NF-kappa-B p100 subunit, partial [Anas platyrhynchos]
XLOC_004149	2.69333	26.32	3.28869	9.76233e-09	6.69896e-08	yes	AAT45461.1 APC-associated C-type lectin inhibitory receptor 1 [Anas platyrhynchos]
ncbi_101791694	7.59667	26.32	1.79272	2.2048e-10	1.89926e-09	yes	cyclin-dependent kinase inhibitor 1B [Anas platyrhynchos]
ncbi_106019122	4.28333	26.28	2.61716	3.19231e-13	3.77522e-12	yes	-
ncbi_101802625	12.4133	26.25	1.08043	2.91109e-05	0.00011717	yes	PREDICTED: speckle-type POZ protein [Gallus gallus]
ncbi_101792471	8.84	26.23	1.5691	2.18307e-09	1.64796e-08	yes	PREDICTED: protein LTV1 homolog [Anas platyrhynchos]
ncbi_101801940	1.24333	26.2	4.39728	5.86273e-43	6.51395e-41	yes	PREDICTED: suppressor of cytokine signaling 1 [Anas platyrhynchos]
ncbi_101792172	10.6167	26.1567	1.30085	3.19668e-06	1.52872e-05	yes	PREDICTED: E3 ubiquitin-protein ligase UBR4 [Anas platyrhynchos]
ncbi_101792367	10.5833	26.1367	1.30428	2.08031e-06	1.02742e-05	yes	PREDICTED: ER membrane protein complex subunit 1, partial [Anas platyrhynchos]
ncbi_101798422	70.45	26.1333	-1.43071	1.56042e-07	9.14228e-07	yes	PREDICTED: protein NipSnap homolog 2 [Anas platyrhynchos]
ncbi_101797830	53.4867	26.1233	-1.03384	0.000340924	0.00110611	yes	Epidermal growth factor receptor, partial [Anas platyrhynchos]
ncbi_101795669	7.05333	26.11	1.88823	4.29317e-06	2.00712e-05	yes	PREDICTED: aquaporin-3 [Anas platyrhynchos]
ncbi_101796415	3.94333	26.1033	2.72675	4.06455e-20	9.51042e-19	yes	PREDICTED: interleukin-1 receptor-associated kinase-like 2 [Anas platyrhynchos]
ncbi_101793923	53.9567	26.0833	-1.04867	0.000926216	0.0027262	yes	PREDICTED: NADH dehydrogenase [ubiquinone] iron-sulfur protein 2, mitochondrial, partial [Anas platyrhynchos]
ncbi_101805417	10.5167	26.0567	1.30898	1.10082e-06	5.68485e-06	yes	PREDICTED: E3 ubiquitin-protein ligase MARCH7
ncbi_101790876	12.93	26.0333	1.00964	0.000114935	0.000410507	yes	PREDICTED: LOW QUALITY PROTEIN: dynactin subunit 1-like [Anas platyrhynchos]
ncbi_101798598	11.47	26.03	1.18231	6.8889e-06	3.10326e-05	yes	PREDICTED: collagen alpha-2(V) chain [Anas platyrhynchos]
ncbi_101791836	6.88333	26.0267	1.91881	1.45545e-11	1.44959e-10	yes	PREDICTED: UAP56-interacting factor-like
ncbi_101792934	10.8	26.02	1.26859	9.18362e-07	4.79735e-06	yes	PREDICTED: ubiquitin-conjugating enzyme E2 J2
ncbi_101792280	1.43667	26.0067	4.17808	6.4416e-39	5.91702e-37	yes	PREDICTED: leucyl-cystinyl aminopeptidase
ncbi_101796560	58.05	26.0033	-1.1586	0.000124443	0.000440741	yes	NADH dehydrogenase [ubiquinone] 1 beta subcomplex subunit 10, partial [Anas platyrhynchos]
ncbi_101790896	8.89333	25.9967	1.54753	7.21248e-09	5.0349e-08	yes	PREDICTED: actin filament-associated protein 1-like 1
ncbi_101799922	8.93667	25.9967	1.54052	3.31429e-09	2.43841e-08	yes	PREDICTED: forkhead box protein K2
ncbi_101791489	12.0233	25.8833	1.10619	3.56425e-05	0.000140742	yes	PREDICTED: kinesin-1 heavy chain [Anas platyrhynchos]
ncbi_101801277	8.6	25.8633	1.5885	1.18679e-08	8.04855e-08	yes	PREDICTED: UPF0183 protein C16orf70 homolog [Merops nubicus]
ncbi_101790923	6.28333	25.85	2.04056	1.18065e-11	1.19125e-10	yes	PREDICTED: thromboxane A2 receptor [Anas platyrhynchos]
ncbi_101804205	12.38	25.8433	1.06178	6.69316e-05	0.000250336	yes	PREDICTED: dehydrodolichyl diphosphate syntase complex subunit DHDDS
ncbi_101801572	12.2267	25.8033	1.07753	5.26631e-05	0.00020098	yes	PREDICTED: protein strawberry notch homolog 1
ncbi_101791803	10.32	25.7967	1.32174	0.000145008	0.000505947	yes	PREDICTED: noncompact myelin-associated protein
ncbi_101800087	8.59333	25.7967	1.58589	2.55302e-05	0.000103771	yes	PREDICTED: lamin-B1 [Anas platyrhynchos]
ncbi_101794314	10.7967	25.7533	1.25417	5.50848e-06	2.52307e-05	yes	PREDICTED: nuclear factor interleukin-3-regulated protein [Anas platyrhynchos]
ncbi_101794742	9.45	25.7433	1.44581	1.85332e-07	1.07598e-06	yes	PREDICTED: hippocampus abundant transcript 1 protein
ncbi_101801604	12.13	25.7433	1.08562	0.000102718	0.000369797	yes	PREDICTED: N-alpha-acetyltransferase 60 [Anas platyrhynchos]
ncbi_101803080	10.3133	25.72	1.31838	3.30204e-05	0.000130917	yes	PREDICTED: LOW QUALITY PROTEIN: E3 ubiquitin-protein ligase HUWE1-like, partial [Anas platyrhynchos]
ncbi_101801116	7.33667	25.7167	1.80951	2.33002e-11	2.26353e-10	yes	PREDICTED: phosphatidate cytidylyltransferase 2 [Anas platyrhynchos]
ncbi_101790274	5.50667	25.6533	2.2199	7.81747e-16	1.22201e-14	yes	PREDICTED: transmembrane protein 51
ncbi_101797720	55.6933	25.65	-1.11855	3.64368e-05	0.000143634	yes	PREDICTED: testis-expressed sequence 264 protein [Anas platyrhynchos]
ncbi_101798842	11.7367	25.65	1.12794	1.11522e-05	4.86548e-05	yes	PREDICTED: endoplasmic reticulum-Golgi intermediate compartment protein 2 [Anas platyrhynchos]
ncbi_101789886	10.26	25.63	1.3208	9.46707e-07	4.94403e-06	yes	PREDICTED: RNA-binding protein 26, partial [Anas platyrhynchos]
ncbi_101793015	4.82	25.6233	2.41035	2.09345e-14	2.80462e-13	yes	PREDICTED: dickkopf-related protein 3 [Anas platyrhynchos]
ncbi_101801785	8.99333	25.6133	1.50997	2.20452e-08	1.4495e-07	yes	PREDICTED: TAR DNA-binding protein 43 [Anas platyrhynchos]
ncbi_101793051	6.81333	25.5933	1.90934	4.10278e-05	0.000160133	yes	PREDICTED: store-operated calcium entry-associated regulatory factor, partial [Anas platyrhynchos]
ncbi_101804852	5.08	25.57	2.33155	3.51397e-16	5.70942e-15	yes	PREDICTED: mesoderm development candidate 1 [Anas platyrhynchos]
ncbi_101804443	9.37	25.55	1.4472	3.06947e-07	1.72745e-06	yes	PREDICTED: transmembrane protein 42 [Anas platyrhynchos]
ncbi_101802609	67.4933	25.53	-1.40255	5.36105e-07	2.9086e-06	yes	PREDICTED: peptidyl-prolyl cis-trans isomerase F, mitochondrial [Tinamus guttatus]
ncbi_101805331	8.11333	25.5	1.65213	1.30434e-07	7.72487e-07	yes	PREDICTED: ubiquitin-associated protein 1
ncbi_101800711	8.26333	25.4567	1.62325	3.03437e-09	2.24314e-08	yes	PREDICTED: myomegalin
ncbi_101805327	6.20333	25.4467	2.03636	1.44669e-11	1.44241e-10	yes	PREDICTED: bcl10-interacting CARD protein
ncbi_101802565	11.8333	25.44	1.10424	0.000135071	0.000474938	yes	PREDICTED: cingulin, partial [Anas platyrhynchos]
ncbi_101803642	186.653	25.43	-2.87576	6.83458e-20	1.56562e-18	yes	PREDICTED: LOW QUALITY PROTEIN: serine hydroxymethyltransferase, mitochondrial [Anas platyrhynchos]
ncbi_101803110	4.44667	25.42	2.51517	1.60561e-17	2.97029e-16	yes	PREDICTED: chromodomain-helicase-DNA-binding protein 9
ncbi_101798988	10.1833	25.4167	1.31956	0.000119613	0.000425256	yes	PREDICTED: 39S ribosomal protein L33, mitochondrial, partial [Anas platyrhynchos]
ncbi_101805455	3.39333	25.41	2.90462	2.83141e-21	7.27657e-20	yes	PREDICTED: adenylosuccinate synthetase isozyme 2
ncbi_101793366	10.19	25.3833	1.31673	1.30898e-06	6.66862e-06	yes	PREDICTED: inositol-trisphosphate 3-kinase A, partial [Anas platyrhynchos]
ncbi_101799608	156.167	25.3633	-2.62227	1.81687e-17	3.34112e-16	yes	PREDICTED: cytosolic purine 5'-nucleotidase [Anas platyrhynchos]
ncbi_101794650	10.9667	25.36	1.20943	1.43324e-05	6.12417e-05	yes	PREDICTED: platelet-activating factor acetylhydrolase IB subunit beta [Anas platyrhynchos]
ncbi_101804859	2.53333	25.3467	3.32269	4.49721e-19	9.50408e-18	yes	PREDICTED: intercellular adhesion molecule 1-like [Anas platyrhynchos]
ncbi_101790944	6.13	25.3367	2.04727	1.95357e-11	1.91487e-10	yes	PREDICTED: calcium uniporter protein, mitochondrial
ncbi_101799547	5.15333	25.3267	2.29708	1.27633e-16	2.16475e-15	yes	PREDICTED: tetraspanin-14 [Anas platyrhynchos]
ncbi_101799651	2.61	25.3133	3.27778	1.31581e-22	3.77354e-21	yes	PREDICTED: LOW QUALITY PROTEIN: tyrosine-protein kinase JAK2 [Anas platyrhynchos]
ncbi_101803153	8.77	25.3033	1.52868	3.55491e-08	2.27453e-07	yes	PREDICTED: LOW QUALITY PROTEIN: treacle protein, partial [Anas platyrhynchos]
ncbi_101793956	12.14	25.2867	1.05861	0.00024275	0.000812157	yes	PREDICTED: succinyl-CoA ligase [ADP-forming] subunit beta, mitochondrial, partial [Anas platyrhynchos]
ncbi_101792506	10.7467	25.28	1.23411	8.40817e-06	3.74493e-05	yes	PREDICTED: LOW QUALITY PROTEIN: adenosine 3'-phospho 5'-phosphosulfate transporter 1 [Anas platyrhynchos]
ncbi_106020679	1.77667	25.2533	3.82923	5.43398e-20	1.26192e-18	yes	PREDICTED: C5a anaphylatoxin chemotactic receptor 1-like, partial [Anas platyrhynchos]
ncbi_101801024	8.93333	25.2167	1.49711	0.000132227	0.00046573	yes	PREDICTED: guanine nucleotide exchange factor for Rab-3A
ncbi_101793321	10.1867	25.21	1.30731	1.64412e-06	8.26963e-06	yes	PREDICTED: PEST proteolytic signal-containing nuclear protein [Anas platyrhynchos]
XLOC_024325	0.133333	25.19	7.56167	9.95287e-30	5.15853e-28	yes	-
ncbi_101798072	11.2267	25.1567	1.16401	0.000186751	0.00063733	yes	PREDICTED: charged multivesicular body protein 1a, partial [Anas platyrhynchos]
ncbi_101791656	8.67	25.13	1.53531	3.25028e-06	1.55155e-05	yes	PREDICTED: mediator of RNA polymerase II transcription subunit 31 [Anas platyrhynchos]
ncbi_101795998	12.1	25.1033	1.05287	0.000251731	0.000839479	yes	PREDICTED: pre-mRNA-processing factor 6, partial [Anas platyrhynchos]
ncbi_101796068	1.46	25.0733	4.10211	2.47838e-16	4.09495e-15	yes	delta-1 crystallin [Anas platyrhynchos]
ncbi_101801633	0.21	25.06	6.89885	1.34001e-45	1.75098e-43	yes	PREDICTED: adseverin [Anas platyrhynchos]
ncbi_101792592	6.64333	25.0433	1.91445	9.30312e-12	9.47417e-11	yes	PREDICTED: LOW QUALITY PROTEIN: junction plakoglobin [Anas platyrhynchos]
ncbi_101801271	5.16333	25.02	2.27671	3.69261e-14	4.80817e-13	yes	PREDICTED: protein wntless homolog
ncbi_101801911	9.35	25.01	1.41947	1.43537e-07	8.43893e-07	yes	PREDICTED: WD repeat domain phosphoinositide-interacting protein 3 [Anas platyrhynchos]
ncbi_101803767	11.5367	24.96	1.11339	9.0147e-05	0.000328427	yes	PREDICTED: scaffold attachment factor B1, partial [Anas platyrhynchos]
ncbi_101790883	6.69333	24.92	1.89651	1.96843e-12	2.1447e-11	yes	polypeptide N-acetylgalactosaminyltransferase 1 [Gallus gallus]
ncbi_101803013	0.0466667	24.9133	9.06031	1.3985e-50	2.44804e-48	yes	PREDICTED: C-C motif chemokine 20 [Anas platyrhynchos]
ncbi_101789594	11.6367	24.9033	1.09766	0.000104279	0.000374763	yes	PREDICTED: conserved oligomeric Golgi complex subunit 1 [Anas platyrhynchos]
ncbi_101799360	92.6967	24.8967	-1.89656	2.78597e-08	1.81e-07	yes	PREDICTED: redox-regulatory protein FAM213A [Anas platyrhynchos]
ncbi_101803529	9.44667	24.8967	1.39808	2.33962e-07	1.33945e-06	yes	PREDICTED: KAT8 regulatory NSL complex subunit 1 [Anas platyrhynchos]
ncbi_101791325	10.6733	24.8867	1.22136	1.50449e-05	6.4042e-05	yes	PREDICTED: cAMP-responsive element-binding protein-like 2
ncbi_101804186	1.77333	24.88	3.81045	4.14032e-27	1.71099e-25	yes	PREDICTED: proepiregulin [Anas platyrhynchos]
ncbi_101794194	2.45333	24.87	3.34159	9.32801e-22	2.47259e-20	yes	PREDICTED: LOW QUALITY PROTEIN: cytokine receptor common subunit gamma [Anas platyrhynchos]
ncbi_101799523	11.44	24.8667	1.12013	2.99138e-05	0.000120037	yes	PREDICTED: PERQ amino acid-rich with GYF domain-containing protein 2
ncbi_101798604	6.12667	24.8233	2.01852	2.33426e-14	3.10705e-13	yes	PREDICTED: F-box only protein 42 [Anas platyrhynchos]
ncbi_101799027	12.41	24.8233	1.00019	0.0212518	0.044512	yes	-
ncbi_101802186	7.05333	24.7533	1.81125	1.02454e-10	9.25074e-10	yes	PREDICTED: rho GTPase-activating protein 5
ncbi_101799091	10.63	24.7433	1.2189	4.25443e-06	1.99094e-05	yes	PREDICTED: U2 snRNP-associated SURP motif-containing protein [Anas platyrhynchos]
ncbi_101790536	0.583333	24.7367	5.40619	1.87485e-26	7.2626e-25	yes	-
ncbi_101797269	3.56333	24.73	2.79496	1.49293e-23	4.67926e-22	yes	PREDICTED: guanine nucleotide-binding protein subunit beta-5
ncbi_101792495	11.87	24.69	1.05661	0.000287262	0.000947076	yes	PREDICTED: Golgi phosphoprotein 3 [Anas platyrhynchos]
ncbi_101801313	4.45333	24.6667	2.46961	1.37612e-16	2.32549e-15	yes	PREDICTED: AT-rich interactive domain-containing protein 5B
ncbi_101790786	2.79	24.6633	3.14403	4.32153e-11	4.08695e-10	yes	PREDICTED: phospholipase B-like 1, partial [Anas platyrhynchos]
ncbi_101803473	3.33333	24.6633	2.88733	3.07049e-17	5.52064e-16	yes	PREDICTED: ceramide glucosyltransferase, partial [Anas platyrhynchos]
ncbi_101797500	0.223333	24.65	6.78625	1.7434e-28	7.9677e-27	yes	PREDICTED: proto-oncogene Mas-like [Anas platyrhynchos]
ncbi_101797338	49.5367	24.6467	-1.0071	0.0014479	0.00408109	yes	histone H2B 8 [Gallus gallus]
ncbi_101794578	8.40333	24.63	1.55138	3.46932e-05	0.000137169	yes	PREDICTED: homeobox protein TGIF1
ncbi_101802266	10.9567	24.63	1.16861	8.47415e-05	0.000310134	yes	PREDICTED: major facilitator superfamily domain-containing protein 1
ncbi_101804958	8.39333	24.5933	1.55095	1.89706e-08	1.25535e-07	yes	PREDICTED: ELL-associated factor 1, partial [Anas platyrhynchos]
ncbi_101798068	91.56	24.59	-1.89665	1.04399e-11	1.0597e-10	yes	PREDICTED: adipocyte plasma membrane-associated protein, partial [Anas platyrhynchos]
ncbi_101795018	7.01	24.56	1.80882	1.38831e-10	1.22375e-09	yes	PREDICTED: phosphatidylinositol transfer protein alpha
ncbi_101792669	10.6133	24.4967	1.20671	1.04562e-05	4.5834e-05	yes	PREDICTED: inositol hexakisphosphate kinase 1 [Anas platyrhynchos]
ncbi_101794870	8.40667	24.3967	1.53708	4.11394e-08	2.61061e-07	yes	PREDICTED: unconventional prefoldin RPB5 interactor 1
ncbi_101797172	6.35	24.3867	1.94126	1.3335e-08	8.97791e-08	yes	PREDICTED: F-box only protein 33, partial [Anas platyrhynchos]
ncbi_101797890	134.673	24.3833	-2.4655	8.79624e-18	1.67571e-16	yes	PREDICTED: adrenodoxin, mitochondrial [Anas platyrhynchos]
ncbi_101801766	3.15333	24.3567	2.94937	1.21276e-15	1.85819e-14	yes	PREDICTED: lysosomal amino acid transporter 1 homolog [Anas platyrhynchos]
ncbi_101804313	0.793333	24.34	4.93926	2.81523e-29	1.37827e-27	yes	PREDICTED: NFAT activation molecule 1
ncbi_101799592	0.6	24.2467	5.33668	8.91104e-34	6.3594e-32	yes	PREDICTED: epithelial membrane protein 1 [Anas platyrhynchos]
ncbi_101799737	7.99333	24.2233	1.59953	2.62068e-06	1.26963e-05	yes	PREDICTED: thioredoxin-related transmembrane protein 1 [Anas platyrhynchos]
ncbi_101795750	7.12333	24.21	1.76498	1.06816e-10	9.59789e-10	yes	PREDICTED: transcription factor ETV6 [Anas platyrhynchos]
ncbi_101800610	108.6	24.21	-2.16535	1.83654e-14	2.47472e-13	yes	PREDICTED: L-xylulose reductase, partial [Anas platyrhynchos]
ncbi_101802685	8.97333	24.2033	1.43149	3.61574e-07	2.0138e-06	yes	PREDICTED: R3H domain-containing protein 2 [Anas platyrhynchos]
ncbi_101802293	4.63	24.1967	2.38572	5.58001e-15	7.9644e-14	yes	PREDICTED: casein kinase I
ncbi_101792607	0.623333	24.1733	5.27727	6.43588e-42	6.86309e-40	yes	PREDICTED: NF-kappa-B inhibitor zeta
ncbi_101791448	5.73333	24.1133	2.07239	1.80497e-14	2.43573e-13	yes	PREDICTED: gamma-aminobutyric acid receptor-associated protein-like 1
ncbi_101795633	10.34	24.1033	1.221	5.12568e-06	2.36034e-05	yes	PREDICTED: RAF proto-oncogene serine/threonine-protein kinase
XLOC_007883	11.9333	24.0833	1.01304	0.0139288	0.0306691	yes	XP_009566747.1 PREDICTED: mitochondrial import receptor subunit TOM22 homolog [Cuculus canorus]
ncbi_101796698	2.97	24.0033	3.0147	2.57824e-11	2.49033e-10	yes	PREDICTED: protein SYS1 homolog, partial [Anas platyrhynchos]
ncbi_101799765	340.213	23.9967	-3.82553	3.57499e-26	1.351e-24	yes	PREDICTED: dimethylaniline monooxygenase [N-oxide-forming] 3
ncbi_101799875	10.6267	23.97	1.17354	8.57567e-06	3.81312e-05	yes	PREDICTED: transmembrane protein 41B [Anas platyrhynchos]
ncbi_101798259	9.87333	23.9567	1.27882	4.15606e-05	0.000162042	yes	PREDICTED: cGMP-inhibited 3',5'-cyclic phosphodiesterase B, partial [Anas platyrhynchos]
ncbi_101792429	1.83667	23.9067	3.70225	3.87899e-30	2.05799e-28	yes	Peroxisome proliferator-activated receptor gamma, partial [Anas platyrhynchos]
ncbi_101790262	8.17333	23.9	1.54801	1.4149e-06	7.1731e-06	yes	PREDICTED: endothelin B receptor, partial [Anas platyrhynchos]
ncbi_101789794	11.23	23.8733	1.08804	0.000361587	0.00116662	yes	PREDICTED: LOW QUALITY PROTEIN: protein Smaug homolog 1 [Anas platyrhynchos]
ncbi_101799569	2.69333	23.8667	3.14753	3.99714e-20	9.3645e-19	yes	PREDICTED: A disintegrin and metalloproteinase with thrombospondin motifs 2-like [Anas platyrhynchos]
ncbi_101796413	5.96	23.8567	2.00101	3.37049e-09	2.47681e-08	yes	PREDICTED: transmembrane protein 120A [Anas platyrhynchos]
ncbi_101800567	8.36667	23.84	1.51066	2.78105e-05	0.000112301	yes	-
ncbi_101791584	6.71667	23.8333	1.82716	8.52948e-07	4.48088e-06	yes	PREDICTED: mothers against decapentaplegic homolog 6 [Anas platyrhynchos]
ncbi_101796213	7.15333	23.81	1.73488	2.98712e-09	2.20909e-08	yes	PREDICTED: homeodomain-interacting protein kinase 1
ncbi_101802161	5.57667	23.8	2.09349	3.24724e-14	4.25213e-13	yes	PREDICTED: TATA box-binding protein-like protein 1 [Alligator sinensis]
ncbi_101793448	10.1633	23.7767	1.22617	2.06365e-06	1.02055e-05	yes	PREDICTED: PHD finger protein 12
ncbi_101804305	2.74667	23.7667	3.11319	1.55797e-18	3.1422e-17	yes	PREDICTED: R-spondin-3 [Anas platyrhynchos]
ncbi_101789486	1.16	23.7567	4.35614	9.18256e-34	6.50315e-32	yes	PREDICTED: tumor necrosis factor ligand superfamily member 15 [Anas platyrhynchos]
ncbi_101792383	3.18333	23.7567	2.89972	2.53785e-15	3.75118e-14	yes	PREDICTED: coiled-coil domain-containing protein 107 [Anas platyrhynchos]
ncbi_101796910	8.11667	23.7533	1.54917	7.80409e-08	4.78062e-07	yes	PREDICTED: LOW QUALITY PROTEIN: basement membrane-specific heparan sulfate proteoglycan core protein, partial [Anas platyrhynchos]
ncbi_101800194	7.31667	23.7533	1.69887	1.78012e-05	7.4712e-05	yes	PREDICTED: cysteine-rich protein 2 [Anas platyrhynchos]
ncbi_101793392	0.95	23.7433	4.64345	7.02783e-22	1.89262e-20	yes	PREDICTED: LOW QUALITY PROTEIN: fatty acid-binding protein, epidermal [Pygoscelis adeliae]
ncbi_106018098	5.46333	23.7267	2.11866	2.46122e-14	3.269e-13	yes	PREDICTED: serpin B6-like [Anas platyrhynchos]
ncbi_101792591	2.6	23.7233	3.18972	1.43576e-28	6.69104e-27	yes	PREDICTED: leucine-rich repeat flightless-interacting protein 1
ncbi_101801230	4.36	23.7233	2.44391	3.15135e-18	6.22056e-17	yes	PREDICTED: mothers against decapentaplegic homolog 3 [Anas platyrhynchos]
ncbi_101802045	7.67667	23.7233	1.62775	2.10796e-09	1.59451e-08	yes	PREDICTED: TAF5-like RNA polymerase II p300/CBP-associated factor-associated factor 65 kDa subunit 5L [Anas platyrhynchos]
ncbi_101803310	7.06	23.7233	1.74857	2.38174e-10	2.04409e-09	yes	PREDICTED: low-density lipoprotein receptor-related protein 3
ncbi_101799876	3.64333	23.7067	2.70196	5.5e-21	1.37352e-19	yes	PREDICTED: inverted formin-2-like [Anas platyrhynchos]
ncbi_101803070	53.1733	23.7067	-1.16541	0.000352355	0.00113901	yes	PREDICTED: NADH dehydrogenase [ubiquinone] iron-sulfur protein 4, mitochondrial, partial [Anas platyrhynchos]
ncbi_101792967	10.4433	23.6933	1.1819	0.000786491	0.00234808	yes	PREDICTED: DNA-directed RNA polymerases I, II, and III subunit RPABC3 [Anas platyrhynchos]
ncbi_101791849	4.92667	23.6567	2.26356	1.19798e-13	1.47993e-12	yes	PREDICTED: CKLF-like MARVEL transmembrane domain-containing protein 3 [Anas platyrhynchos]
ncbi_101799612	86.92	23.65	-1.87785	5.60552e-11	5.22928e-10	yes	PREDICTED: carnitine O-palmitoyltransferase 1, liver
ncbi_101793338	102.303	23.6367	-2.11375	1.58455e-13	1.93812e-12	yes	PREDICTED: 3-mercaptopyruvate sulfurtransferase [Anas platyrhynchos]
ncbi_101793573	1.96667	23.6233	3.58639	3.86931e-23	1.1693e-21	yes	PREDICTED: serine/threonine-protein kinase 17A, partial [Anas platyrhynchos]
ncbi_101794519	0.703333	23.6167	5.06945	5.69453e-31	3.17304e-29	yes	PREDICTED: SAM domain-containing protein SAMSN-1 [Anas platyrhynchos]
ncbi_101794773	54.0433	23.6033	-1.19513	1.67711e-05	7.07566e-05	yes	Fibulin-1, partial [Anas platyrhynchos]
ncbi_101789784	11.78	23.5733	1.00082	0.0007063	0.00213408	yes	activin receptor type-2A precursor [Gallus gallus]
ncbi_101797005	8.66333	23.5733	1.44416	3.25868e-10	2.7534e-09	yes	PREDICTED: AF4/FMR2 family member 4 [Anas platyrhynchos]
ncbi_101793518	2.25667	23.56	3.38407	1.08655e-21	2.87194e-20	yes	-
ncbi_101799558	8.45	23.54	1.47809	8.82653e-08	5.35917e-07	yes	PREDICTED: TATA-box-binding protein [Anas platyrhynchos]
ncbi_101793327	3.17667	23.51	2.88769	1.21737e-14	1.67569e-13	yes	PREDICTED: ras-related protein Rab-27B [Anas platyrhynchos]
ncbi_101801123	2.77	23.5	3.0847	3.23128e-24	1.0803e-22	yes	PREDICTED: protein FAM49A
ncbi_101798703	11.46	23.4767	1.03462	5.47411e-05	0.000208097	yes	PREDICTED: general transcription factor IIH subunit 1
ncbi_101802454	5.39333	23.46	2.12095	1.71236e-09	1.31022e-08	yes	PREDICTED: UDP-glucuronic acid decarboxylase 1 [Anas platyrhynchos]
ncbi_101795651	6.72	23.4533	1.80326	2.1086e-06	1.04001e-05	yes	PREDICTED: serine/threonine-protein kinase PLK2
ncbi_101801659	4.55333	23.4233	2.36295	1.28041e-16	2.16968e-15	yes	PREDICTED: lymphocyte function-associated antigen 3 [Anas platyrhynchos]
ncbi_101803593	9.42667	23.3033	1.30572	4.41335e-07	2.42111e-06	yes	PREDICTED: U4/U6 small nuclear ribonucleoprotein Prp3
ncbi_101802562	0.166667	23.2867	7.12639	4.42964e-34	3.22322e-32	yes	PREDICTED: V-set and immunoglobulin domain-containing protein 4-like [Anas platyrhynchos]
ncbi_101791376	0.826667	23.2767	4.81543	1.22631e-38	1.10996e-36	yes	PREDICTED: uridine phosphorylase 1
ncbi_101802142	8.61	23.2767	1.4348	9.83492e-06	4.32947e-05	yes	PREDICTED: transcription elongation factor A protein 1
ncbi_101804462	7.76333	23.2533	1.58269	5.23821e-08	3.26816e-07	yes	PREDICTED: ceroid-lipofuscinosis neuronal protein 6, partial [Anas platyrhynchos]
ncbi_101792387	3.47	23.2267	2.74277	1.86127e-06	9.28634e-06	yes	PREDICTED: exocyst complex component 3-like protein
ncbi_101796602	11.4267	23.2267	1.02338	0.000701958	0.00212304	yes	PREDICTED: la-related protein 1B
ncbi_101804795	9.09333	23.22	1.35249	2.03177e-06	1.00612e-05	yes	PREDICTED: SAP domain-containing ribonucleoprotein, partial [Anas platyrhynchos]
ncbi_101796839	4.77667	23.1933	2.27963	1.29054e-17	2.41391e-16	yes	PREDICTED: E3 ubiquitin-protein ligase HACE1
ncbi_101801708	7.00333	23.19	1.72739	5.74209e-09	4.07125e-08	yes	PREDICTED: LOW QUALITY PROTEIN: septin-9-like [Anas platyrhynchos]
ncbi_101799010	9.48667	23.18	1.28891	1.18635e-06	6.08424e-06	yes	DEAH (Asp-Glu-Ala-His) box polypeptide 30 [Mus musculus]
ncbi_101789419	9.80667	23.1633	1.24001	5.20556e-06	2.39497e-05	yes	PREDICTED: GDP-fucose protein O-fucosyltransferase 2 [Anas platyrhynchos]
ncbi_101800579	2.11333	23.1633	3.45425	2.45041e-22	6.83719e-21	yes	PREDICTED: adenosine receptor A2b [Anas platyrhynchos]
ncbi_101799293	9.28333	23.16	1.31892	1.14046e-05	4.96393e-05	yes	PREDICTED: NTF2-related export protein 2
ncbi_101797863	1.07333	23.15	4.43084	3.78607e-36	3.04115e-34	yes	PREDICTED: LOW QUALITY PROTEIN: serine/threonine-protein kinase PLK3, partial [Anas platyrhynchos]
ncbi_101804097	9.59	23.15	1.27141	5.24622e-06	2.41248e-05	yes	PREDICTED: RNA-binding protein 25
ncbi_101789556	7.30333	23.1367	1.66355	3.55913e-10	2.98822e-09	yes	PREDICTED: ras-related protein Rab-35 [Anas platyrhynchos]
ncbi_101802079	1.62	23.1333	3.83591	1.25932e-27	5.39648e-26	yes	PREDICTED: type 2 lactosamine alpha-2,3-sialyltransferase
ncbi_101804870	10.7467	23.1333	1.10608	0.000174897	0.00060052	yes	PREDICTED: structural maintenance of chromosomes protein 3 [Anas platyrhynchos]
ncbi_101791746	5.79333	23.12	1.99668	8.52835e-14	1.07138e-12	yes	PREDICTED: calcineurin subunit B type 1
ncbi_101789806	7.41333	23.1133	1.64053	3.39247e-06	1.61569e-05	yes	PREDICTED: probable 28S rRNA (cytosine(4447)-C(5))-methyltransferase [Anas platyrhynchos]
ncbi_101803808	5.23333	23.06	2.13959	1.03993e-13	1.29329e-12	yes	PREDICTED: EGF, latrophilin and seven transmembrane domain-containing protein 1
ncbi_101791336	78.3933	23.05	-1.76596	1.61475e-07	9.43975e-07	yes	PREDICTED: carnitine O-acetyltransferase [Anas platyrhynchos]
ncbi_101792458	5.46	23.05	2.07779	1.00846e-11	1.02419e-10	yes	PREDICTED: HAUS augmin-like complex subunit 2, partial [Anas platyrhynchos]
ncbi_101804645	6.14	22.99	1.9047	3.79735e-10	3.17816e-09	yes	PREDICTED: histone-lysine N-methyltransferase, H3 lysine-79 specific [Anas platyrhynchos]
ncbi_101790309	7.06	22.98	1.70264	8.66412e-10	6.89377e-09	yes	PREDICTED: TGF-beta-activated kinase 1 and MAP3K7-binding protein 2
ncbi_101801603	8.66667	22.9633	1.40578	9.48999e-07	4.95461e-06	yes	PREDICTED: LOW QUALITY PROTEIN: calcium uptake protein 1, mitochondrial [Anas platyrhynchos]
ncbi_101803007	8.94333	22.95	1.35961	5.88489e-07	3.1724e-06	yes	PREDICTED: ATP-dependent RNA helicase DDX24 [Anas platyrhynchos]
ncbi_101789916	1.07	22.9433	4.42239	5.80058e-23	1.72761e-21	yes	PREDICTED: protein FAM65B
ncbi_101803719	10.2733	22.9367	1.15875	1.77872e-05	7.46699e-05	yes	PREDICTED: microfibril-associated glycoprotein 3 [Anas platyrhynchos]
ncbi_101791062	8.83333	22.9333	1.37642	1.34798e-06	6.85631e-06	yes	PREDICTED: CCR4-NOT transcription complex subunit 2
ncbi_101804875	0.163333	22.9167	7.13243	1.57901e-46	2.13858e-44	yes	PREDICTED: LOW QUALITY PROTEIN: E3 ubiquitin-protein ligase TRIM39-like [Anas platyrhynchos]
ncbi_101795973	2.55	22.8833	3.16573	2.10978e-27	8.93767e-26	yes	PREDICTED: RING finger and SPRY domain-containing protein 1 [Anas platyrhynchos]
ncbi_101802925	1.21333	22.8833	4.23725	1.39719e-17	2.60813e-16	yes	PREDICTED: insulin-like growth factor-binding protein complex acid labile subunit [Anas platyrhynchos]
ncbi_101794225	211.917	22.8733	-3.21176	9.80479e-29	4.62921e-27	yes	PREDICTED: ADP/ATP translocase 1, partial [Anas platyrhynchos]
ncbi_101793107	2.87	22.8667	2.99412	2.5359e-21	6.5443e-20	yes	PREDICTED: growth arrest-specific protein 6 [Anas platyrhynchos]
ncbi_101801579	10.7867	22.8567	1.08337	0.0123024	0.0274861	yes	PREDICTED: DNA replication licensing factor MCM6 [Anas platyrhynchos]
ncbi_101799319	8.03667	22.8333	1.50647	8.42094e-09	5.82807e-08	yes	PREDICTED: microtubule-associated protein 4
ncbi_101798795	0.646667	22.7867	5.13902	2.77131e-24	9.29812e-23	yes	PREDICTED: LOW QUALITY PROTEIN: ETS-related transcription factor Elf-3 [Anas platyrhynchos]
ncbi_101792171	6.36667	22.7833	1.83937	6.28408e-07	3.37876e-06	yes	PREDICTED: cytochrome b-245 heavy chain [Anas platyrhynchos]
ncbi_101797879	1.85667	22.78	3.61698	1.3448e-28	6.28532e-27	yes	Tripartite motif-containing protein 47 [Anas platyrhynchos]
ncbi_101804397	0.936667	22.7767	4.60388	4.582e-31	2.56081e-29	yes	PREDICTED: leukotriene C4 synthase [Anas platyrhynchos]
ncbi_101790129	9.48333	22.77	1.26367	1.16261e-06	5.96579e-06	yes	PREDICTED: transcription elongation factor B polypeptide 3 [Anas platyrhynchos]
ncbi_101790085	5.15	22.75	2.14322	1.37656e-13	1.68973e-12	yes	PREDICTED: sprouty-related, EVH1 domain-containing protein 2
ncbi_101798014	6.76667	22.7233	1.74766	5.41106e-09	3.85274e-08	yes	PREDICTED: fibrillin-1
XLOC_025147	3.37667	22.7067	2.74944	2.91332e-12	3.11926e-11	yes	XP_010563425.1 PREDICTED: LOW QUALITY PROTEIN: bromodomain adjacent to zinc finger domain protein 2A [Haliaeetus leucocephalus]
ncbi_101796361	5.18667	22.7067	2.13024	1.45095e-14	1.97813e-13	yes	PREDICTED: MORC family CW-type zinc finger protein 3 [Anas platyrhynchos]
ncbi_101792414	8.57333	22.69	1.40413	1.36286e-06	6.93009e-06	yes	PREDICTED: RRP15-like protein, partial [Anas platyrhynchos]
ncbi_101793353	5.53667	22.6833	2.03454	8.65666e-10	6.89079e-09	yes	PREDICTED: E3 ubiquitin-protein ligase HACE1 [Anas platyrhynchos]
ncbi_101798048	562.633	22.68	-4.6327	1.27351e-23	4.03933e-22	yes	PREDICTED: glutathione S-transferase [Anas platyrhynchos]
ncbi_101800737	0.75	22.68	4.91839	1.317e-47	1.87977e-45	yes	PREDICTED: neutrophil cytosol factor 2 [Anas platyrhynchos]
ncbi_101798403	3.14667	22.6633	2.84846	8.76235e-19	1.81255e-17	yes	PREDICTED: uridine-cytidine kinase 2 [Anas platyrhynchos]
ncbi_101798651	1.54667	22.66	3.87291	1.36178e-26	5.36473e-25	yes	PREDICTED: pantetheinase-like [Anas platyrhynchos]
ncbi_101797501	6.75	22.63	1.74528	1.35128e-10	1.19282e-09	yes	PREDICTED: DNA methyltransferase 1-associated protein 1 [Anas platyrhynchos]
ncbi_101803621	6.04667	22.61	1.90275	1.0539e-10	9.47901e-10	yes	PREDICTED: SPRY domain-containing SOCS box protein 1 [Anas platyrhynchos]
XLOC_027866	8.92667	22.59	1.33949	1.72535e-05	7.26104e-05	yes	XP_008934730.1 PREDICTED: dual specificity mitogen-activated protein kinase kinase 3 [Merops nubicus]
ncbi_101798691	5.49667	22.59	2.03906	3.17004e-12	3.38046e-11	yes	PREDICTED: TSC22 domain family protein 2
ncbi_101800809	6.16333	22.58	1.87326	3.53579e-12	3.7404e-11	yes	PREDICTED: CREB-binding protein
ncbi_101805394	6.15333	22.56	1.87433	1.72119e-12	1.89086e-11	yes	PREDICTED: SEC14-like protein 1 [Anas platyrhynchos]
ncbi_101802442	2.45333	22.55	3.20031	1.1083e-19	2.49267e-18	yes	PREDICTED: cap-specific mRNA (nucleoside-2'-O-)-methyltransferase 2 [Anas platyrhynchos]
ncbi_101792886	2.53667	22.5467	3.15191	3.25225e-25	1.15604e-23	yes	PREDICTED: doublecortin domain-containing protein 2
ncbi_101792330	8.52667	22.5433	1.40265	1.27389e-07	7.55178e-07	yes	PREDICTED: syntaxin-12, partial [Anas platyrhynchos]
ncbi_101803694	7.79333	22.53	1.53153	4.30006e-06	2.00926e-05	yes	PREDICTED: sorting nexin-7 [Anas platyrhynchos]
ncbi_101790975	10.47	22.52	1.10495	4.4449e-05	0.000172326	yes	PREDICTED: interferon alpha/beta receptor 1
ncbi_101804802	4.59667	22.5133	2.29212	3.93388e-09	2.86247e-08	yes	PREDICTED: probable G-protein coupled receptor 34 [Anas platyrhynchos]
ncbi_101805126	1.35	22.5033	4.05911	1.29297e-29	6.6642e-28	yes	PREDICTED: sushi domain-containing protein 3
ncbi_101789702	0.246667	22.4833	6.51015	1.72999e-61	6.41999e-59	yes	PREDICTED: gremlin-1 [Anas platyrhynchos]
ncbi_101799520	3.4	22.4433	2.72268	8.511e-19	1.76624e-17	yes	PREDICTED: unconventional myosin-If [Anas platyrhynchos]
ncbi_101797727	10.2533	22.4233	1.12891	0.000527372	0.00164129	yes	PREDICTED: protein DPCD [Anas platyrhynchos]
ncbi_101803561	5.21333	22.4067	2.10365	1.25852e-11	1.26363e-10	yes	PREDICTED: epidermal growth factor receptor kinase substrate 8
ncbi_101794207	60.1033	22.4033	-1.42373	7.06845e-07	3.76234e-06	yes	PREDICTED: ectonucleoside triphosphate diphosphohydrolase 5
XLOC_012433	5.61667	22.4	1.99571	5.73688e-09	4.06911e-08	yes	-
ncbi_101802769	96.31	22.3833	-2.10526	3.7431e-09	2.73223e-08	yes	PREDICTED: regenerating islet-derived protein 4 [Anas platyrhynchos]
ncbi_101790300	9.08333	22.37	1.30027	9.57989e-07	4.99873e-06	yes	PREDICTED: zinc finger CCCH domain-containing protein 13
ncbi_101795978	10.8933	22.3667	1.0379	0.00022822	0.000767558	yes	PREDICTED: C1GALT1-specific chaperone 1 [Anas platyrhynchos]
ncbi_101799513	9.44	22.3467	1.2432	1.98628e-06	9.85175e-06	yes	PREDICTED: LOW QUALITY PROTEIN: transcription factor E2-alpha [Anas platyrhynchos]
ncbi_101795805	2.01333	22.3433	3.47219	1.12466e-25	4.12414e-24	yes	PREDICTED: cdc42 effector protein 3 [Anas platyrhynchos]
ncbi_101802934	2.29667	22.2933	3.279	1.62432e-28	7.49732e-27	yes	PREDICTED: LOW QUALITY PROTEIN: FERM domain-containing protein 6 [Anas platyrhynchos]
ncbi_101794377	3.6	22.2633	2.6286	3.44817e-19	7.36257e-18	yes	PREDICTED: transcription factor MafK [Anas platyrhynchos]
ncbi_101793268	8.53	22.2133	1.38081	4.77603e-07	2.60952e-06	yes	PREDICTED: adaptin ear-binding coat-associated protein 2, partial [Anas platyrhynchos]
ncbi_101803982	7.52	22.1833	1.56067	1.10201e-08	7.49552e-08	yes	PREDICTED: transmembrane protein 140 [Anas platyrhynchos]
ncbi_101800154	7.08667	22.1633	1.645	7.39869e-09	5.15907e-08	yes	PREDICTED: LOW QUALITY PROTEIN: myotubularin-related protein 5, partial [Anas platyrhynchos]
ncbi_101793203	6.91333	22.13	1.67855	1.06919e-08	7.29103e-08	yes	PREDICTED: nucleolar protein of 40 kDa [Anas platyrhynchos]
ncbi_101799426	48.9	22.1067	-1.14535	6.8572e-06	3.08974e-05	yes	PREDICTED: transducin beta-like protein 2, partial [Anas platyrhynchos]
ncbi_101793592	6.46333	22.1	1.7737	1.10907e-10	9.94627e-10	yes	PREDICTED: zinc finger protein 410 [Anas platyrhynchos]
ncbi_101797750	10.14	22.08	1.12268	0.000407827	0.00129999	yes	PREDICTED: LOW QUALITY PROTEIN: S-adenosylmethionine synthase
ncbi_101798561	5.74	22.0467	1.94144	5.18656e-09	3.7017e-08	yes	PREDICTED: sperm-specific antigen 2 [Anas platyrhynchos]
ncbi_101804512	5.16	22.04	2.09468	3.03464e-13	3.59794e-12	yes	PREDICTED: protein bicaudal D homolog 2
ncbi_101794530	4.24667	22.0333	2.37528	3.93041e-17	6.99221e-16	yes	PREDICTED: DENN domain-containing protein 2C [Anas platyrhynchos]
ncbi_101800901	1.51667	22.0033	3.85875	2.00782e-15	3.00203e-14	yes	PREDICTED: M-phase inducer phosphatase 1 [Anas platyrhynchos]
ncbi_101804317	1.77333	22.0033	3.63319	1.69538e-29	8.59501e-28	yes	PREDICTED: macrophage colony-stimulating factor 1, partial [Anas platyrhynchos]
ncbi_101791929	5.17333	21.9967	2.08812	2.33524e-13	2.80637e-12	yes	PREDICTED: ena/VASP-like protein [Anas platyrhynchos]
ncbi_101802205	6.52667	21.9567	1.75024	9.11713e-10	7.22941e-09	yes	PREDICTED: cytoplasmic polyadenylation element-binding protein 4 [Anas platyrhynchos]
ncbi_101793802	0.43	21.9333	5.67264	1.60434e-36	1.30564e-34	yes	PREDICTED: cadherin-17 [Anas platyrhynchos]
ncbi_101796113	8.35333	21.9133	1.39139	1.36242e-05	5.84635e-05	yes	PREDICTED: protein DEK [Anas platyrhynchos]
ncbi_101802202	6.95667	21.8667	1.65227	7.60269e-10	6.10155e-09	yes	PREDICTED: zinc finger CCCH-type with G patch domain-containing protein [Anas platyrhynchos]
ncbi_101789432	8.23667	21.8567	1.40794	4.12543e-06	1.93497e-05	yes	PREDICTED: arfaptin-2 [Anas platyrhynchos]
ncbi_101790844	7.48667	21.8267	1.5437	7.5398e-09	5.25154e-08	yes	PREDICTED: filamin-interacting protein FAM101B [Anas platyrhynchos]
ncbi_101799266	7.44	21.8267	1.55272	5.29743e-08	3.30289e-07	yes	PREDICTED: importin subunit alpha-5 [Anas platyrhynchos]
ncbi_101797762	10.0933	21.8233	1.11247	6.56449e-05	0.000246216	yes	PREDICTED: transmembrane protein 165, partial [Anas platyrhynchos]
ncbi_101798078	8.26	21.8067	1.40056	2.39853e-07	1.37191e-06	yes	Claudin domain-containing protein 1, partial [Anas platyrhynchos]
ncbi_101797977	2.79333	21.79	2.96361	8.90734e-25	3.06634e-23	yes	PREDICTED: probable G-protein coupled receptor 116
ncbi_101801355	4.46333	21.7867	2.28725	2.46768e-17	4.47147e-16	yes	Guanine nucleotide-binding protein subunit alpha-13, partial [Aptenodytes forsteri]
ncbi_101800792	6.42667	21.77	1.7602	2.67863e-10	2.282e-09	yes	PREDICTED: STE20-related kinase adapter protein alpha
ncbi_101794096	0.903333	21.7367	4.58873	3.20925e-47	4.51118e-45	yes	PREDICTED: protein FAM102B
ncbi_101790357	8.28333	21.7267	1.39118	1.90966e-06	9.50219e-06	yes	PREDICTED: KRR1 small subunit processome component homolog, partial [Anas platyrhynchos]
ncbi_101798652	6.75	21.6833	1.68363	0.000517218	0.00161158	yes	PREDICTED: succinate dehydrogenase assembly factor 4, mitochondrial [Anas platyrhynchos]
ncbi_106014526	0.09	21.6633	7.91111	1.79243e-22	5.04681e-21	yes	PREDICTED: phorbol-12-myristate-13-acetate-induced protein 1 [Anas platyrhynchos]
ncbi_101802985	8.82333	21.57	1.28963	0.00697108	0.01666	yes	PREDICTED: prestin [Anas platyrhynchos]
ncbi_101795871	6.00667	21.5533	1.84327	7.75303e-10	6.21414e-09	yes	PREDICTED: alpha-1,3/1,6-mannosyltransferase ALG2, partial [Anas platyrhynchos]
ncbi_101795889	10.2767	21.5433	1.06787	0.000424745	0.00134928	yes	PREDICTED: FERM domain-containing protein 4B
ncbi_101802890	7.23333	21.53	1.57362	6.0954e-09	4.30202e-08	yes	PREDICTED: G/T mismatch-specific thymine DNA glycosylase
ncbi_101801042	8.26333	21.5233	1.38111	7.2278e-05	0.000268654	yes	PREDICTED: peflin, partial [Anas platyrhynchos]
ncbi_101793751	10.3633	21.5133	1.05374	0.000217678	0.000735794	yes	PREDICTED: forkhead box protein P1
ncbi_101791067	10.46	21.4967	1.03923	0.000177795	0.000609683	yes	PREDICTED: COP9 signalosome complex subunit 8 [Anas platyrhynchos]
ncbi_101790575	2.47667	21.4933	3.11742	2.40558e-12	2.59963e-11	yes	PREDICTED: LOW QUALITY PROTEIN: metalloproteinase inhibitor 2, partial [Anas platyrhynchos]
ncbi_101800847	8.95	21.49	1.26371	1.3916e-05	5.96041e-05	yes	PREDICTED: probable ATP-dependent RNA helicase DDX41, partial [Chlamydotis macqueenii]
ncbi_101802297	10.18	21.47	1.07658	3.04529e-05	0.000121936	yes	PREDICTED: la-related protein 7 [Anas platyrhynchos]
ncbi_101796646	3.33667	21.4533	2.68472	2.43182e-05	9.92136e-05	yes	PREDICTED: LOW QUALITY PROTEIN: transcription factor SOX-9 [Anas platyrhynchos]
ncbi_101803555	9.55	21.4467	1.16718	0.000177258	0.000608064	yes	PREDICTED: RCC1 and BTB domain-containing protein 1
ncbi_101789913	8.56	21.4367	1.3244	1.19735e-06	6.13724e-06	yes	PREDICTED: KH domain-containing, RNA-binding, signal transduction-associated protein 1 [Anas platyrhynchos]
ncbi_101804570	4.46667	21.3867	2.25944	3.00968e-14	3.9522e-13	yes	Crk-like protein, partial [Anas platyrhynchos]
ncbi_101802230	4.98667	21.38	2.10011	1.24857e-07	7.41353e-07	yes	PREDICTED: transcription factor Sox-18A
ncbi_101804995	5.64667	21.3667	1.91989	2.91115e-06	1.40193e-05	yes	PREDICTED: fibroblast growth factor receptor 3 [Anas platyrhynchos]
ncbi_101790838	8.41667	21.3633	1.34382	0.000446752	0.00141098	yes	PREDICTED: transcription factor BTF3 [Anas platyrhynchos]
ncbi_101794821	176.447	21.3333	-3.04805	2.17223e-26	8.37956e-25	yes	PREDICTED: mitochondrial amidoxime reducing component 2, partial [Anas platyrhynchos]
ncbi_101804176	7.59667	21.3333	1.48967	2.0557e-08	1.35597e-07	yes	PREDICTED: zinc finger CCCH domain-containing protein 18
ncbi_101796444	3.61333	21.2633	2.55697	8.20163e-14	1.03244e-12	yes	PREDICTED: reticulocalbin-1 [Anas platyrhynchos]
ncbi_101793485	8.73333	21.23	1.2815	0.000145775	0.000508336	yes	PREDICTED: transcription factor Dp-1
ncbi_101796783	3.1	21.23	2.77576	2.54823e-18	5.06236e-17	yes	PREDICTED: SH3 domain and tetratricopeptide repeat-containing protein 2
ncbi_101798867	6.87667	21.22	1.62564	1.30818e-09	1.01477e-08	yes	PREDICTED: protein BEAN1, partial [Gavia stellata]
ncbi_101798700	6.37333	21.2167	1.73508	2.88726e-05	0.000116312	yes	PREDICTED: histone deacetylase complex subunit SAP30 [Taeniopygia guttata]
ncbi_101793678	7.90667	21.2	1.42292	5.45545e-07	2.95636e-06	yes	PREDICTED: pre-mRNA 3' end processing protein WDR33
ncbi_101789423	9.74	21.18	1.12071	4.13959e-05	0.000161434	yes	protein Dr1 [Gallus gallus]
ncbi_101805054	2.94333	21.1733	2.84673	8.45486e-13	9.5252e-12	yes	PREDICTED: protein slowmo homolog 1 [Anas platyrhynchos]
ncbi_101803810	8.90333	21.1667	1.24938	7.91837e-05	0.000291403	yes	PREDICTED: PRKR-interacting protein 1, partial [Anas platyrhynchos]
ncbi_101795919	3.51333	21.1633	2.59065	2.42041e-10	2.07632e-09	yes	PREDICTED: BTB/POZ domain-containing protein 6 [Anas platyrhynchos]
ncbi_101800292	122.697	21.1567	-2.53591	8.94674e-14	1.12319e-12	yes	PREDICTED: LOW QUALITY PROTEIN: complement component C6 [Anas platyrhynchos]
ncbi_101805382	3.88333	21.1233	2.44347	3.93226e-16	6.35566e-15	yes	PREDICTED: platelet glycoprotein Ib alpha chain
ncbi_101803017	6.63	21.1167	1.6713	3.51059e-08	2.2485e-07	yes	PREDICTED: nuclear transcription factor Y subunit alpha
ncbi_101792968	4.56	21.1033	2.21037	2.62194e-11	2.52991e-10	yes	PREDICTED: carbohydrate sulfotransferase 15 [Anas platyrhynchos]
ncbi_101792957	1.83667	21.0933	3.52163	1.69615e-22	4.81224e-21	yes	PREDICTED: bifunctional methylenetetrahydrofolate dehydrogenase/cyclohydrolase, mitochondrial [Anas platyrhynchos]
ncbi_101798161	7.42	21.0867	1.50684	4.12194e-07	2.27086e-06	yes	PREDICTED: ribose-phosphate pyrophosphokinase 1 [Anas platyrhynchos]
ncbi_101797724	7.00667	21.0733	1.58862	3.57481e-07	1.99251e-06	yes	PREDICTED: ribosome production factor 1 [Anas platyrhynchos]
ncbi_101799690	1.12	21.0533	4.23248	1.42228e-11	1.4196e-10	yes	PREDICTED: arylsulfatase J, partial [Anas platyrhynchos]
ncbi_101790072	8.53667	21.05	1.30208	4.72416e-05	0.000182087	yes	PREDICTED: notch-regulated ankyrin repeat-containing protein [Ficedula albicollis]
ncbi_101803989	1.92667	21.05	3.44964	3.92087e-21	9.95237e-20	yes	PREDICTED: MLX-interacting protein [Anas platyrhynchos]
ncbi_101804189	5.75333	21.0467	1.87112	4.33356e-09	3.13609e-08	yes	PREDICTED: ankyrin repeat and SOCS box protein 6 [Anas platyrhynchos]
ncbi_101796490	8.71	21.0433	1.27262	7.08158e-05	0.000263747	yes	PREDICTED: calpastatin [Anas platyrhynchos]
ncbi_101794795	4.74333	21.0367	2.14893	7.23371e-12	7.45675e-11	yes	PREDICTED: TGF-beta receptor type-2 [Anas platyrhynchos]
ncbi_101796943	0.65	21.0233	5.01541	6.00602e-57	1.44729e-54	yes	PREDICTED: protein NLRC5
ncbi_101797337	8.65333	21.02	1.28043	5.16861e-05	0.000197495	yes	PREDICTED: plexin-D1, partial [Anas platyrhynchos]
ncbi_101791582	6.44333	21.0067	1.70497	7.05469e-09	4.92846e-08	yes	PREDICTED: kazrin [Anas platyrhynchos]
ncbi_101789678	6.95667	20.9967	1.59369	6.56681e-09	4.61367e-08	yes	PREDICTED: ankyrin repeat domain-containing protein 13A, partial [Anas platyrhynchos]
ncbi_101796973	197.653	20.9967	-3.23474	1.22705e-11	1.23605e-10	yes	Fatty acid synthase, partial [Anas platyrhynchos]
ncbi_101797913	9.91333	20.9933	1.08249	0.00262051	0.00696912	yes	PREDICTED: guanine nucleotide-binding protein G(I)/G(S)/G(O) subunit gamma-5 [Anas platyrhynchos]
ncbi_101793471	9	20.9367	1.21803	0.000239179	0.000800932	yes	PREDICTED: immunoglobulin-like domain-containing receptor 2 [Anas platyrhynchos]
ncbi_101797164	90.5233	20.9333	-2.11249	5.5576e-11	5.18719e-10	yes	PREDICTED: bile salt export pump
ncbi_101800286	7.81667	20.9233	1.42049	3.04996e-07	1.71699e-06	yes	PREDICTED: ankyrin repeat and KH domain-containing protein 1 [Anas platyrhynchos]
ncbi_101789544	153.96	20.9167	-2.87983	6.85704e-17	1.19692e-15	yes	PREDICTED: glyoxylate reductase/hydroxypyruvate reductase [Anas platyrhynchos]
ncbi_101800457	7.57	20.85	1.46168	9.51249e-07	4.96496e-06	yes	PREDICTED: collagen alpha-1(I) chain, partial [Anas platyrhynchos]
ncbi_101802291	3.67667	20.8433	2.50312	6.49826e-19	1.36243e-17	yes	PREDICTED: switch-associated protein 70
ncbi_101802633	9.21	20.8333	1.17762	9.65727e-06	4.25429e-05	yes	PREDICTED: SRSF protein kinase 1
ncbi_101798107	7.53333	20.8167	1.46638	1.76131e-07	1.02609e-06	yes	PREDICTED: neuropilin-1 [Anas platyrhynchos]
ncbi_101791296	6.16333	20.8067	1.75526	2.56657e-10	2.19257e-09	yes	PREDICTED: NADH-cytochrome b5 reductase 3 [Anas platyrhynchos]
ncbi_101794936	6.26	20.7967	1.73212	4.85987e-07	2.65064e-06	yes	PREDICTED: prostaglandin F2 receptor negative regulator
ncbi_101795391	5.96	20.77	1.80112	1.40302e-10	1.23496e-09	yes	PREDICTED: protein FAM193A
ncbi_101795475	6.26333	20.76	1.7288	6.83747e-07	3.65196e-06	yes	PREDICTED: ubiquitin-conjugating enzyme E2 R2-like
ncbi_101800170	6.26	20.7533	1.72911	2.46036e-10	2.10864e-09	yes	PREDICTED: anaphase-promoting complex subunit 1 [Anas platyrhynchos]
ncbi_101800826	46.4367	20.71	-1.16494	0.000105014	0.000376964	yes	PREDICTED: leucine-rich repeat-containing protein 58 [Anas platyrhynchos]
ncbi_101800776	7.52667	20.7033	1.45978	1.54194e-05	6.55308e-05	yes	PREDICTED: tubulin-specific chaperone cofactor E-like protein [Anas platyrhynchos]
ncbi_101804627	1.89	20.68	3.45178	3.23189e-06	1.54397e-05	yes	PREDICTED: kinesin-like protein KIF15 [Anas platyrhynchos]
ncbi_101798214	2.63667	20.67	2.97075	2.18163e-18	4.3668e-17	yes	PREDICTED: multimerin-2
ncbi_101792251	8.82	20.6667	1.22846	6.53033e-06	2.95537e-05	yes	PREDICTED: cell division cycle protein 123 homolog
ncbi_101793726	1.81333	20.6533	3.50966	1.57066e-30	8.57163e-29	yes	PREDICTED: dual specificity protein phosphatase 10 [Anas platyrhynchos]
ncbi_101791272	7.06	20.6467	1.54817	7.12331e-05	0.000265035	yes	PREDICTED: DNA repair protein complementing XP-A cells [Anas platyrhynchos]
ncbi_101798087	8.26667	20.6367	1.31983	7.02929e-07	3.74472e-06	yes	PREDICTED: disco-interacting protein 2 homolog B
ncbi_101795753	2.84667	20.63	2.8574	4.55889e-22	1.25133e-20	yes	PREDICTED: acyl-coenzyme A thioesterase 9, mitochondrial
ncbi_101805130	7.06667	20.63	1.54564	3.32144e-07	1.85967e-06	yes	PREDICTED: protein YIPF6 [Anas platyrhynchos]
ncbi_101797857	8.95667	20.62	1.20301	1.11509e-05	4.86548e-05	yes	PREDICTED: syntaxin-8
ncbi_101803795	9.35667	20.61	1.13928	3.20501e-05	0.000127424	yes	PREDICTED: ataxin-2 [Anas platyrhynchos]
ncbi_101802306	1.27	20.6067	4.02021	7.82457e-19	1.62946e-17	yes	PREDICTED: protein EVI2B
ncbi_101794192	96.2133	20.5933	-2.22406	1.78504e-14	2.41059e-13	yes	PREDICTED: plasminogen-like
ncbi_101795190	7.65333	20.5933	1.42802	9.11367e-07	4.77286e-06	yes	PREDICTED: serine/threonine-protein kinase WNK1 [Anas platyrhynchos]
ncbi_101794166	4.04667	20.56	2.34503	8.88705e-17	1.53537e-15	yes	PREDICTED: unconventional myosin-IXb
ncbi_101797630	3.90667	20.5533	2.39536	7.26527e-16	1.13761e-14	yes	PREDICTED: zinc finger protein 217 [Anas platyrhynchos]
ncbi_101795519	7.56333	20.55	1.44204	1.46252e-05	6.23982e-05	yes	PREDICTED: ras association domain-containing protein 7 [Anas platyrhynchos]
ncbi_101798199	7.52667	20.55	1.44906	2.12706e-07	1.22418e-06	yes	PREDICTED: LOW QUALITY PROTEIN: RUN and SH3 domain-containing protein 1 [Anas platyrhynchos]
ncbi_101800670	7.56	20.5133	1.4401	9.59457e-08	5.79737e-07	yes	PREDICTED: LOW QUALITY PROTEIN: bifunctional heparan sulfate N-deacetylase/N-sulfotransferase 1 [Anas platyrhynchos]
ncbi_101800966	161.537	20.5067	-2.9777	1.42604e-20	3.44984e-19	yes	PREDICTED: inter-alpha-trypsin inhibitor heavy chain H4 [Anas platyrhynchos]
ncbi_101790915	2.79667	20.5	2.87384	9.73315e-18	1.84661e-16	yes	PREDICTED: transmembrane protein 2 [Anas platyrhynchos]
ncbi_101802915	5.60333	20.4967	1.87103	3.98702e-08	2.53614e-07	yes	PREDICTED: transmembrane protein 263 [Anas platyrhynchos]
ncbi_101789878	0.5	20.4867	5.35661	3.51545e-58	9.1872e-56	yes	PREDICTED: C-C chemokine receptor type 7 [Anas platyrhynchos]
ncbi_101797459	4.22	20.4867	2.27937	1.17719e-14	1.624e-13	yes	PREDICTED: mRNA-capping enzyme
ncbi_101803337	6.80667	20.48	1.5892	1.10989e-08	7.54637e-08	yes	PREDICTED: LOW QUALITY PROTEIN: H(+)/Cl(-) exchange transporter 7-like [Anas platyrhynchos]
ncbi_101803365	7.71667	20.4567	1.40652	0.000180666	0.000618269	yes	PREDICTED: exosome complex component RRP40 [Anas platyrhynchos]
ncbi_101794295	6.89333	20.4533	1.56906	1.18895e-08	8.06028e-08	yes	PREDICTED: disintegrin and metalloproteinase domain-containing protein 17 [Anas platyrhynchos]
ncbi_101789464	8.24	20.4467	1.31115	7.35316e-07	3.89822e-06	yes	PREDICTED: ran-binding protein 3
ncbi_101805477	0.896667	20.4467	4.51115	6.76641e-32	4.07632e-30	yes	PREDICTED: transmembrane protein 106A [Anas platyrhynchos]
ncbi_101795149	0.333333	20.4433	5.93852	8.26519e-50	1.33357e-47	yes	PREDICTED: E3 ubiquitin-protein ligase HECTD3 [Anas platyrhynchos]
ncbi_101791860	7.55	20.4367	1.43661	2.52405e-08	1.64908e-07	yes	PREDICTED: membrane magnesium transporter 1, partial [Chaetura pelagica]
ncbi_106017541	1.31667	20.43	3.95573	2.0906e-34	1.54546e-32	yes	-
ncbi_101791343	8.89667	20.4267	1.19912	3.38762e-06	1.6138e-05	yes	PREDICTED: tuftelin-interacting protein 11 [Anas platyrhynchos]
ncbi_101803778	9.68333	20.4233	1.07664	0.00031914	0.00104244	yes	PREDICTED: ubiquitin-like modifier-activating enzyme 5
ncbi_101791738	6.84	20.41	1.57721	2.05249e-07	1.18346e-06	yes	PREDICTED: ubiquitin carboxyl-terminal hydrolase 1 [Anas platyrhynchos]
ncbi_101795063	5.87	20.41	1.79784	2.17817e-08	1.43268e-07	yes	PREDICTED: E3 ubiquitin-protein ligase RNF4
ncbi_101803066	170.58	20.41	-3.0631	1.11164e-19	2.49716e-18	yes	PREDICTED: alpha-methylacyl-CoA racemase, partial [Anas platyrhynchos]
ncbi_101790179	9.81333	20.3767	1.0541	0.000100904	0.000363832	yes	PREDICTED: nucleoprotein TPR [Anas platyrhynchos]
ncbi_101801930	4.37667	20.37	2.21854	3.04769e-08	1.97038e-07	yes	PREDICTED: arachidonate 5-lipoxygenase, partial [Anas platyrhynchos]
ncbi_101792986	0.04	20.36	8.99152	2.16101e-28	9.8038e-27	yes	PREDICTED: ankyrin repeat domain-containing protein 22
ncbi_101803006	4.55333	20.3567	2.16051	2.91201e-14	3.83208e-13	yes	PREDICTED: heat shock factor protein 3-like [Anas platyrhynchos]
ncbi_101791595	3.16333	20.3467	2.68527	7.27012e-22	1.95503e-20	yes	PREDICTED: cyclin-dependent kinase 17
ncbi_101802814	9.10333	20.3	1.15701	7.89746e-06	3.53017e-05	yes	PREDICTED: arginine/serine-rich protein PNISR
ncbi_101793464	1.51333	20.29	3.74497	7.62459e-17	1.3284e-15	yes	PREDICTED: LOW QUALITY PROTEIN: cationic amino acid transporter 3 [Anas platyrhynchos]
ncbi_101799250	2.53333	20.2767	3.00071	1.01034e-20	2.46344e-19	yes	PREDICTED: myoneurin [Anas platyrhynchos]
ncbi_101792014	5.63667	20.2467	1.84477	1.06179e-11	1.07659e-10	yes	PREDICTED: choline transporter-like protein 2 [Anas platyrhynchos]
XLOC_014185	2.64333	20.2367	2.93654	8.37711e-10	6.6826e-09	yes	XP_013808336.1 PREDICTED: tubulin alpha-1B chain-like [Apteryx australis mantelli]
ncbi_101792358	9.29	20.2333	1.12298	0.000481025	0.00150895	yes	PREDICTED: tubulin gamma-1 chain, partial [Anas platyrhynchos]
ncbi_101802828	6.22667	20.23	1.69996	1.39489e-10	1.22839e-09	yes	PREDICTED: cytoplasmic protein NCK2
ncbi_101795035	10.0433	20.2233	1.00978	0.000435168	0.00137861	yes	PREDICTED: BET1-like protein
ncbi_101797441	8.23333	20.2167	1.296	3.10437e-06	1.48918e-05	yes	Transmembrane protein 43, partial [Anas platyrhynchos]
ncbi_101799166	0.963333	20.2033	4.39041	1.43746e-26	5.65085e-25	yes	PREDICTED: 5-hydroxytryptamine receptor 7 [Anas platyrhynchos]
ncbi_101794358	9.14	20.1533	1.14075	2.4951e-05	0.000101578	yes	PREDICTED: LOW QUALITY PROTEIN: tyrosine-protein kinase ABL1 [Anas platyrhynchos]
ncbi_101798365	8.14	20.14	1.30696	1.51781e-05	6.45938e-05	yes	PREDICTED: BRCA1-A complex subunit Abraxas [Anas platyrhynchos]
ncbi_101801093	8.59	20.1333	1.22886	1.80105e-06	9.00526e-06	yes	PREDICTED: enhancer of mRNA-decapping protein 4, partial [Anas platyrhynchos]
ncbi_101792376	9.96333	20.12	1.01393	0.0056286	0.0138037	yes	Actin, gamma-enteric smooth muscle [Fukomys damarensis]
ncbi_101795595	5.15333	20.1133	1.96457	9.74426e-13	1.08918e-11	yes	PREDICTED: nephronectin
ncbi_101791213	6.78333	20.0933	1.56665	3.19903e-08	2.05961e-07	yes	PREDICTED: nuclear receptor corepressor 2 [Anas platyrhynchos]
ncbi_101798541	9.95	20.0867	1.01347	0.00214052	0.00578885	yes	PREDICTED: SAP30-binding protein, partial [Anas platyrhynchos]
ncbi_101797470	9.94667	20.08	1.01347	0.000700157	0.00211793	yes	PREDICTED: ADP-dependent glucokinase, partial [Anas platyrhynchos]
ncbi_101799363	5.59	20.0767	1.8446	5.6585e-08	3.51737e-07	yes	PREDICTED: ADP-ribosyl cyclase/cyclic ADP-ribose hydrolase 2 [Anas platyrhynchos]
ncbi_101802378	298.517	20.06	-3.89542	1.67027e-33	1.14482e-31	yes	PREDICTED: UDP-glucuronosyltransferase 1-1-like
ncbi_101798614	69.6067	20.0567	-1.79514	2.08925e-06	1.03128e-05	yes	PREDICTED: beta,beta-carotene 15,15'-monooxygenase [Anas platyrhynchos]
ncbi_106014261	6.18	20.04	1.6972	6.03385e-09	4.2602e-08	yes	PREDICTED: protein DGCR14 [Anas platyrhynchos]
ncbi_101793714	3.72333	20.0233	2.42702	1.65104e-11	1.62996e-10	yes	PREDICTED: protein transport protein Sec24B
ncbi_101803138	94.3267	20.0133	-2.2367	6.75067e-16	1.06332e-14	yes	PREDICTED: NAD(P) transhydrogenase, mitochondrial [Anas platyrhynchos]
ncbi_101789876	7.47333	19.99	1.41945	7.87419e-06	3.52062e-05	yes	PREDICTED: Krueppel-like factor 3 [Anas platyrhynchos]
ncbi_101789531	4.01667	19.9633	2.31328	4.961e-17	8.75845e-16	yes	PREDICTED: tip elongation aberrant protein 3-like
ncbi_101794957	4.17667	19.9633	2.25693	1.95052e-15	2.92105e-14	yes	PREDICTED: egl nine homolog 1, partial [Anas platyrhynchos]
ncbi_101798902	7.71	19.95	1.37159	2.46502e-07	1.40647e-06	yes	PREDICTED: F-box only protein 11
ncbi_101802543	2.03	19.9367	3.29587	3.04116e-19	6.54625e-18	yes	Neuroblastoma suppressor of tumorigenicity 1, partial [Anas platyrhynchos]
ncbi_101789768	9.88	19.9133	1.01115	0.000131268	0.000462617	yes	PREDICTED: serine/threonine-protein kinase 4 [Anas platyrhynchos]
ncbi_101790400	41.3633	19.8933	-1.05607	0.000298397	0.000980478	yes	PREDICTED: NADH dehydrogenase [ubiquinone] 1 alpha subcomplex subunit 12 [Anas platyrhynchos]
ncbi_101800238	0.556667	19.8833	5.1586	6.84813e-34	4.90606e-32	yes	PREDICTED: coiled-coil domain-containing protein 28A [Anas platyrhynchos]
ncbi_101791088	8.91667	19.8633	1.15553	1.7442e-05	7.3337e-05	yes	PREDICTED: forkhead box protein J2
ncbi_101798249	1.64	19.86	3.5981	2.33983e-24	7.92256e-23	yes	PREDICTED: acetyl-coenzyme A synthetase 2-like, mitochondrial [Anas platyrhynchos]
ncbi_101793315	7.63333	19.8167	1.37633	1.23494e-05	5.3426e-05	yes	PREDICTED: cyclin-T1 [Anas platyrhynchos]
ncbi_101798414	6.55	19.8033	1.59618	6.90854e-08	4.25308e-07	yes	PREDICTED: ceramide-1-phosphate transfer protein [Anas platyrhynchos]
ncbi_101796494	6.43333	19.7867	1.62089	4.23813e-07	2.33211e-06	yes	PREDICTED: uncharacterized phosphotransferase YvkC-like [Priapulus caudatus]
ncbi_101796544	1.29	19.7733	3.93811	8.62708e-37	7.14622e-35	yes	PREDICTED: ezrin
ncbi_101794373	9.24	19.7567	1.09637	0.000582683	0.00179417	yes	PREDICTED: LOW QUALITY PROTEIN: ubiquitin domain-containing protein UBFD1 [Anas platyrhynchos]
ncbi_101802017	1.76333	19.7533	3.48572	3.55624e-24	1.18255e-22	yes	PREDICTED: transcription factor HIVEP2 [Anas platyrhynchos]
ncbi_101789439	1.05667	19.74	4.22353	4.55209e-42	4.88232e-40	yes	PREDICTED: tyrosine-protein phosphatase non-receptor type 11-like
ncbi_101801872	2.69667	19.73	2.87114	1.62418e-22	4.62218e-21	yes	PREDICTED: unconventional myosin-X-like [Anas platyrhynchos]
ncbi_101802383	7.89333	19.73	1.32168	3.73816e-06	1.76717e-05	yes	PREDICTED: dyslexia-associated protein KIAA0319-like protein homolog [Anas platyrhynchos]
ncbi_101798770	9.15667	19.7267	1.10725	7.57649e-05	0.000280075	yes	PREDICTED: dual specificity protein kinase CLK4
ncbi_101790952	1.87	19.7233	3.39879	1.87663e-09	1.42943e-08	yes	PREDICTED: GTPase IMAP family member 1
ncbi_101792656	7.97667	19.6667	1.30189	1.02415e-06	5.32298e-06	yes	PREDICTED: lysine-specific demethylase 3A [Anas platyrhynchos]
ncbi_101789442	9.53667	19.6567	1.04346	0.000395559	0.00126654	yes	PREDICTED: nucleoporin p54, partial [Anas platyrhynchos]
ncbi_101797740	8.03333	19.65	1.29046	1.9359e-06	9.62503e-06	yes	PREDICTED: calcium homeostasis endoplasmic reticulum protein [Anas platyrhynchos]
ncbi_101790929	7.94667	19.64	1.30537	1.98411e-06	9.84361e-06	yes	PREDICTED: ATP-dependent RNA helicase DHX36 [Anas platyrhynchos]
ncbi_106020630	3.90333	19.64	2.33102	1.95066e-07	1.12861e-06	yes	PREDICTED: dnaJ homolog subfamily B member 1-like, partial [Anas platyrhynchos]
ncbi_101802451	3.10667	19.6267	2.65938	1.88494e-17	3.45946e-16	yes	PREDICTED: MAP kinase-activated protein kinase 5
ncbi_101793297	7.53	19.6133	1.38111	2.78242e-07	1.5769e-06	yes	PREDICTED: exosome component 10 [Anas platyrhynchos]
ncbi_101799100	5.87667	19.6067	1.73827	1.92491e-09	1.462e-08	yes	PREDICTED: transforming acidic coiled-coil-containing protein 1 [Anas platyrhynchos]
ncbi_101800331	5.39333	19.6	1.8616	6.10836e-12	6.33188e-11	yes	PREDICTED: protein SPT2 homolog [Anas platyrhynchos]
ncbi_101793438	4.17333	19.5933	2.23109	2.54513e-14	3.3708e-13	yes	-
ncbi_101795175	4.07	19.5733	2.26579	1.24182e-15	1.89802e-14	yes	PREDICTED: LOW QUALITY PROTEIN: elongation of very long chain fatty acids protein 7 [Anas platyrhynchos]
ncbi_101791786	0.823333	19.5567	4.57004	3.61651e-50	6.04544e-48	yes	PREDICTED: toll-like receptor 2
ncbi_101803103	50.0933	19.5533	-1.3572	0.000618793	0.00189637	yes	PREDICTED: glycerol-3-phosphate acyltransferase 1, mitochondrial
ncbi_101795932	2.86	19.5133	2.77037	1.59316e-24	5.43401e-23	yes	PREDICTED: diacylglycerol kinase delta
ncbi_101798617	7.71667	19.5133	1.33841	9.00305e-06	3.98881e-05	yes	PREDICTED: serine/arginine-rich splicing factor 7 [Anas platyrhynchos]
ncbi_101804618	7.58	19.5133	1.36419	9.6928e-08	5.85449e-07	yes	PREDICTED: leucine-rich repeat flightless-interacting protein 2
XLOC_025322	4.04333	19.5	2.26986	1.47972e-06	7.48332e-06	yes	KFU84292.1 Endoglin, partial [Chaetura pelagica]
ncbi_101793870	9.02667	19.4967	1.11096	5.08513e-05	0.000194505	yes	PREDICTED: syndetin, partial [Anas platyrhynchos]
ncbi_101800030	3.56333	19.4833	2.45094	3.35228e-16	5.45628e-15	yes	PREDICTED: UBX domain-containing protein 2A [Anas platyrhynchos]
ncbi_101795359	6.56	19.46	1.56874	4.21605e-09	3.05582e-08	yes	PREDICTED: LOW QUALITY PROTEIN: lysine-specific demethylase 2A [Anas platyrhynchos]
ncbi_101800332	0.696667	19.46	4.8039	3.05125e-05	0.000122096	yes	PREDICTED: hemoglobin subunit alpha-A-like [Anas platyrhynchos]
ncbi_101795424	9.56667	19.4533	1.02393	0.000295505	0.00097132	yes	PREDICTED: LOW QUALITY PROTEIN: transcription elongation factor SPT5, partial [Anas platyrhynchos]
ncbi_101797384	1.08333	19.45	4.16622	1.71539e-42	1.88338e-40	yes	PREDICTED: TNF receptor-associated factor 5
ncbi_101794441	2.45333	19.4	2.98324	3.03204e-15	4.43687e-14	yes	PREDICTED: protein THEMIS2 [Anas platyrhynchos]
ncbi_101794477	8.37	19.3867	1.21177	8.19061e-06	3.65504e-05	yes	PREDICTED: Krueppel-like factor 11 [Anas platyrhynchos]
ncbi_101800263	8.55	19.3867	1.18107	2.67779e-05	0.000108414	yes	PREDICTED: E3 ubiquitin-protein ligase DTX4 [Anas platyrhynchos]
ncbi_101795461	8.41333	19.3767	1.20357	3.43613e-06	1.6348e-05	yes	PREDICTED: striatin-3
ncbi_101800167	9.29667	19.3767	1.05953	3.81486e-05	0.000149746	yes	PREDICTED: AT-rich interactive domain-containing protein 1A
ncbi_101797446	6.02	19.3733	1.68624	6.5573e-10	5.31313e-09	yes	PREDICTED: serine/threonine-protein kinase OSR1, partial [Anas platyrhynchos]
ncbi_101805150	5.31	19.37	1.86704	4.60871e-11	4.34525e-10	yes	PREDICTED: E3 ubiquitin-protein ligase Mdm2
ncbi_101794053	2.37333	19.34	3.0266	3.46887e-10	2.92169e-09	yes	PREDICTED: chromatin assembly factor 1 subunit B [Anas platyrhynchos]
ncbi_101791525	9.01333	19.2933	1.09797	0.000864584	0.00256022	yes	PREDICTED: CDK-activating kinase assembly factor MAT1
ncbi_101792404	5.54	19.27	1.7984	8.07525e-08	4.93695e-07	yes	PREDICTED: cysteine/serine-rich nuclear protein 1 [Anas platyrhynchos]
ncbi_101797427	5.44333	19.2567	1.8228	4.88483e-08	3.0621e-07	yes	PREDICTED: LOW QUALITY PROTEIN: beta-1,3-N-acetylglucosaminyltransferase lunatic fringe [Anas platyrhynchos]
ncbi_101792533	8.46	19.2233	1.18413	1.11906e-05	4.87994e-05	yes	PREDICTED: glucose-induced degradation protein 8 homolog
ncbi_101803398	6.68	19.2233	1.52494	6.81548e-05	0.000254347	yes	PREDICTED: beta-1,4-galactosyltransferase 3-like, partial [Anas platyrhynchos]
ncbi_101796991	0.433333	19.2167	5.47074	1.10853e-44	1.32702e-42	yes	PREDICTED: interleukin-21 receptor
ncbi_101790549	39.08	19.1733	-1.02733	0.000357071	0.00115326	yes	PREDICTED: next to BRCA1 gene 1 protein
ncbi_101802510	4.74	19.17	2.01589	5.89983e-10	4.81404e-09	yes	PREDICTED: pre-mRNA-splicing factor CWC25 homolog [Anas platyrhynchos]
ncbi_101790287	5.94667	19.1533	1.68744	8.25166e-10	6.59103e-09	yes	PREDICTED: fibronectin type-III domain-containing protein 3a-like [Anas platyrhynchos]
ncbi_101790158	77.09	19.15	-2.0092	1.6405e-13	2.00392e-12	yes	3-hydroxyisobutyrate dehydrogenase, mitochondrial, partial [Anas platyrhynchos]
ncbi_101795739	1.15333	19.14	4.05271	6.50865e-12	6.72054e-11	yes	-
ncbi_101794362	9	19.1333	1.08809	9.09157e-05	0.000330902	yes	PREDICTED: activating molecule in BECN1-regulated autophagy protein 1
ncbi_101803194	8.30667	19.1233	1.20299	6.05572e-06	2.75065e-05	yes	PREDICTED: mediator of RNA polymerase II transcription subunit 24, partial [Anas platyrhynchos]
ncbi_101802353	2.15333	19.1033	3.14918	8.58473e-22	2.28864e-20	yes	PREDICTED: transcription factor 21 [Anas platyrhynchos]
ncbi_101798282	7.93667	19.0933	1.26646	1.60291e-06	8.07549e-06	yes	PREDICTED: paired amphipathic helix protein Sin3b [Anas platyrhynchos]
ncbi_101802978	5.62333	19.0667	1.76156	8.9176e-09	6.1443e-08	yes	PREDICTED: LOW QUALITY PROTEIN: arylsulfatase B, partial [Anas platyrhynchos]
ncbi_101800471	3.79	19.0367	2.32851	1.97045e-16	3.28497e-15	yes	PREDICTED: adapter protein CIKS [Anas platyrhynchos]
ncbi_101804271	1.58667	19.0133	3.58294	7.25778e-13	8.26692e-12	yes	PREDICTED: LOW QUALITY PROTEIN: tumor necrosis factor receptor superfamily member 27 [Anas platyrhynchos]
ncbi_106014473	0.0233333	18.9833	9.66813	1.68207e-31	9.81475e-30	yes	-
ncbi_101798663	0.0633333	18.9733	8.22679	8.54639e-57	1.98223e-54	yes	PREDICTED: ras-like GTP-binding protein RHO [Anas platyrhynchos]
ncbi_101796260	7.21667	18.9567	1.3933	2.77887e-07	1.57585e-06	yes	PREDICTED: EF-hand calcium-binding domain-containing protein 14
ncbi_101804697	9.35	18.95	1.01916	0.000134511	0.000473238	yes	PREDICTED: manganese-transporting ATPase 13A1 [Anas platyrhynchos]
ncbi_101804170	7.98333	18.9267	1.24536	6.44871e-05	0.000242365	yes	PREDICTED: DPH3 homolog, partial [Anas platyrhynchos]
ncbi_101803143	6.95333	18.9167	1.44388	1.68576e-06	8.46988e-06	yes	Luc7l protein, partial [Mus musculus]
ncbi_101796350	47.2267	18.9	-1.32122	2.0119e-06	9.97083e-06	yes	PREDICTED: calcium-binding mitochondrial carrier protein Aralar2
ncbi_101800181	0.266667	18.8967	6.14695	2.08438e-41	2.17279e-39	yes	PREDICTED: patched domain-containing protein 3, partial [Anas platyrhynchos]
ncbi_101790222	2.57333	18.89	2.87591	2.71441e-23	8.31121e-22	yes	PREDICTED: capZ-interacting protein
ncbi_101790673	0.0133333	18.88	10.4676	3.41811e-79	3.73076e-76	yes	PREDICTED: protein monoglycylase TTLL8-like
ncbi_101797391	2.73333	18.8767	2.78787	5.22638e-16	8.35275e-15	yes	PREDICTED: glycerol-3-phosphate transporter
ncbi_101800229	3.83667	18.87	2.29817	6.86353e-16	1.08018e-14	yes	PREDICTED: rho-related BTB domain-containing protein 1
ncbi_101794838	8.55667	18.8333	1.13817	4.34631e-05	0.000168963	yes	PREDICTED: integrator complex subunit 11 [Anas platyrhynchos]
ncbi_101803751	7.30333	18.83	1.36641	7.21579e-07	3.83416e-06	yes	PREDICTED: ladinin-1 [Anas platyrhynchos]
ncbi_101790787	1.97667	18.7833	3.24831	3.85431e-22	1.06108e-20	yes	PREDICTED: C3a anaphylatoxin chemotactic receptor [Anas platyrhynchos]
XLOC_021187	7.36	18.7733	1.35091	0.00100258	0.00292681	yes	NP_001257506.1 uridine-cytidine kinase-like 1 [Gallus gallus]
ncbi_101804650	7.46667	18.7533	1.32861	7.99669e-07	4.2153e-06	yes	PREDICTED: bombesin receptor-activated protein C6orf89 homolog
ncbi_101799597	63.7	18.7433	-1.76492	1.00155e-10	9.06086e-10	yes	PREDICTED: frizzled-9 [Anas platyrhynchos]
ncbi_101804380	1.57333	18.73	3.57345	3.7853e-31	2.13484e-29	yes	PREDICTED: mastermind-like domain-containing protein 1
ncbi_101799197	8.78	18.7133	1.09177	0.000177187	0.000607932	yes	chromobox protein homolog 1 [Gallus gallus]
ncbi_101795736	0.09	18.7	7.6989	1.46091e-51	2.68389e-49	yes	PREDICTED: mas-related G-protein coupled receptor member H-like [Anas platyrhynchos]
ncbi_101804413	7.29333	18.64	1.35375	8.11398e-07	4.2747e-06	yes	PREDICTED: probable ATP-dependent RNA helicase DDX49, partial [Anas platyrhynchos]
ncbi_101789396	91.5367	18.62	-2.2975	1.07947e-14	1.49537e-13	yes	PREDICTED: LOW QUALITY PROTEIN: serine/threonine-protein kinase PINK1, mitochondrial, partial [Anas platyrhynchos]
ncbi_101802287	6.12667	18.62	1.60368	2.61235e-06	1.26592e-05	yes	PREDICTED: transforming growth factor beta-3, partial [Anas platyrhynchos]
ncbi_101803199	6.04	18.6133	1.62372	1.36021e-08	9.15111e-08	yes	PREDICTED: lysine-specific demethylase 4A [Anas platyrhynchos]
ncbi_101800129	4.18	18.5833	2.15243	5.36864e-13	6.18728e-12	yes	PREDICTED: DNA repair protein RAD50 [Anas platyrhynchos]
ncbi_106017129	7.29333	18.58	1.3491	7.27149e-05	0.000270115	yes	PREDICTED: toll/interleukin-1 receptor domain-containing adapter protein
ncbi_101793959	948.313	18.5633	-5.67484	1.84774e-43	2.12949e-41	yes	PREDICTED: LOW QUALITY PROTEIN: alanine aminotransferase 2 [Anas platyrhynchos]
ncbi_101792794	9.14333	18.5533	1.02089	0.0140908	0.0309817	yes	PREDICTED: E3 ubiquitin-protein ligase ZNRF1, partial [Anas platyrhynchos]
ncbi_101799705	2.67	18.5433	2.79599	4.92796e-21	1.23733e-19	yes	PREDICTED: MKL/myocardin-like protein 1 [Anas platyrhynchos]
ncbi_101793738	7.33	18.5333	1.33824	4.33512e-07	2.37912e-06	yes	PREDICTED: MAP/microtubule affinity-regulating kinase 3, partial [Anas platyrhynchos]
ncbi_101792771	7.57667	18.5233	1.28971	8.28526e-06	3.69373e-05	yes	PREDICTED: pleckstrin homology domain-containing family A member 1
XLOC_016605	0.44	18.51	5.39466	1.22837e-20	2.97939e-19	yes	-
ncbi_101802829	5.56667	18.5033	1.7329	5.9824e-06	2.72134e-05	yes	PREDICTED: ubiquitin-conjugating enzyme E2 R1, partial [Anas platyrhynchos]
ncbi_101790884	3.59667	18.4733	2.36071	6.86916e-11	6.33171e-10	yes	PREDICTED: atypical chemokine receptor 3 [Anas platyrhynchos]
ncbi_101794681	5.32	18.4733	1.79595	4.4485e-08	2.79993e-07	yes	PREDICTED: max-binding protein MNT, partial [Anas platyrhynchos]
ncbi_101796122	8.59667	18.4433	1.10125	9.85945e-05	0.000356265	yes	PREDICTED: vesicle transport protein USE1 [Anas platyrhynchos]
[truncated: 5,719 more rows]
