# Supplementary material for: Immune-related miRNA-mRNA regulation network in the livers of DHAV-3-infected ducklings
Source: BMC Genomics. 2020 Feb 4;21:123. doi: 10.1186/s12864-020-6539-7 (PMC7001231; doi:10.1186/s12864-020-6539-7)
Supplement: Supplementary file 10 — Additional file 10: GO analysis information of DEGs significantly enriched in 244 biological processes. [file 12864_2020_6539_MOESM10_ESM.xlsx]

## Sheet: C-vs-SD-24h.P(Supplementary Tab
Additional file 10. GO analysis information of DEGs significantly enriched in 244 biological processes.
GO ID	Description	Gene Ratio (3478)	p-value adjust
GO:0002376	immune system process	361	2.38891e-18
GO:0002682	regulation of immune system process	236	7.21666e-10
GO:0001775	cell activation	146	4.27951e-09
GO:0002684	positive regulation of immune system process	139	1.15568e-08
GO:0048583	regulation of response to stimulus	613	1.34619e-08
GO:0045321	leukocyte activation	113	2.43884e-08
GO:0046649	lymphocyte activation	95	4.25837e-07
GO:0051240	positive regulation of multicellular organismal process	154	4.25837e-07
GO:0048534	hematopoietic or lymphoid organ development	154	5.97963e-07
GO:0002520	immune system development	161	2.04998e-06
GO:0001817	regulation of cytokine production	124	2.04998e-06
GO:0030097	hemopoiesis	124	3.08545e-06
GO:0048584	positive regulation of response to stimulus	225	3.40027e-06
GO:0050776	regulation of immune response	117	3.40027e-06
GO:0048518	positive regulation of biological process	667	3.44673e-06
GO:0030334	regulation of cell migration	145	3.63791e-06
GO:0009605	response to external stimulus	237	3.84212e-06
GO:0009617	response to bacterium	82	5.07908e-06
GO:0006952	defense response	97	5.07908e-06
GO:0009607	response to biotic stimulus	112	1.02465e-05
GO:0009966	regulation of signal transduction	491	1.05628e-05
GO:0001819	positive regulation of cytokine production	80	1.05628e-05
GO:0010033	response to organic substance	353	1.16006e-05
GO:0051239	regulation of multicellular organismal process	433	1.16006e-05
GO:2000145	regulation of cell motility	145	1.22263e-05
GO:0051270	regulation of cellular component movement	146	1.24883e-05
GO:0051707	response to other organism	109	1.4836e-05
GO:0044699	single-organism process	2467	1.63434e-05
GO:1902531	regulation of intracellular signal transduction	275	1.81986e-05
GO:0043207	response to external biotic stimulus	109	2.15176e-05
GO:0050896	response to stimulus	1218	2.34261e-05
GO:0042221	response to chemical	504	4.13604e-05
GO:0002521	leukocyte differentiation	80	4.25059e-05
GO:0032879	regulation of localization	353	5.77718e-05
GO:0040012	regulation of locomotion	153	5.88292e-05
GO:0050865	regulation of cell activation	92	5.98769e-05
GO:0002237	response to molecule of bacterial origin	59	7.49857e-05
GO:0002252	immune effector process	66	7.77662e-05
GO:0042325	regulation of phosphorylation	289	8.3839e-05
GO:0007167	enzyme linked receptor protein signaling pathway	142	9.24047e-05
GO:0002694	regulation of leukocyte activation	84	9.66302e-05
GO:0048522	positive regulation of cellular process	554	9.66302e-05
GO:0030098	lymphocyte differentiation	59	0.000127768
GO:0007155	cell adhesion	169	0.00020907
GO:0050900	leukocyte migration	38	0.00020907
GO:0030155	regulation of cell adhesion	118	0.000225308
GO:0010646	regulation of cell communication	535	0.000225589
GO:0022409	positive regulation of cell-cell adhesion	36	0.000231533
GO:0080134	regulation of response to stress	178	0.000237218
GO:0034110	regulation of homotypic cell-cell adhesion	57	0.00027723
GO:0022610	biological adhesion	196	0.000317812
GO:0043408	regulation of MAPK cascade	121	0.000331743
GO:0050778	positive regulation of immune response	79	0.000331743
GO:0051174	regulation of phosphorus metabolic process	326	0.000351637
GO:0007169	transmembrane receptor protein tyrosine kinase signaling pathway	96	0.000354041
GO:0022407	regulation of cell-cell adhesion	72	0.000398999
GO:0019220	regulation of phosphate metabolic process	324	0.000407056
GO:0007166	cell surface receptor signaling pathway	426	0.000431308
GO:0001932	regulation of protein phosphorylation	249	0.000450465
GO:0023051	regulation of signaling	526	0.00055766
GO:0002764	immune response-regulating signaling pathway	67	0.000574377
GO:0051249	regulation of lymphocyte activation	73	0.000666737
GO:0065009	regulation of molecular function	435	0.00071473
GO:0001944	vasculature development	74	0.00071473
GO:0042327	positive regulation of phosphorylation	164	0.000717088
GO:0030335	positive regulation of cell migration	35	0.000717088
GO:0051272	positive regulation of cellular component movement	35	0.000717088
GO:2000147	positive regulation of cell motility	35	0.000717088
GO:0043122	regulation of I-kappaB kinase/NF-kappaB signaling	70	0.000717088
GO:0070663	regulation of leukocyte proliferation	52	0.00101112
GO:0002757	immune response-activating signal transduction	62	0.00131005
GO:0034109	homotypic cell-cell adhesion	54	0.00132735
GO:0070486	leukocyte aggregation	54	0.00132735
GO:0050794	regulation of cellular process	1785	0.00140624
GO:0002443	leukocyte mediated immunity	25	0.00142233
GO:0034112	positive regulation of homotypic cell-cell adhesion	25	0.00142233
GO:0051094	positive regulation of developmental process	148	0.00142233
GO:0040011	locomotion	225	0.00145164
GO:0016337	single organismal cell-cell adhesion	74	0.00145164
GO:0002253	activation of immune response	64	0.00145164
GO:0072358	cardiovascular system development	127	0.00145164
GO:0072359	circulatory system development	127	0.00145164
GO:0098602	single organism cell adhesion	93	0.00145232
GO:0050863	regulation of T cell activation	48	0.00145232
GO:1903037	regulation of leukocyte cell-cell adhesion	48	0.00145232
GO:0006935	chemotaxis	97	0.00171274
GO:0042330	taxis	97	0.00171274
GO:0070887	cellular response to chemical stimulus	171	0.00178997
GO:0006955	immune response	54	0.00189454
GO:0032944	regulation of mononuclear cell proliferation	50	0.00189454
GO:0044710	single-organism metabolic process	702	0.0019403
GO:0045785	positive regulation of cell adhesion	43	0.0019403
GO:0050854	regulation of antigen receptor-mediated signaling pathway	18	0.00215858
GO:0007159	leukocyte cell-cell adhesion	56	0.00233381
GO:0042110	T cell activation	52	0.00233781
GO:0070489	T cell aggregation	52	0.00233781
GO:0071593	lymphocyte aggregation	52	0.00233781
GO:0050878	regulation of body fluid levels	78	0.00245591
GO:0050789	regulation of biological process	2010	0.00249721
GO:2000026	regulation of multicellular organismal development	235	0.00272493
GO:0030595	leukocyte chemotaxis	25	0.00308758
GO:0060326	cell chemotaxis	25	0.00308758
GO:0001934	positive regulation of protein phosphorylation	146	0.00308758
GO:0001568	blood vessel development	60	0.00324422
GO:0010562	positive regulation of phosphorus metabolic process	177	0.00325933
GO:0045937	positive regulation of phosphate metabolic process	177	0.00325933
GO:0050670	regulation of lymphocyte proliferation	47	0.00325933
GO:0048519	negative regulation of biological process	570	0.00345345
GO:0045597	positive regulation of cell differentiation	128	0.00368151
GO:0065007	biological regulation	2107	0.00402726
GO:0040017	positive regulation of locomotion	38	0.00442611
GO:0031347	regulation of defense response	94	0.00473457
GO:0002696	positive regulation of leukocyte activation	32	0.00473457
GO:0050867	positive regulation of cell activation	32	0.00473457
GO:0031399	regulation of protein modification process	325	0.00495562
GO:0042127	regulation of cell proliferation	229	0.00520853
GO:0001816	cytokine production	43	0.00526732
GO:0045595	regulation of cell differentiation	275	0.0053798
GO:1901700	response to oxygen-containing compound	144	0.00566817
GO:0044763	single-organism cellular process	2003	0.0057819
GO:0032101	regulation of response to external stimulus	76	0.0057819
GO:0070848	response to growth factor	58	0.00588791
GO:0002687	positive regulation of leukocyte migration	20	0.00607342
GO:0090066	regulation of anatomical structure size	87	0.0065219
GO:0010594	regulation of endothelial cell migration	38	0.00743014
GO:0014070	response to organic cyclic compound	105	0.00816899
GO:1901605	alpha-amino acid metabolic process	52	0.00836761
GO:0071363	cellular response to growth factor stimulus	39	0.00844848
GO:0097285	cell-type specific apoptotic process	39	0.00844848
GO:0002244	hematopoietic progenitor cell differentiation	21	0.00914466
GO:0031325	positive regulation of cellular metabolic process	301	0.0096059
GO:0043410	positive regulation of MAPK cascade	73	0.00962873
GO:0045088	regulation of innate immune response	45	0.0104183
GO:0031349	positive regulation of defense response	50	0.0105749
GO:0031323	regulation of cellular metabolic process	902	0.01066
GO:1903034	regulation of response to wounding	37	0.01066
GO:0002685	regulation of leukocyte migration	27	0.0108376
GO:0072577	endothelial cell apoptotic process	15	0.0110846
GO:0010632	regulation of epithelial cell migration	52	0.0121306
GO:0001906	cell killing	10	0.0121306
GO:0009069	serine family amino acid metabolic process	10	0.0121306
GO:0098609	cell-cell adhesion	102	0.0121306
GO:0030193	regulation of blood coagulation	22	0.0121306
GO:1900046	regulation of hemostasis	22	0.0121306
GO:0010941	regulation of cell death	267	0.0125566
GO:1902533	positive regulation of intracellular signal transduction	74	0.0130768
GO:0044281	small molecule metabolic process	294	0.0142436
GO:0007165	signal transduction	730	0.0142436
GO:0060191	regulation of lipase activity	20	0.0142436
GO:0034097	response to cytokine	87	0.0144178
GO:0009967	positive regulation of signal transduction	140	0.0144178
GO:0006793	phosphorus metabolic process	328	0.0144178
GO:0051241	negative regulation of multicellular organismal process	100	0.014422
GO:0050790	regulation of catalytic activity	307	0.0144539
GO:0009893	positive regulation of metabolic process	341	0.0146625
GO:1902107	positive regulation of leukocyte differentiation	23	0.0154225
GO:0048870	cell motility	169	0.0154225
GO:0051674	localization of cell	169	0.0154225
GO:1903708	positive regulation of hemopoiesis	26	0.0154225
GO:1904019	epithelial cell apoptotic process	26	0.0154225
GO:0019222	regulation of metabolic process	1157	0.0172072
GO:0002690	positive regulation of leukocyte chemotaxis	16	0.0174895
GO:0032535	regulation of cellular component size	67	0.0175855
GO:0048646	anatomical structure formation involved in morphogenesis	161	0.0181032
GO:0008284	positive regulation of cell proliferation	77	0.0182047
GO:0002688	regulation of leukocyte chemotaxis	21	0.0182988
GO:0050864	regulation of B cell activation	27	0.0184728
GO:0050793	regulation of developmental process	382	0.0184728
GO:0065008	regulation of biological quality	521	0.0190935
GO:0050678	regulation of epithelial cell proliferation	49	0.0191649
GO:0051091	positive regulation of sequence-specific DNA binding transcription factor activity	39	0.0193595
GO:0080090	regulation of primary metabolic process	853	0.0194358
GO:1903706	regulation of hemopoiesis	56	0.0198518
GO:0007264	small GTPase mediated signal transduction	35	0.0198518
GO:1902105	regulation of leukocyte differentiation	50	0.0199643
GO:0032787	monocarboxylic acid metabolic process	72	0.0199643
GO:0023056	positive regulation of signaling	146	0.0199643
GO:0002768	immune response-regulating cell surface receptor signaling pathway	45	0.0207096
GO:0042060	wound healing	32	0.022152
GO:0009611	response to wounding	46	0.022152
GO:0048514	blood vessel morphogenesis	46	0.022152
GO:0048523	negative regulation of cellular process	482	0.0237596
GO:0010647	positive regulation of cell communication	148	0.0240359
GO:0050870	positive regulation of T cell activation	17	0.0245079
GO:1903039	positive regulation of leukocyte cell-cell adhesion	17	0.0245079
GO:0001894	tissue homeostasis	33	0.0248479
GO:0045089	positive regulation of innate immune response	38	0.0264658
GO:0051251	positive regulation of lymphocyte activation	26	0.0267183
GO:0006928	movement of cell or subcellular component	229	0.0269338
GO:0016477	cell migration	135	0.027584
GO:0070665	positive regulation of leukocyte proliferation	15	0.027584
GO:0006796	phosphate-containing compound metabolic process	321	0.0278414
GO:0002429	immune response-activating cell surface receptor signaling pathway	39	0.028395
GO:0010518	positive regulation of phospholipase activity	13	0.0291008
GO:0044236	multicellular organism metabolic process	13	0.0291008
GO:0044259	multicellular organismal macromolecule metabolic process	13	0.0291008
GO:0060193	positive regulation of lipase activity	13	0.0291008
GO:2000021	regulation of ion homeostasis	35	0.0298855
GO:0010557	positive regulation of macromolecule biosynthetic process	79	0.0298855
GO:0010038	response to metal ion	40	0.0301175
GO:0045893	positive regulation of transcription, DNA-templated	60	0.0303892
GO:1902680	positive regulation of RNA biosynthetic process	60	0.0303892
GO:1903508	positive regulation of nucleic acid-templated transcription	60	0.0303892
GO:0032268	regulation of cellular protein metabolic process	400	0.0304176
GO:0031401	positive regulation of protein modification process	167	0.0319243
GO:0051099	positive regulation of binding	18	0.0319655
GO:0048771	tissue remodeling	24	0.0320602
GO:0043067	regulation of programmed cell death	256	0.0326128
GO:0042129	regulation of T cell proliferation	32	0.0337254
GO:0007599	hemostasis	42	0.0337254
GO:0002221	pattern recognition receptor signaling pathway	28	0.0337254
GO:0002274	myeloid leukocyte activation	28	0.0337254
GO:0030099	myeloid cell differentiation	43	0.0361641
GO:0002697	regulation of immune effector process	50	0.037294
GO:0006082	organic acid metabolic process	157	0.037316
GO:0002224	toll-like receptor signaling pathway	25	0.037316
GO:0010517	regulation of phospholipase activity	16	0.0374326
GO:0001909	leukocyte mediated cytotoxicity	8	0.0375007
GO:0044126	regulation of growth of symbiont in host	8	0.0375007
GO:0010604	positive regulation of macromolecule metabolic process	248	0.0378634
GO:0002700	regulation of production of molecular mediator of immune response	22	0.0389928
GO:0098542	defense response to other organism	22	0.0389928
GO:0009891	positive regulation of biosynthetic process	105	0.0389928
GO:0019221	cytokine-mediated signaling pathway	39	0.0389928
GO:0051090	regulation of sequence-specific DNA binding transcription factor activity	52	0.0389928
GO:0002218	activation of innate immune response	34	0.0389928
GO:0002758	innate immune response-activating signal transduction	34	0.0389928
GO:0030217	T cell differentiation	34	0.0389928
GO:0030888	regulation of B cell proliferation	19	0.0389928
GO:0023052	signaling	752	0.0404785
GO:0044700	single organism signaling	752	0.0404785
GO:0048871	multicellular organismal homeostasis	46	0.0405802
GO:0032103	positive regulation of response to external stimulus	26	0.0408394
GO:0051246	regulation of protein metabolic process	414	0.0408394
GO:0051716	cellular response to stimulus	864	0.0408394
GO:0032270	positive regulation of cellular protein metabolic process	184	0.0447117
GO:0060249	anatomical structure homeostasis	36	0.0455768
GO:0042981	regulation of apoptotic process	251	0.0456776
GO:0006458	'de novo' protein folding	12	0.0456776
GO:0051283	negative regulation of sequestering of calcium ion	12	0.0456776
GO:0050851	antigen receptor-mediated signaling pathway	27	0.0462036
GO:0042742	defense response to bacterium	20	0.0475582
GO:0019752	carboxylic acid metabolic process	152	0.0486333
GO:0071310	cellular response to organic substance	135	0.0494455
