# Supplementary material for: Immune-related miRNA-mRNA regulation network in the livers of DHAV-3-infected ducklings
Source: BMC Genomics. 2020 Feb 4;21:123. doi: 10.1186/s12864-020-6539-7 (PMC7001231; doi:10.1186/s12864-020-6539-7)
Supplement: Supplementary file 11 — Additional file 11: KEGG pathway analysis of DEGs in mock- and DHAV-3-infected duckling livers. [file 12864_2020_6539_MOESM11_ESM.xlsx]

## Sheet: C-vs-SD-24h.path(Supplementary 
Additional file 11. KEGG pathway analysis of DEGs in mock- and DHAV-3-infected duckling livers.
#	Pathway	DEGs genes with pathway annotation (2229)	All genes with pathway annotation (4789)	p-value	q-value	Pathway ID	KEGG_A_class	KEGG_B_class
1	Cytokine-cytokine receptor interaction	141	190	2.47592e-15	5.59557e-13	ko04060	Environmental Information Processing	Signaling molecules and interaction
2	Jak-STAT signaling pathway	90	133	5.08266e-07	5.74341e-05	ko04630	Environmental Information Processing	Signal transduction
3	Toll-like receptor signaling pathway	63	89	2.60171e-06	0.000195996	ko04620	Organismal Systems	Immune system
4	Glycine, serine and threonine metabolism	30	36	5.4847e-06	0.000309886	ko00260	Metabolism	Amino acid metabolism
5	Propanoate metabolism	25	30	3.50598e-05	0.0015847	ko00640	Metabolism	Carbohydrate metabolism
6	Valine, leucine and isoleucine degradation	36	48	5.32106e-05	0.00181967	ko00280	Metabolism	Amino acid metabolism
7	Influenza A	87	138	5.64636e-05	0.00181967	ko05164	Human Diseases	Infectious diseases
8	Focal adhesion	129	217	6.44132e-05	0.00181967	ko04510	Cellular Processes	Cellular commiunity
9	Biosynthesis of amino acids	45	65	0.000167078	0.0041955	ko01230	Metabolism	Global and Overview
10	Regulation of actin cytoskeleton	117	198	0.000199842	0.00451644	ko04810	Cellular Processes	Cell motility
11	Drug metabolism - cytochrome P450	25	32	0.000257812	0.00529686	ko00982	Metabolism	Xenobiotics biodegradation and metabolism
12	AGE-RAGE signaling pathway in diabetic complications	59	91	0.000298283	0.00561766	ko04933	Human Diseases	Endocrine and metabolic diseases
13	Fatty acid degradation	28	38	0.000605065	0.0105188	ko00071	Metabolism	Lipid metabolism
14	Arginine and proline metabolism	32	46	0.00129148	0.0208482	ko00330	Metabolism	Amino acid metabolism
15	Cysteine and methionine metabolism	27	38	0.00188328	0.0279197	ko00270	Metabolism	Amino acid metabolism
16	Apoptosis	45	70	0.00197662	0.0279197	ko04210	Cellular Processes	Cell growth and death
17	Carbon metabolism	61	100	0.00234395	0.0309446	ko01200	Metabolism	Global and Overview
18	Metabolism of xenobiotics by cytochrome P450	25	35	0.00246462	0.0309446	ko00980	Metabolism	Xenobiotics biodegradation and metabolism
19	Glyoxylate and dicarboxylate metabolism	23	32	0.00322411	0.0383499	ko00630	Metabolism	Carbohydrate metabolism
20	Insulin resistance	60	100	0.0043436	0.0490827	ko04931	Human Diseases	Endocrine and metabolic diseases
21	Peroxisome	47	76	0.00493785	0.0531406	ko04146	Cellular Processes	Transport and catabolism
22	Phosphatidylinositol signaling system	56	93	0.00518091	0.0532221	ko04070	Environmental Information Processing	Signal transduction
23	Cytosolic DNA-sensing pathway	27	40	0.00590943	0.0572324	ko04623	Organismal Systems	Immune system
24	Arachidonic acid metabolism	32	49	0.00607777	0.0572324	ko00590	Metabolism	Lipid metabolism
25	RIG-I-like receptor signaling pathway	33	51	0.00662213	0.0598641	ko04622	Organismal Systems	Immune system
26	Drug metabolism - other enzymes	21	30	0.00793125	0.068313	ko00983	Metabolism	Xenobiotics biodegradation and metabolism
27	Glycolysis / Gluconeogenesis	36	57	0.00823838	0.068313	ko00010	Metabolism	Carbohydrate metabolism
28	Primary bile acid biosynthesis	12	15	0.00873119	0.068313	ko00120	Metabolism	Lipid metabolism
29	VEGF signaling pathway	37	59	0.00876582	0.068313	ko04370	Environmental Information Processing	Signal transduction
30	Arginine biosynthesis	15	20	0.0093062	0.0701067	ko00220	Metabolism	Amino acid metabolism
31	Phenylalanine, tyrosine and tryptophan biosynthesis	6	6	0.0101304	0.073854	ko00400	Metabolism	Amino acid metabolism
32	Salmonella infection	44	73	0.0121904	0.0860946	ko05132	Human Diseases	Infectious diseases
33	Alanine, aspartate and glutamate metabolism	26	40	0.0141119	0.0966453	ko00250	Metabolism	Amino acid metabolism
34	TGF-beta signaling pathway	47	80	0.0181842	0.120871	ko04350	Environmental Information Processing	Signal transduction
35	Nicotinate and nicotinamide metabolism	20	30	0.0208074	0.126711	ko00760	Metabolism	Metabolism of cofactors and vitamins
36	Inositol phosphate metabolism	41	69	0.0208109	0.126711	ko00562	Metabolism	Carbohydrate metabolism
37	NOD-like receptor signaling pathway	26	41	0.0217342	0.126711	ko04621	Organismal Systems	Immune system
38	Salivary secretion	5	5	0.0217913	0.126711	ko04970	Organismal Systems	Digestive system
39	Dorso-ventral axis formation	16	23	0.0218661	0.126711	ko04320	Organismal Systems	Development
40	Endocytosis	135	256	0.0241709	0.136565	ko04144	Cellular Processes	Transport and catabolism
41	Butanoate metabolism	17	25	0.0249624	0.136689	ko00650	Metabolism	Carbohydrate metabolism
42	Phagosome	74	134	0.0254024	0.136689	ko04145	Cellular Processes	Transport and catabolism
43	2-Oxocarboxylic acid metabolism	10	13	0.0264019	0.138764	ko01210	Metabolism	Global and Overview
44	PPAR signaling pathway	43	74	0.0293117	0.144603	ko03320	Organismal Systems	Endocrine system
45	Glycosaminoglycan biosynthesis - chondroitin sulfate / dermatan sulfate	14	20	0.029416	0.144603	ko00532	Metabolism	Glycan biosynthesis and metabolism
46	Vascular smooth muscle contraction	64	115	0.0296825	0.144603	ko04270	Organismal Systems	Circulatory system
47	FoxO signaling pathway	69	125	0.0305264	0.144603	ko04068	Environmental Information Processing	Signal transduction
48	Galactose metabolism	19	29	0.0307122	0.144603	ko00052	Metabolism	Carbohydrate metabolism
49	Herpes simplex infection	81	150	0.0379482	0.175026	ko05168	Human Diseases	Infectious diseases
50	ErbB signaling pathway	45	79	0.0394943	0.175342	ko04012	Environmental Information Processing	Signal transduction
51	Glutathione metabolism	23	37	0.0403441	0.175342	ko00480	Metabolism	Metabolism of other amino acids
52	Starch and sucrose metabolism	23	37	0.0403441	0.175342	ko00500	Metabolism	Carbohydrate metabolism
53	Tryptophan metabolism	25	41	0.0442882	0.185438	ko00380	Metabolism	Amino acid metabolism
54	Calcium signaling pathway	92	173	0.0443081	0.185438	ko04020	Environmental Information Processing	Signal transduction
55	Rap1 signaling pathway	4	4	0.0468636	0.189128	ko04015	Environmental Information Processing	Signal transduction
56	Gastric acid secretion	4	4	0.0468636	0.189128	ko04971	Organismal Systems	Digestive system
57	Fatty acid metabolism	29	49	0.0507039	0.201037	ko01212	Metabolism	Global and Overview
58	Intestinal immune network for IgA production	22	36	0.0558277	0.217536	ko04672	Organismal Systems	Immune system
59	One carbon pool by folate	12	18	0.0695237	0.266311	ko00670	Metabolism	Metabolism of cofactors and vitamins
60	Ascorbate and aldarate metabolism	8	11	0.0744182	0.280309	ko00053	Metabolism	Carbohydrate metabolism
61	Pentose and glucuronate interconversions	13	20	0.0757704	0.280723	ko00040	Metabolism	Carbohydrate metabolism
62	MAPK signaling pathway	119	232	0.0780689	0.281736	ko04010	Environmental Information Processing	Signal transduction
63	Tyrosine metabolism	22	37	0.0785371	0.281736	ko00350	Metabolism	Amino acid metabolism
64	Microbial metabolism in diverse environments	5	6	0.0800959	0.282838	ko01120	Metabolism	Global and Overview
65	Ether lipid metabolism	25	43	0.0842735	0.293012	ko00565	Metabolism	Lipid metabolism
66	alpha-Linolenic acid metabolism	16	26	0.0902035	0.307723	ko00592	Metabolism	Lipid metabolism
67	Adipocytokine signaling pathway	35	63	0.0941744	0.307723	ko04920	Organismal Systems	Endocrine system
68	Melanogenesis	54	101	0.0954776	0.307723	ko04916	Organismal Systems	Endocrine system
69	Nitrogen metabolism	10	15	0.0957657	0.307723	ko00910	Metabolism	Energy metabolism
70	ECM-receptor interaction	49	91	0.0962883	0.307723	ko04512	Environmental Information Processing	Signaling molecules and interaction
71	beta-Alanine metabolism	19	32	0.0999834	0.307723	ko00410	Metabolism	Metabolism of other amino acids
72	Inflammatory mediator regulation of TRP channels	3	3	0.100759	0.307723	ko04750	Organismal Systems	Sensory system
73	Estrogen signaling pathway	3	3	0.100759	0.307723	ko04915	Organismal Systems	Endocrine system
74	Aldosterone synthesis and secretion	3	3	0.100759	0.307723	ko04925	Organismal Systems	Endocrine system
75	Phenylalanine metabolism	12	19	0.110467	0.332874	ko00360	Metabolism	Amino acid metabolism
76	Synthesis and degradation of ketone bodies	7	10	0.120773	0.359141	ko00072	Metabolism	Lipid metabolism
77	Linoleic acid metabolism	17	29	0.131209	0.385106	ko00591	Metabolism	Lipid metabolism
78	Steroid hormone biosynthesis	20	35	0.137566	0.391253	ko00140	Metabolism	Lipid metabolism
79	Retinol metabolism	21	37	0.139068	0.391253	ko00830	Metabolism	Metabolism of cofactors and vitamins
80	Adherens junction	43	81	0.140522	0.391253	ko04520	Cellular Processes	Cellular commiunity
81	Notch signaling pathway	25	45	0.142924	0.391253	ko04330	Environmental Information Processing	Signal transduction
82	Caffeine metabolism	4	5	0.147153	0.391253	ko00232	Metabolism	Biosynthesis of other secondary metabolites
83	Riboflavin metabolism	4	5	0.147153	0.391253	ko00740	Metabolism	Metabolism of cofactors and vitamins
84	Ras signaling pathway	4	5	0.147153	0.391253	ko04014	Environmental Information Processing	Signal transduction
85	Circadian entrainment	4	5	0.147153	0.391253	ko04713	Organismal Systems	Environmental adaptation
86	Pentose phosphate pathway	14	24	0.16962	0.440623	ko00030	Metabolism	Carbohydrate metabolism
87	Glycosphingolipid biosynthesis - lacto and neolacto series	14	24	0.16962	0.440623	ko00601	Metabolism	Glycan biosynthesis and metabolism
88	cGMP - PKG signaling pathway	5	7	0.173678	0.446037	ko04022	Environmental Information Processing	Signal transduction
89	Proteasome	19	34	0.17795	0.448789	ko03050	Genetic Information Processing	Folding, sorting and degradation
90	Hedgehog signaling pathway	27	50	0.178721	0.448789	ko04340	Environmental Information Processing	Signal transduction
91	GnRH signaling pathway	46	89	0.190881	0.451679	ko04912	Organismal Systems	Endocrine system
92	Glycerophospholipid metabolism	49	96	0.214852	0.451679	ko00564	Metabolism	Lipid metabolism
93	Lysine biosynthesis	2	2	0.216584	0.451679	ko00300	Metabolism	Amino acid metabolism
94	NF-kappa B signaling pathway	2	2	0.216584	0.451679	ko04064	Environmental Information Processing	Signal transduction
95	Neurotrophin signaling pathway	2	2	0.216584	0.451679	ko04722	Organismal Systems	Nervous system
96	Retrograde endocannabinoid signaling	2	2	0.216584	0.451679	ko04723	Organismal Systems	Nervous system
97	Cholinergic synapse	2	2	0.216584	0.451679	ko04725	Organismal Systems	Nervous system
98	Serotonergic synapse	2	2	0.216584	0.451679	ko04726	Organismal Systems	Nervous system
99	GABAergic synapse	2	2	0.216584	0.451679	ko04727	Organismal Systems	Nervous system
100	Olfactory transduction	2	2	0.216584	0.451679	ko04740	Organismal Systems	Sensory system
101	Insulin secretion	2	2	0.216584	0.451679	ko04911	Organismal Systems	Endocrine system
102	Thyroid hormone synthesis	2	2	0.216584	0.451679	ko04918	Organismal Systems	Endocrine system
103	Endocrine and other factor-regulated calcium reabsorption	2	2	0.216584	0.451679	ko04961	Organismal Systems	Excretory system
104	Pancreatic secretion	2	2	0.216584	0.451679	ko04972	Organismal Systems	Digestive system
105	Mineral absorption	2	2	0.216584	0.451679	ko04978	Organismal Systems	Digestive system
106	Pertussis	2	2	0.216584	0.451679	ko05133	Human Diseases	Infectious diseases
107	MicroRNAs in cancer	2	2	0.216584	0.451679	ko05206	Human Diseases	Cancers
108	Glioma	2	2	0.216584	0.451679	ko05214	Human Diseases	Cancers
109	Glycosaminoglycan biosynthesis - keratan sulfate	10	17	0.219516	0.451679	ko00533	Metabolism	Glycan biosynthesis and metabolism
110	Cell adhesion molecules (CAMs)	61	121	0.219899	0.451679	ko04514	Environmental Information Processing	Signaling molecules and interaction
111	Insulin signaling pathway	60	119	0.221842	0.451679	ko04910	Organismal Systems	Endocrine system
112	Pyruvate metabolism	20	37	0.22518	0.454382	ko00620	Metabolism	Carbohydrate metabolism
113	Gap junction	47	93	0.249625	0.499249	ko04540	Cellular Processes	Cellular commiunity
114	cAMP signaling pathway	3	4	0.262445	0.51576	ko04024	Environmental Information Processing	Signal transduction
115	Tuberculosis	3	4	0.262445	0.51576	ko05152	Human Diseases	Infectious diseases
116	Histidine metabolism	14	26	0.290046	0.560261	ko00340	Metabolism	Amino acid metabolism
117	Biosynthesis of unsaturated fatty acids	14	26	0.290046	0.560261	ko01040	Metabolism	Lipid metabolism
118	Selenocompound metabolism	9	16	0.297813	0.566078	ko00450	Metabolism	Metabolism of other amino acids
119	Glycosphingolipid biosynthesis - ganglio series	8	14	0.298068	0.566078	ko00604	Metabolism	Glycan biosynthesis and metabolism
120	Progesterone-mediated oocyte maturation	40	80	0.303841	0.572234	ko04914	Organismal Systems	Endocrine system
121	p53 signaling pathway	34	69	0.367434	0.686281	ko04115	Cellular Processes	Cell growth and death
122	Glycosphingolipid biosynthesis - globo series	8	15	0.392461	0.701672	ko00603	Metabolism	Glycan biosynthesis and metabolism
123	Fatty acid biosynthesis	7	13	0.399491	0.701672	ko00061	Metabolism	Lipid metabolism
124	Biosynthesis of antibiotics	7	13	0.399491	0.701672	ko01130	Metabolism	Global and Overview
125	Cyanoamino acid metabolism	5	9	0.415424	0.701672	ko00460	Metabolism	Metabolism of other amino acids
126	Alcoholism	5	9	0.415424	0.701672	ko05034	Human Diseases	Substance dependence
127	Dopaminergic synapse	4	7	0.424717	0.701672	ko04728	Organismal Systems	Nervous system
128	Oxytocin signaling pathway	4	7	0.424717	0.701672	ko04921	Organismal Systems	Endocrine system
129	Vitamin B6 metabolism	3	5	0.435382	0.701672	ko00750	Metabolism	Metabolism of cofactors and vitamins
130	Long-term potentiation	3	5	0.435382	0.701672	ko04720	Organismal Systems	Nervous system
131	Glucagon signaling pathway	3	5	0.435382	0.701672	ko04922	Organismal Systems	Endocrine system
132	Renin secretion	3	5	0.435382	0.701672	ko04924	Organismal Systems	Endocrine system
133	D-Glutamine and D-glutamate metabolism	2	3	0.448234	0.701672	ko00471	Metabolism	Metabolism of other amino acids
134	PI3K-Akt signaling pathway	2	3	0.448234	0.701672	ko04151	Environmental Information Processing	Signal transduction
135	Thyroid hormone signaling pathway	2	3	0.448234	0.701672	ko04919	Organismal Systems	Endocrine system
136	Alzheimer's disease	2	3	0.448234	0.701672	ko05010	Human Diseases	Neurodegenerative diseases
137	Amphetamine addiction	2	3	0.448234	0.701672	ko05031	Human Diseases	Substance dependence
138	Adrenergic signaling in cardiomyocytes	65	137	0.448507	0.701672	ko04261	Organismal Systems	Circulatory system
139	D-Arginine and D-ornithine metabolism	1	1	0.465442	0.701672	ko00472	Metabolism	Metabolism of other amino acids
140	HIF-1 signaling pathway	1	1	0.465442	0.701672	ko04066	Environmental Information Processing	Signal transduction
141	Platelet activation	1	1	0.465442	0.701672	ko04611	Organismal Systems	Immune system
142	Antigen processing and presentation	1	1	0.465442	0.701672	ko04612	Organismal Systems	Immune system
143	TNF signaling pathway	1	1	0.465442	0.701672	ko04668	Environmental Information Processing	Signal transduction
144	Long-term depression	1	1	0.465442	0.701672	ko04730	Organismal Systems	Nervous system
145	Aldosterone-regulated sodium reabsorption	1	1	0.465442	0.701672	ko04960	Organismal Systems	Excretory system
146	Proximal tubule bicarbonate reclamation	1	1	0.465442	0.701672	ko04964	Organismal Systems	Excretory system
147	Protein digestion and absorption	1	1	0.465442	0.701672	ko04974	Organismal Systems	Digestive system
148	Bile secretion	1	1	0.465442	0.701672	ko04976	Organismal Systems	Digestive system
149	Small cell lung cancer	1	1	0.465442	0.701672	ko05222	Human Diseases	Cancers
150	Lysine degradation	25	52	0.465712	0.701672	ko00310	Metabolism	Amino acid metabolism
151	Other types of O-glycan biosynthesis	16	33	0.478838	0.716671	ko00514	Metabolism	Glycan biosynthesis and metabolism
152	Non-homologous end-joining	7	14	0.500915	0.741521	ko03450	Genetic Information Processing	Replication and repair
153	mTOR signaling pathway	27	57	0.502003	0.741521	ko04150	Environmental Information Processing	Signal transduction
154	Sphingolipid metabolism	23	49	0.533818	0.783395	ko00600	Metabolism	Lipid metabolism
155	Glycerolipid metabolism	32	69	0.558344	0.804604	ko00561	Metabolism	Lipid metabolism
156	Ubiquinone and other terpenoid-quinone biosynthesis	4	8	0.558951	0.804604	ko00130	Metabolism	Metabolism of cofactors and vitamins
157	Taurine and hypotaurine metabolism	4	8	0.558951	0.804604	ko00430	Metabolism	Metabolism of other amino acids
158	Fructose and mannose metabolism	14	30	0.565723	0.809199	ko00051	Metabolism	Carbohydrate metabolism
159	Glycosaminoglycan biosynthesis - heparan sulfate / heparin	13	28	0.578268	0.821941	ko00534	Metabolism	Glycan biosynthesis and metabolism
160	Axon guidance	3	6	0.589498	0.830659	ko04360	Organismal Systems	Development
161	Fatty acid elongation	12	26	0.591753	0.830659	ko00062	Metabolism	Lipid metabolism
162	Lysosome	55	121	0.630692	0.873716	ko04142	Cellular Processes	Transport and catabolism
163	Glutamatergic synapse	2	4	0.634024	0.873716	ko04724	Organismal Systems	Nervous system
164	Pathways in cancer	2	4	0.634024	0.873716	ko05200	Human Diseases	Cancers
165	Sulfur relay system	4	9	0.673772	0.915246	ko04122	Genetic Information Processing	Folding, sorting and degradation
166	Amino sugar and nucleotide sugar metabolism	19	43	0.67777	0.915246	ko00520	Metabolism	Carbohydrate metabolism
167	ABC transporters	19	43	0.67777	0.915246	ko02010	Environmental Information Processing	Membrane transport
168	Biosynthesis of secondary metabolites	7	16	0.68036	0.915246	ko01110	Metabolism	Global and Overview
169	Systemic lupus erythematosus	3	7	0.713085	0.927768	ko05322	Human Diseases	Immune diseases
170	Lipoic acid metabolism	1	2	0.714299	0.927768	ko00785	Metabolism	Metabolism of cofactors and vitamins
171	Sphingolipid signaling pathway	1	2	0.714299	0.927768	ko04071	Environmental Information Processing	Signal transduction
172	Fc gamma R-mediated phagocytosis	1	2	0.714299	0.927768	ko04666	Organismal Systems	Immune system
173	Carbohydrate digestion and absorption	1	2	0.714299	0.927768	ko04973	Organismal Systems	Digestive system
174	Hepatitis C	1	2	0.714299	0.927768	ko05160	Human Diseases	Infectious diseases
175	Pantothenate and CoA biosynthesis	8	19	0.730339	0.943181	ko00770	Metabolism	Metabolism of cofactors and vitamins
176	Mucin type O-glycan biosynthesis	14	33	0.741463	0.952106	ko00512	Metabolism	Glycan biosynthesis and metabolism
177	Wnt signaling pathway	57	130	0.762145	0.973135	ko04310	Environmental Information Processing	Signal transduction
178	Degradation of aromatic compounds	2	5	0.766452	0.973135	ko01220	Metabolism	Global and Overview
179	Oxidative phosphorylation	42	97	0.773039	0.976016	ko00190	Metabolism	Energy metabolism
180	Ubiquitin mediated proteolysis	64	147	0.795478	0.987098	ko04120	Genetic Information Processing	Folding, sorting and degradation
181	Glycosylphosphatidylinositol(GPI)-anchor biosynthesis	10	25	0.80415	0.987098	ko00563	Metabolism	Glycan biosynthesis and metabolism
182	Homologous recombination	10	25	0.80415	0.987098	ko03440	Genetic Information Processing	Replication and repair
183	Citrate cycle (TCA cycle)	12	30	0.816759	0.987098	ko00020	Metabolism	Carbohydrate metabolism
184	RNA degradation	28	67	0.818094	0.987098	ko03018	Genetic Information Processing	Folding, sorting and degradation
185	Cell cycle	51	119	0.818361	0.987098	ko04110	Cellular Processes	Cell growth and death
186	Other glycan degradation	8	21	0.840572	0.987098	ko00511	Metabolism	Glycan biosynthesis and metabolism
187	Phototransduction	8	21	0.840572	0.987098	ko04744	Organismal Systems	Sensory system
188	Metabolic pathways	22	54	0.840606	0.987098	ko01100	Metabolism	Global and Overview
189	Biotin metabolism	1	3	0.847332	0.987098	ko00780	Metabolism	Metabolism of cofactors and vitamins
190	Chemokine signaling pathway	1	3	0.847332	0.987098	ko04062	Organismal Systems	Immune system
191	Morphine addiction	1	3	0.847332	0.987098	ko05032	Human Diseases	Substance dependence
192	Epstein-Barr virus infection	1	3	0.847332	0.987098	ko05169	Human Diseases	Infectious diseases
193	Hypertrophic cardiomyopathy (HCM)	1	3	0.847332	0.987098	ko05410	Human Diseases	Cardiovascular diseases
194	Dilated cardiomyopathy (DCM)	1	3	0.847332	0.987098	ko05414	Human Diseases	Cardiovascular diseases
195	Transcriptional misregulation in cancers	2	6	0.854928	0.99084	ko05202	Human Diseases	Cancers
196	Terpenoid backbone biosynthesis	7	19	0.860219	0.991886	ko00900	Metabolism	Metabolism of terpenoids and polyketides
197	Tight junction	60	142	0.870051	0.994698	ko04530	Cellular Processes	Cellular commiunity
198	Sulfur metabolism	3	9	0.871461	0.994698	ko00920	Metabolism	Energy metabolism
199	Folate biosynthesis	4	12	0.887758	1	ko00790	Metabolism	Metabolism of cofactors and vitamins
200	Pyrimidine metabolism	43	105	0.89658	1	ko00240	Metabolism	Nucleotide metabolism
201	Porphyrin and chlorophyll metabolism	8	23	0.911635	1	ko00860	Metabolism	Metabolism of cofactors and vitamins
202	Viral carcinogenesis	1	4	0.918435	1	ko05203	Human Diseases	Cancers
203	Oocyte meiosis	41	102	0.919658	1	ko04114	Cellular Processes	Cell growth and death
204	mRNA surveillance pathway	31	79	0.923672	1	ko03015	Genetic Information Processing	Translation
205	Fanconi anemia pathway	18	49	0.937678	1	ko03460	Genetic Information Processing	Replication and repair
206	Basal transcription factors	15	42	0.942778	1	ko03022	Genetic Information Processing	Transcription
207	SNARE interactions in vesicular transport	9	27	0.943821	1	ko04130	Genetic Information Processing	Folding, sorting and degradation
208	Glycosaminoglycan degradation	7	22	0.947387	1	ko00531	Metabolism	Glycan biosynthesis and metabolism
209	Purine metabolism	69	170	0.952329	1	ko00230	Metabolism	Nucleotide metabolism
210	Spliceosome	45	115	0.956767	1	ko03040	Genetic Information Processing	Transcription
211	Steroid biosynthesis	7	23	0.963028	1	ko00100	Metabolism	Lipid metabolism
212	Ribosome biogenesis in eukaryotes	24	69	0.982686	1	ko03008	Genetic Information Processing	Translation
213	Nucleotide excision repair	12	39	0.985204	1	ko03420	Genetic Information Processing	Replication and repair
214	Protein export	5	20	0.986723	1	ko03060	Genetic Information Processing	Folding, sorting and degradation
215	Mismatch repair	5	20	0.986723	1	ko03430	Genetic Information Processing	Replication and repair
216	Protein processing in endoplasmic reticulum	59	158	0.992942	1	ko04141	Genetic Information Processing	Folding, sorting and degradation
217	Neuroactive ligand-receptor interaction	126	315	0.993366	1	ko04080	Environmental Information Processing	Signaling molecules and interaction
218	Regulation of autophagy	6	25	0.994456	1	ko04140	Cellular Processes	Transport and catabolism
219	RNA transport	55	150	0.994841	1	ko03013	Genetic Information Processing	Translation
220	DNA replication	8	32	0.99654	1	ko03030	Genetic Information Processing	Replication and repair
221	Cardiac muscle contraction	16	56	0.998146	1	ko04260	Organismal Systems	Circulatory system
222	Base excision repair	7	32	0.999005	1	ko03410	Genetic Information Processing	Replication and repair
223	RNA polymerase	5	27	0.999459	1	ko03020	Genetic Information Processing	Transcription
224	N-Glycan biosynthesis	11	48	0.999812	1	ko00510	Metabolism	Glycan biosynthesis and metabolism
225	Aminoacyl-tRNA biosynthesis	10	48	0.999948	1	ko00970	Genetic Information Processing	Translation
226	Ribosome	5	110	1	1	ko03010	Genetic Information Processing	Translation
