# Supplementary material for: Immune-related miRNA-mRNA regulation network in the livers of DHAV-3-infected ducklings
Source: BMC Genomics. 2020 Feb 4;21:123. doi: 10.1186/s12864-020-6539-7 (PMC7001231; doi:10.1186/s12864-020-6539-7)
Supplement: Supplementary file 13 — Additional file 13: The list of 155 DEMs and their target genes in the negative miRNA-mRNA network. [file 12864_2020_6539_MOESM13_ESM.xlsx]

## Sheet: C-vs-SD-24h.miRNA_stat(Suppleme
Additional file 13. The list of 155 DEMs and their target genes in the negative miRNA-mRNA network.
miRNA	Mock-infected TPM	DHAV-3-infected TPM	log2(FC)	p-value	Target gene number	Target gene
apl-miR-101-3p	9362.69	4102.81	-1.19031	0	590	ncbi_101792934,ncbi_101797207,ncbi_101791566,ncbi_101793740,ncbi_101795175,ncbi_101797504,ncbi_101794906,ncbi_101797987,ncbi_101798536,ncbi_101803199,ncbi_101804679,ncbi_101800346,ncbi_101799338,ncbi_101791505,ncbi_101802593,ncbi_101795116,ncbi_101797143,ncbi_101797333,ncbi_101798168,ncbi_101797691,ncbi_101789756,ncbi_101790963,ncbi_101802342,ncbi_101804978,ncbi_101796479,ncbi_101791824,ncbi_1017…
apl-miR-122-3p	2639.21	899.991	-1.55212	3.57832e-224	61	ncbi_101793808,ncbi_101798898,ncbi_101792749,ncbi_101794291,ncbi_101796859,ncbi_101789821,ncbi_101795254,ncbi_101789707,ncbi_101794786,ncbi_101799040,ncbi_101797957,ncbi_101794064,ncbi_101797591,ncbi_101791101,ncbi_101801257,ncbi_101794305,ncbi_101797959,ncbi_101795595,ncbi_101792904,ncbi_101794879,ncbi_101795603,ncbi_101796319,ncbi_101801352,ncbi_101804953,ncbi_101803456,ncbi_101797014,ncbi_1017…
apl-miR-1248-5p	0.01	4.7619	8.89539	0.0156414	52	ncbi_101790057,ncbi_101791507,ncbi_101798968,ncbi_101800606,ncbi_101793136,ncbi_101804979,ncbi_101795957,ncbi_101801005,ncbi_101803296,ncbi_101792309,ncbi_101796682,ncbi_101794374,ncbi_101790921,ncbi_101796441,ncbi_101802816,ncbi_101792720,ncbi_101794316,ncbi_101801341,ncbi_101804278,ncbi_101799007,ncbi_101802004,ncbi_101794273,ncbi_101797199,ncbi_101791812,ncbi_101795563,ncbi_101803098,ncbi_1017…
apl-miR-125-5p	2077.78	937.133	-1.14871	5.18234e-113	280	ncbi_101797207,ncbi_101790770,ncbi_101792798,ncbi_101800212,ncbi_101792607,ncbi_101797571,ncbi_101790316,ncbi_101802834,ncbi_101793689,ncbi_101799342,ncbi_101790963,ncbi_101796210,ncbi_101796587,ncbi_101800928,ncbi_101804795,ncbi_101797632,ncbi_101799466,ncbi_101792804,ncbi_101796414,ncbi_101798057,ncbi_101801756,ncbi_101791636,ncbi_101796666,ncbi_101797405,ncbi_101802083,ncbi_101798660,ncbi_1018…
apl-miR-128-5p	11.1243	0.01	-10.1195	4.33794e-06	101	ncbi_101789439,ncbi_101802782,ncbi_101802593,ncbi_101793689,ncbi_101794230,ncbi_101804795,ncbi_101794583,ncbi_101797101,ncbi_101795047,ncbi_101801756,ncbi_101804799,ncbi_101796280,ncbi_101799095,ncbi_101794921,ncbi_101798549,ncbi_101800297,ncbi_101794536,ncbi_101804740,ncbi_101794060,ncbi_101800681,ncbi_101790584,ncbi_101796492,ncbi_101793394,ncbi_101797471,ncbi_101798072,ncbi_101791729,ncbi_1017…
apl-miR-128-3p	2572.88	1184.75	-1.1188	1.34611e-128	414	ncbi_101801884,ncbi_101795175,ncbi_101803874,ncbi_101804062,ncbi_101798536,ncbi_101803199,ncbi_101793986,ncbi_101803090,ncbi_101797816,ncbi_101793322,ncbi_101798966,ncbi_101802593,ncbi_101803151,ncbi_101799411,ncbi_101796348,ncbi_101803407,ncbi_101801495,ncbi_101790963,ncbi_101790964,ncbi_101791824,ncbi_101803810,ncbi_101790320,ncbi_101794979,ncbi_101796786,ncbi_101802409,ncbi_101797883,ncbi_1017…
apl-miR-129-3p	6.7295	0.01	-9.39436	0.000491667	336	ncbi_101789881,ncbi_101790770,ncbi_101804062,ncbi_101793986,ncbi_101800346,ncbi_101790193,ncbi_101800737,ncbi_101790962,ncbi_101797452,ncbi_101799719,ncbi_101797690,ncbi_101803407,ncbi_101796856,ncbi_101799770,ncbi_101798898,ncbi_101790635,ncbi_101790963,ncbi_101805171,ncbi_101796665,ncbi_101803479,ncbi_101796141,ncbi_101797455,ncbi_101795118,ncbi_101790638,ncbi_101793191,ncbi_101797760,ncbi_1017…
apl-miR-130-5p	343.068	86.6658	-1.98496	5.03733e-47	242	ncbi_101793369,ncbi_101804530,ncbi_101793444,ncbi_101794576,ncbi_101801367,ncbi_101805101,ncbi_101798297,ncbi_101793322,ncbi_101802078,ncbi_101792992,ncbi_101795116,ncbi_101790709,ncbi_101797758,ncbi_101799585,ncbi_101797691,ncbi_101802649,ncbi_101790636,ncbi_101796141,ncbi_101802225,ncbi_101796923,ncbi_101796589,ncbi_101790638,ncbi_101794048,ncbi_101800025,ncbi_101796214,ncbi_101799161,ncbi_1017…
apl-miR-133-z	6.7295	28.5711	2.08599	2.79034e-07	31	ncbi_101793128,ncbi_101789805,ncbi_101790965,ncbi_101792801,ncbi_101796350,ncbi_101794410,ncbi_101794534,ncbi_101800867,ncbi_101789770,ncbi_101794068,ncbi_101801395,ncbi_101792132,ncbi_101793722,ncbi_101799007,ncbi_101790881,ncbi_101799129,ncbi_101789684,ncbi_101802063,ncbi_101790625,ncbi_101791496,ncbi_101802085,ncbi_106015767,ncbi_101800431,ncbi_101804091,ncbi_106017580,ncbi_106017784,ncbi_1018…
apl-miR-1335-3p	17.3045	871.419	5.65415	0	45	ncbi_101792350,ncbi_101800672,ncbi_101793325,ncbi_101804803,ncbi_101796362,ncbi_101789456,ncbi_101792102,ncbi_101802849,ncbi_101799545,ncbi_101792309,ncbi_101800237,ncbi_101793473,ncbi_101793340,ncbi_101800169,ncbi_101793345,ncbi_101789855,ncbi_101799748,ncbi_101792720,ncbi_101793844,ncbi_101796380,ncbi_101803640,ncbi_101793968,ncbi_101793618,ncbi_101795310,ncbi_101798650,ncbi_101793376,ncbi_1018…
apl-miR-1338-3p	170.024	390.472	1.19948	1.54534e-35	64	ncbi_101800019,ncbi_101792286,ncbi_101790634,ncbi_101789887,ncbi_101802596,ncbi_101797576,ncbi_101797216,ncbi_101802283,ncbi_101792948,ncbi_101799420,ncbi_101789638,ncbi_101795198,ncbi_101797225,ncbi_101800622,ncbi_101799174,ncbi_101792818,ncbi_101798676,ncbi_101805069,ncbi_101800169,ncbi_101791844,ncbi_101791654,ncbi_101792379,ncbi_101792769,ncbi_101804516,ncbi_101793294,ncbi_101792126,ncbi_1017…
apl-miR-1343-5p	0.01	73.3326	12.8402	6.66977e-35	9	ncbi_101791887,ncbi_101792700,ncbi_101805069,ncbi_101800169,ncbi_101803845,ncbi_101790428,ncbi_101791812,ncbi_101804029,ncbi_101795343
apl-miR-1357-5p	2.6094	48.5709	4.2183	6.17556e-26	20	ncbi_101792286,ncbi_101796345,ncbi_101799835,ncbi_101791702,ncbi_101792700,ncbi_101794928,ncbi_101803045,ncbi_101793345,ncbi_101792126,ncbi_101804278,ncbi_101803641,ncbi_101793959,ncbi_101796827,ncbi_101802318,ncbi_101801031,ncbi_101802265,ncbi_101793235,ncbi_101802063,ncbi_101794273,ncbi_101797890
apl-miR-137-3p	2.7467	0.01	-8.10156	0.0391047	278	ncbi_101791761,ncbi_101797987,ncbi_101801043,ncbi_101803199,ncbi_101794525,ncbi_101794036,ncbi_101792746,ncbi_101796007,ncbi_101801618,ncbi_101797817,ncbi_101799585,ncbi_101797990,ncbi_101791824,ncbi_101796278,ncbi_101803094,ncbi_101803479,ncbi_101799645,ncbi_101804795,ncbi_101794979,ncbi_101793511,ncbi_101795187,ncbi_101796141,ncbi_101803285,ncbi_101790638,ncbi_101795047,ncbi_101789889,ncbi_1018…
apl-miR-1388-3p	224.958	536.185	1.25307	5.12592e-51	64	ncbi_101800019,ncbi_101792286,ncbi_101790634,ncbi_101789887,ncbi_101802596,ncbi_101797576,ncbi_101797216,ncbi_101802283,ncbi_101792948,ncbi_101799420,ncbi_101789638,ncbi_101795198,ncbi_101797225,ncbi_101800622,ncbi_101799174,ncbi_101792818,ncbi_101798676,ncbi_101805069,ncbi_101800169,ncbi_101791844,ncbi_101791654,ncbi_101792379,ncbi_101792769,ncbi_101804516,ncbi_101793294,ncbi_101792126,ncbi_1017…
apl-miR-139-3p	46.832	11.4285	-2.03486	9.36306e-08	172	ncbi_101801043,ncbi_101801813,ncbi_101802721,ncbi_101799831,ncbi_101802593,ncbi_101789627,ncbi_101802834,ncbi_101802649,ncbi_101797037,ncbi_101790964,ncbi_101797632,ncbi_101793139,ncbi_101790638,ncbi_101805308,ncbi_101796974,ncbi_101801566,ncbi_101804186,ncbi_101801627,ncbi_101800865,ncbi_101792430,ncbi_101797342,ncbi_101791907,ncbi_101799040,ncbi_101793521,ncbi_101797704,ncbi_101797892,ncbi_1017…
apl-miR-1416-5p	13.047	0.01	-10.3495	9.66918e-07	128	ncbi_101803351,ncbi_101802593,ncbi_101798898,ncbi_101800096,ncbi_101799645,ncbi_101796786,ncbi_101798057,ncbi_101805437,ncbi_101804799,ncbi_101792419,ncbi_101799590,ncbi_101792999,ncbi_101799538,ncbi_101796859,ncbi_101795254,ncbi_101802535,ncbi_101798729,ncbi_101795572,ncbi_101789457,ncbi_101790911,ncbi_101801438,ncbi_101793200,ncbi_101791907,ncbi_101799040,ncbi_101793081,ncbi_101801123,ncbi_1017…
apl-miR-142-3p	726.24	1799.03	1.3087	1.06851e-171	54	ncbi_101794225,ncbi_101796851,ncbi_101789887,ncbi_101794581,ncbi_101796138,ncbi_101799589,ncbi_101802413,ncbi_101791453,ncbi_101796289,ncbi_101799966,ncbi_101799362,ncbi_101795329,ncbi_101800237,ncbi_101792710,ncbi_101803374,ncbi_101799302,ncbi_101791654,ncbi_101796813,ncbi_101793294,ncbi_101792259,ncbi_101798812,ncbi_101799801,ncbi_101793844,ncbi_101792191,ncbi_101793722,ncbi_101794388,ncbi_1018…
apl-miR-1434-5p	0.2747	28.5711	6.70056	5.97214e-14	17	ncbi_101800857,ncbi_101789887,ncbi_101797576,ncbi_101804267,ncbi_101794316,ncbi_101804939,ncbi_101792386,ncbi_101790101,ncbi_101801031,ncbi_101790707,ncbi_101794667,ncbi_101804080,ncbi_101795343,ncbi_101792781,ncbi_101797376,ncbi_101801218,ncbi_101792801
apl-miR-144-5p	143.243	399.996	1.48152	2.18398e-50	38	ncbi_101794402,ncbi_101796345,ncbi_101804245,ncbi_101801888,ncbi_101793136,ncbi_101790965,ncbi_101801119,ncbi_101798125,ncbi_101800162,ncbi_101801128,ncbi_101794127,ncbi_101797902,ncbi_101790665,ncbi_101802751,ncbi_101793294,ncbi_101804939,ncbi_101803641,ncbi_101790241,ncbi_101795672,ncbi_101799261,ncbi_101804046,ncbi_101792542,ncbi_101797041,ncbi_101805109,ncbi_101794478,ncbi_101791081,ncbi_1017…
apl-miR-1454-3p	15.3818	259.997	4.0792	1.16362e-130	93	ncbi_101793128,ncbi_101798538,ncbi_101789572,ncbi_101789887,ncbi_101796138,ncbi_101793136,ncbi_101790965,ncbi_101796350,ncbi_101794410,ncbi_101797216,ncbi_101804803,ncbi_101794534,ncbi_101793994,ncbi_101796362,ncbi_101798494,ncbi_101800298,ncbi_101792237,ncbi_101796289,ncbi_101795577,ncbi_101793823,ncbi_101794860,ncbi_101801445,ncbi_101803045,ncbi_101790727,ncbi_101800307,ncbi_101798614,ncbi_1018…
apl-miR-146-3p	54.7976	114.284	1.06045	1.28502e-09	21	ncbi_101802086,ncbi_101802283,ncbi_101799540,ncbi_101800867,ncbi_101803103,ncbi_101800162,ncbi_101795329,ncbi_101792710,ncbi_101803374,ncbi_101801395,ncbi_101803641,ncbi_101799261,ncbi_101795737,ncbi_101794341,ncbi_101792215,ncbi_101799460,ncbi_101793833,ncbi_101793128,ncbi_101803233,ncbi_101799494,ncbi_101803925
apl-miR-1467-3p	58.643	27.6188	-1.08631	0.000130735	241	ncbi_101804530,ncbi_101790309,ncbi_101792679,ncbi_101793444,ncbi_101794906,ncbi_101794226,ncbi_101793261,ncbi_101803351,ncbi_101797452,ncbi_101796856,ncbi_101799585,ncbi_101805305,ncbi_101790964,ncbi_101797631,ncbi_101799645,ncbi_101793511,ncbi_101796141,ncbi_101795118,ncbi_101796788,ncbi_101794844,ncbi_101798660,ncbi_101802345,ncbi_101797039,ncbi_101790844,ncbi_101799096,ncbi_101790507,ncbi_1017…
apl-miR-147-3p	2.0601	14.2856	2.79378	8.54838e-06	10	ncbi_101791216,ncbi_101799608,ncbi_101802816,ncbi_101792132,ncbi_101797490,ncbi_101804105,ncbi_101790657,ncbi_101791539,ncbi_101801299,ncbi_101804730
apl-miR-148-5p	103.827	47.6185	-1.12459	2.05133e-07	312	ncbi_101794174,ncbi_101804530,ncbi_101790309,ncbi_101790770,ncbi_101795175,ncbi_101802144,ncbi_101794226,ncbi_101794576,ncbi_101803090,ncbi_101800346,ncbi_101792746,ncbi_101790897,ncbi_101805303,ncbi_101804728,ncbi_101800923,ncbi_101795116,ncbi_101799411,ncbi_101802079,ncbi_101796534,ncbi_101802834,ncbi_101804065,ncbi_101797817,ncbi_101798354,ncbi_101799770,ncbi_101802649,ncbi_101795508,ncbi_1018…
apl-miR-148-3p	37402.4	18371.2	-1.02568	0	562	ncbi_101791564,ncbi_101791761,ncbi_101797207,ncbi_101802072,ncbi_101790770,ncbi_101792679,ncbi_101793444,ncbi_101801488,ncbi_101794107,ncbi_101802144,ncbi_101793064,ncbi_101794226,ncbi_101803199,ncbi_101793986,ncbi_101800346,ncbi_101792746,ncbi_101789571,ncbi_101800212,ncbi_101797277,ncbi_101792288,ncbi_101799831,ncbi_101798966,ncbi_101800737,ncbi_101802593,ncbi_101798654,ncbi_101803151,ncbi_1017…
apl-miR-150-5p	672.815	198.093	-1.76403	2.92547e-76	292	ncbi_101802144,ncbi_101803199,ncbi_101795041,ncbi_101790262,ncbi_101802593,ncbi_101796783,ncbi_101804306,ncbi_101805305,ncbi_101794230,ncbi_101799342,ncbi_101802649,ncbi_101790319,ncbi_101794231,ncbi_101803095,ncbi_101801824,ncbi_101793751,ncbi_101796788,ncbi_101804493,ncbi_101797405,ncbi_101800743,ncbi_101804310,ncbi_101792419,ncbi_101794291,ncbi_101790844,ncbi_101796214,ncbi_101798661,ncbi_1017…
apl-miR-151-3p	0.01	6.6666	9.38081	0.00195752	40	ncbi_101790634,ncbi_101794534,ncbi_101803101,ncbi_101793333,ncbi_101798432,ncbi_101795577,ncbi_101797225,ncbi_101801063,ncbi_101794127,ncbi_101798676,ncbi_101804322,ncbi_101804516,ncbi_101791542,ncbi_101793902,ncbi_101793775,ncbi_101799261,ncbi_101804343,ncbi_101801408,ncbi_101803190,ncbi_101802063,ncbi_101798407,ncbi_101798302,ncbi_101790707,ncbi_101803486,ncbi_101797874,ncbi_106014257,ncbi_1017…
apl-miR-155-5p	12.0857	347.615	4.84612	4.44252e-174	67	ncbi_101799531,ncbi_101792286,ncbi_101796345,ncbi_101789572,ncbi_101789887,ncbi_101804979,ncbi_101797576,ncbi_101793000,ncbi_101794920,ncbi_101791336,ncbi_101793994,ncbi_101798494,ncbi_101803160,ncbi_101800298,ncbi_101791453,ncbi_101792700,ncbi_101795957,ncbi_101793823,ncbi_101793706,ncbi_101794860,ncbi_101801907,ncbi_101789473,ncbi_101802751,ncbi_101803374,ncbi_101799302,ncbi_101795072,ncbi_1017…
apl-miR-1559-5p	101.218	330.473	1.70707	2.68711e-52	6	ncbi_101804549,ncbi_101796682,ncbi_101792140,ncbi_101801672,ncbi_101789518,ncbi_101799192
apl-miR-1559-3p	6.1802	15.2379	1.30194	0.0133924	56	ncbi_101791887,ncbi_101800019,ncbi_101792286,ncbi_101789572,ncbi_101789887,ncbi_101796138,ncbi_101800606,ncbi_101802838,ncbi_101800610,ncbi_101799162,ncbi_101793994,ncbi_101800162,ncbi_101794860,ncbi_101800307,ncbi_101790665,ncbi_101793340,ncbi_101800169,ncbi_101792898,ncbi_101795836,ncbi_101802751,ncbi_101795717,ncbi_101790230,ncbi_101794207,ncbi_101798812,ncbi_101799801,ncbi_101791234,ncbi_1017…
apl-miR-1576-3p	0.6867	49.5233	6.17228	1.93632e-24	2	XLOC_007174,ncbi_101792286
apl-miR-17-3p	152.032	62.8565	-1.27424	3.24032e-12	344	ncbi_101794174,ncbi_101802072,ncbi_101790770,ncbi_101801488,ncbi_101800346,ncbi_101800737,ncbi_101802834,ncbi_101799585,ncbi_101805305,ncbi_101791631,ncbi_101790964,ncbi_101797631,ncbi_101791826,ncbi_101794045,ncbi_101797820,ncbi_101801756,ncbi_101796352,ncbi_101797405,ncbi_101805437,ncbi_101792419,ncbi_101797513,ncbi_101801247,ncbi_101799592,ncbi_101792694,ncbi_101796359,ncbi_101790507,ncbi_1018…
apl-miR-1763-3p	3.4334	1873.31	9.09174	0	15	ncbi_101794402,ncbi_101792126,ncbi_101801395,ncbi_101804105,ncbi_101796701,ncbi_101803190,ncbi_101802027,ncbi_106016450,ncbi_101799739,ncbi_101803233,ncbi_101803907,ncbi_101798420,ncbi_101803925,ncbi_101801218,ncbi_101790442
apl-miR-18-5p	603.185	291.425	-1.04947	1.41364e-32	245	ncbi_101789439,ncbi_101804530,ncbi_101798536,ncbi_101803199,ncbi_101804679,ncbi_101795041,ncbi_101800212,ncbi_101790193,ncbi_101792288,ncbi_101797876,ncbi_101789627,ncbi_101799770,ncbi_101790963,ncbi_101805171,ncbi_101791824,ncbi_101794842,ncbi_101804612,ncbi_101794045,ncbi_101803095,ncbi_101804432,ncbi_101795889,ncbi_101796212,ncbi_101798057,ncbi_101797405,ncbi_101798660,ncbi_101794049,ncbi_1017…
apl-miR-184-3p	108.634	2791.4	4.68344	0	9	ncbi_101804195,ncbi_101802872,ncbi_101801588,ncbi_101796525,ncbi_101789518,ncbi_101790273,ncbi_101790217,ncbi_101803246,ncbi_101797376
apl-miR-186-5p	0.01	5.7142	9.15841	0.00391328	79	ncbi_101790057,ncbi_101789805,ncbi_101789887,ncbi_101801890,ncbi_101802723,ncbi_101802838,ncbi_101794410,ncbi_101797216,ncbi_101802283,ncbi_101800298,ncbi_101791453,ncbi_101799545,ncbi_101796289,ncbi_101800162,ncbi_101796090,ncbi_101796294,ncbi_101800039,ncbi_101801063,ncbi_101801128,ncbi_101800307,ncbi_101794127,ncbi_101798376,ncbi_101794942,ncbi_101791654,ncbi_101796813,ncbi_101794207,ncbi_1017…
apl-miR-187-5p	75.6728	26.6664	-1.50475	3.0111e-08	208	ncbi_101798536,ncbi_101801043,ncbi_101803090,ncbi_101791505,ncbi_101802015,ncbi_101802593,ncbi_101792992,ncbi_101802223,ncbi_101802834,ncbi_101796663,ncbi_101805305,ncbi_101800350,ncbi_101801954,ncbi_101804978,ncbi_101791824,ncbi_101800096,ncbi_101795118,ncbi_101798057,ncbi_101798660,ncbi_101802345,ncbi_101794049,ncbi_101797336,ncbi_101797215,ncbi_101799161,ncbi_101791639,ncbi_101797518,ncbi_1017…
apl-miR-187-3p	378.364	157.141	-1.26771	8.26713e-28	87	ncbi_101790188,ncbi_101789997,ncbi_101790770,ncbi_101799580,ncbi_101792746,ncbi_101802834,ncbi_101798354,ncbi_101799585,ncbi_101805171,ncbi_101792993,ncbi_101797631,ncbi_101792419,ncbi_101795636,ncbi_101791574,ncbi_101799723,ncbi_101800484,ncbi_101799288,ncbi_101797461,ncbi_101804436,ncbi_101802475,ncbi_101789529,ncbi_101804929,ncbi_101794483,ncbi_101794795,ncbi_101794201,ncbi_101804447,ncbi_1017…
apl-miR-196-5p	3.8454	39.9996	3.37878	2.12674e-17	45	ncbi_101798538,ncbi_101789572,ncbi_101791507,ncbi_101793872,ncbi_101790267,ncbi_101795055,ncbi_101789949,ncbi_101802849,ncbi_101804195,ncbi_101801005,ncbi_101801907,ncbi_101795067,ncbi_101797473,ncbi_101790921,ncbi_101791654,ncbi_101804454,ncbi_101794316,ncbi_101802868,ncbi_101799442,ncbi_101793968,ncbi_101789682,ncbi_101791679,ncbi_101789507,ncbi_101792751,ncbi_101794667,ncbi_101790273,ncbi_1017…
apl-miR-197-3p	0.01	5.7142	9.15841	0.00391328	50	ncbi_101802784,ncbi_101792286,ncbi_101796138,ncbi_101794410,ncbi_101791453,ncbi_101794363,ncbi_101796090,ncbi_101795711,ncbi_101798676,ncbi_101802559,ncbi_101791654,ncbi_101790344,ncbi_101796555,ncbi_101790995,ncbi_101798258,ncbi_101793902,ncbi_101801395,ncbi_101794316,ncbi_101793667,ncbi_101799007,ncbi_101798943,ncbi_101801031,ncbi_101797981,ncbi_101798407,ncbi_101790697,ncbi_101794341,ncbi_1017…
apl-miR-2-5p	0.01	3.8095	8.57346	0.0156414	36	ncbi_101794581,ncbi_101793136,ncbi_101804979,ncbi_101804068,ncbi_101804803,ncbi_101790514,ncbi_101800162,ncbi_101798068,ncbi_101804322,ncbi_101802559,ncbi_101799930,ncbi_101792769,ncbi_101792259,ncbi_101794207,ncbi_101796244,ncbi_101804278,ncbi_101791234,ncbi_101799007,ncbi_101802318,ncbi_101801408,ncbi_101797675,ncbi_101795310,ncbi_101803736,ncbi_101804006,ncbi_101805109,ncbi_101802539,ncbi_1017…
apl-miR-20-3p	5.2188	0.01	-9.02757	0.0023592	404	ncbi_101792934,ncbi_101790309,ncbi_101791566,ncbi_101792679,ncbi_101790840,ncbi_101794525,ncbi_101792746,ncbi_101793261,ncbi_101804606,ncbi_101798297,ncbi_101797876,ncbi_101792415,ncbi_101792992,ncbi_101789627,ncbi_101797690,ncbi_101803407,ncbi_101805305,ncbi_101790963,ncbi_101798487,ncbi_101801954,ncbi_101804978,ncbi_101801754,ncbi_101803094,ncbi_101793750,ncbi_101803095,ncbi_101795890,ncbi_1018…
apl-miR-204-5p	12.635	33.333	1.39953	4.06031e-05	77	ncbi_101789805,ncbi_101798538,ncbi_101804132,ncbi_101799340,ncbi_101789887,ncbi_101801888,ncbi_101789811,ncbi_101798422,ncbi_101802723,ncbi_101802838,ncbi_101790399,ncbi_101793380,ncbi_101790514,ncbi_101804549,ncbi_101798125,ncbi_101794363,ncbi_101800162,ncbi_101804195,ncbi_101804994,ncbi_101794928,ncbi_101796294,ncbi_101793706,ncbi_101800305,ncbi_101792309,ncbi_101795067,ncbi_101789720,ncbi_1017…
apl-miR-21-5p	18780.6	62685.1	1.73888	0	52	ncbi_101794402,ncbi_101792286,ncbi_101800857,ncbi_101789887,ncbi_101801246,ncbi_101802413,ncbi_101794848,ncbi_101800298,ncbi_101803756,ncbi_101796289,ncbi_101800162,ncbi_101801125,ncbi_101793706,ncbi_101794860,ncbi_101805269,ncbi_101802559,ncbi_101791654,ncbi_101799383,ncbi_101792720,ncbi_101794316,ncbi_101793844,ncbi_101791234,ncbi_101797377,ncbi_101800328,ncbi_101797981,ncbi_101801672,ncbi_1018…
apl-miR-21-3p	32.9609	110.475	1.74489	2.45992e-19	127	ncbi_101790955,ncbi_101803348,ncbi_101794402,ncbi_101789805,ncbi_101792286,ncbi_101798538,ncbi_101789572,ncbi_101789887,ncbi_101796138,ncbi_101796973,ncbi_101802086,ncbi_101790127,ncbi_101795758,ncbi_101790267,ncbi_101802087,ncbi_101794920,ncbi_101796362,ncbi_101803549,ncbi_101800298,ncbi_101792237,ncbi_101796289,ncbi_101798432,ncbi_101797225,ncbi_101799171,ncbi_101801063,ncbi_101801128,ncbi_1017…
apl-miR-211-5p	11.5363	33.333	1.53077	1.06127e-05	77	ncbi_101789805,ncbi_101798538,ncbi_101804132,ncbi_101799340,ncbi_101789887,ncbi_101801888,ncbi_101789811,ncbi_101798422,ncbi_101802723,ncbi_101802838,ncbi_101790399,ncbi_101793380,ncbi_101790514,ncbi_101804549,ncbi_101798125,ncbi_101794363,ncbi_101800162,ncbi_101804195,ncbi_101804994,ncbi_101794928,ncbi_101796294,ncbi_101793706,ncbi_101800305,ncbi_101792309,ncbi_101795067,ncbi_101789720,ncbi_1017…
apl-miR-212-3p	9.6136	1.9047	-2.33551	0.00954372	433	ncbi_101789439,ncbi_101791566,ncbi_101804062,ncbi_101802144,ncbi_101800145,ncbi_101793986,ncbi_101803351,ncbi_101802015,ncbi_101799155,ncbi_101802593,ncbi_101793448,ncbi_101795116,ncbi_101799411,ncbi_101802079,ncbi_101796348,ncbi_101797278,ncbi_101805305,ncbi_101801495,ncbi_101790963,ncbi_101805171,ncbi_101794528,ncbi_101795752,ncbi_101795753,ncbi_101797455,ncbi_101797883,ncbi_101793191,ncbi_1017…
apl-miR-2137-3p	6.7295	1078.08	7.32375	0	6	ncbi_101804454,ncbi_101799450,ncbi_101791073,ncbi_101793376,ncbi_101791476,ncbi_101799891
apl-miR-216-5p	3.8454	9.5237	1.30839	0.0429279	69	ncbi_101790057,ncbi_101798048,ncbi_101796350,ncbi_101800546,ncbi_101795757,ncbi_101799162,ncbi_101800997,ncbi_101799291,ncbi_101790515,ncbi_101791453,ncbi_101794363,ncbi_101796289,ncbi_101799966,ncbi_101797225,ncbi_101792037,ncbi_101793338,ncbi_101801128,ncbi_101799174,ncbi_101789473,ncbi_101790665,ncbi_101793340,ncbi_101791044,ncbi_101791844,ncbi_101791730,ncbi_101795212,ncbi_101790670,ncbi_1017…
apl-miR-217-5p	3.0214	0.01	-8.23907	0.0215151	462	ncbi_101790188,ncbi_101792934,ncbi_101793369,ncbi_101799580,ncbi_101797327,ncbi_101801043,ncbi_101800346,ncbi_101791889,ncbi_101804606,ncbi_101790262,ncbi_101791505,ncbi_101792607,ncbi_101801241,ncbi_101802015,ncbi_101804728,ncbi_101797876,ncbi_101799339,ncbi_101800737,ncbi_101793448,ncbi_101798654,ncbi_101803151,ncbi_101796137,ncbi_101790709,ncbi_101789627,ncbi_101803407,ncbi_101797817,ncbi_1017…
apl-miR-2184-5p	18.4032	39.9996	1.12003	0.000211919	110	ncbi_101805242,ncbi_101798166,ncbi_101792286,ncbi_101798538,ncbi_101790502,ncbi_101804132,ncbi_101789572,ncbi_101789887,ncbi_101791507,ncbi_101801888,ncbi_101802723,ncbi_101792801,ncbi_101802596,ncbi_101802838,ncbi_101802283,ncbi_101794920,ncbi_101794534,ncbi_101789949,ncbi_101791453,ncbi_101796289,ncbi_101791583,ncbi_101797225,ncbi_101799171,ncbi_101801128,ncbi_101801907,ncbi_101801445,ncbi_1018…
apl-miR-2188-5p	223.997	1309.51	2.54748	0	43	ncbi_101789572,ncbi_101798968,ncbi_101802838,ncbi_101795757,ncbi_101797216,ncbi_101793000,ncbi_101803160,ncbi_101790514,ncbi_101800298,ncbi_101792700,ncbi_101801907,ncbi_101792309,ncbi_101797594,ncbi_101794127,ncbi_101792379,ncbi_101791542,ncbi_101794497,ncbi_101802816,ncbi_101803845,ncbi_101796827,ncbi_101798211,ncbi_101798943,ncbi_101790549,ncbi_101799261,ncbi_101803330,ncbi_101801672,ncbi_1018…
apl-miR-221-5p	17.4418	113.332	2.69994	6.55957e-36	90	ncbi_101805242,ncbi_101789805,ncbi_101800149,ncbi_101796138,ncbi_101791507,ncbi_101792801,ncbi_101790779,ncbi_101796350,ncbi_101802838,ncbi_101801246,ncbi_101794410,ncbi_101795757,ncbi_101790127,ncbi_101796362,ncbi_101805185,ncbi_101800298,ncbi_101790515,ncbi_101791034,ncbi_101801005,ncbi_101793706,ncbi_101796682,ncbi_101794672,ncbi_101790665,ncbi_101800169,ncbi_101791844,ncbi_101790146,ncbi_1017…
apl-miR-221-3p	996.519	2993.3	1.58677	0	44	ncbi_101790057,ncbi_101789887,ncbi_101800606,ncbi_101801888,ncbi_101802838,ncbi_101803103,ncbi_101801005,ncbi_101797225,ncbi_101801907,ncbi_101796682,ncbi_101795067,ncbi_101800307,ncbi_101792898,ncbi_101801649,ncbi_101803374,ncbi_101799302,ncbi_101790993,ncbi_101789961,ncbi_101798812,ncbi_101793902,ncbi_101791234,ncbi_101792191,ncbi_101794624,ncbi_101799129,ncbi_101799261,ncbi_101801937,ncbi_1017…
apl-miR-222-5p	118.659	278.092	1.22874	6.7216e-27	92	ncbi_101799531,ncbi_101789887,ncbi_101794581,ncbi_101796138,ncbi_101801888,ncbi_101790965,ncbi_101804979,ncbi_101797576,ncbi_101800672,ncbi_101800483,ncbi_101792948,ncbi_101799420,ncbi_101795198,ncbi_101801119,ncbi_101800162,ncbi_101801005,ncbi_101796294,ncbi_101792309,ncbi_101803045,ncbi_101799853,ncbi_101800307,ncbi_101794127,ncbi_101804322,ncbi_101792571,ncbi_101794374,ncbi_101789770,ncbi_1018…
apl-miR-222-3p	3014.69	9346.57	1.63243	0	48	ncbi_101789887,ncbi_101800606,ncbi_101793136,ncbi_101803103,ncbi_101797522,ncbi_101801005,ncbi_101797225,ncbi_101801907,ncbi_101795067,ncbi_101792898,ncbi_101801649,ncbi_101794068,ncbi_101803374,ncbi_101790993,ncbi_101791170,ncbi_101789961,ncbi_101796813,ncbi_101792259,ncbi_101790348,ncbi_101793902,ncbi_101791234,ncbi_101792191,ncbi_101794624,ncbi_101802318,ncbi_101796830,ncbi_101790549,ncbi_1017…
apl-miR-223-3p	149.011	1693.32	3.50636	0	46	ncbi_101793128,ncbi_101799531,ncbi_101790502,ncbi_101796138,ncbi_101797576,ncbi_101802086,ncbi_101790127,ncbi_101799421,ncbi_101790921,ncbi_101803374,ncbi_101804516,ncbi_101793294,ncbi_101798143,ncbi_101794207,ncbi_101791542,ncbi_101802816,ncbi_101804939,ncbi_101793844,ncbi_101792191,ncbi_101797254,ncbi_101790549,ncbi_101789682,ncbi_101805349,ncbi_101797675,ncbi_101794341,ncbi_101789751,ncbi_1017…
apl-miR-235-3p	13.7337	1.9047	-2.85008	0.000544496	211	ncbi_101791564,ncbi_101802782,ncbi_101802721,ncbi_101790193,ncbi_101802593,ncbi_101792992,ncbi_101789627,ncbi_101790963,ncbi_101799645,ncbi_101804429,ncbi_101795632,ncbi_101796141,ncbi_101797760,ncbi_101797405,ncbi_101804864,ncbi_101798723,ncbi_101792168,ncbi_101797215,ncbi_101798491,ncbi_101799538,ncbi_101796859,ncbi_101795194,ncbi_101796359,ncbi_101804010,ncbi_101803951,ncbi_101790207,ncbi_1018…
apl-miR-2404-5p	0.01	3.8095	8.57346	0.0156414	95	ncbi_101794225,ncbi_101792286,ncbi_101798538,ncbi_101790634,ncbi_101789572,ncbi_101794581,ncbi_101796138,ncbi_101800606,ncbi_101797576,ncbi_101803882,ncbi_101793380,ncbi_101797460,ncbi_101803549,ncbi_101799421,ncbi_101791034,ncbi_101792700,ncbi_101800162,ncbi_101793275,ncbi_101797225,ncbi_101800039,ncbi_101793706,ncbi_101792309,ncbi_101799174,ncbi_101799853,ncbi_101800237,ncbi_101799739,ncbi_1018…
apl-miR-2440-3p	0.824	4.7619	2.53082	0.0215151	113	ncbi_101790955,ncbi_101798166,ncbi_101803348,ncbi_101798048,ncbi_101791887,ncbi_101790502,ncbi_101803476,ncbi_101800857,ncbi_101789572,ncbi_101789887,ncbi_101798968,ncbi_101801888,ncbi_101793136,ncbi_101796668,ncbi_101802413,ncbi_101799540,ncbi_101791336,ncbi_101791832,ncbi_101801193,ncbi_101801119,ncbi_101790514,ncbi_101803683,ncbi_101791453,ncbi_101792237,ncbi_101794363,ncbi_101799966,ncbi_1017…
apl-miR-2478-3p	464.475	174.284	-1.41416	1.53284e-39	334	ncbi_101797207,ncbi_101801884,ncbi_101804530,ncbi_101797327,ncbi_101794107,ncbi_101798536,ncbi_101803090,ncbi_101790193,ncbi_101797816,ncbi_101799831,ncbi_101804728,ncbi_101797876,ncbi_101800410,ncbi_101801618,ncbi_101803151,ncbi_101789627,ncbi_101804065,ncbi_101798354,ncbi_101792489,ncbi_101796479,ncbi_101790320,ncbi_101797631,ncbi_101799645,ncbi_101804429,ncbi_101794979,ncbi_101793139,ncbi_1017…
apl-miR-25-3p	0.5493	39.0472	6.15148	2.39011e-19	64	ncbi_101790057,ncbi_101800606,ncbi_101800546,ncbi_101799540,ncbi_101795198,ncbi_101799291,ncbi_101798494,ncbi_101799421,ncbi_101800298,ncbi_101798125,ncbi_101798432,ncbi_101796294,ncbi_101796495,ncbi_101799174,ncbi_101800237,ncbi_101800307,ncbi_101789473,ncbi_101793340,ncbi_101800169,ncbi_101802620,ncbi_101799370,ncbi_101789770,ncbi_101802751,ncbi_101799302,ncbi_101794428,ncbi_101791654,ncbi_1017…
apl-miR-27-3p	3502.38	1620.94	-1.11151	4.87735e-161	403	ncbi_101790188,ncbi_101793444,ncbi_101797327,ncbi_101803874,ncbi_101794107,ncbi_101797987,ncbi_101800212,ncbi_101804606,ncbi_101797277,ncbi_101804791,ncbi_101803151,ncbi_101790962,ncbi_101797143,ncbi_101796348,ncbi_101797817,ncbi_101799585,ncbi_101799770,ncbi_101792489,ncbi_101802836,ncbi_101790964,ncbi_101791824,ncbi_101795752,ncbi_101800096,ncbi_101803810,ncbi_101797631,ncbi_101790451,ncbi_1017…
apl-miR-28-3p	0.01	7.619	9.57346	0.000489894	41	ncbi_101794402,ncbi_101789805,ncbi_101804132,ncbi_101800298,ncbi_101803103,ncbi_101800162,ncbi_101795957,ncbi_101801128,ncbi_101793706,ncbi_101794860,ncbi_101800307,ncbi_101789473,ncbi_101795591,ncbi_101792259,ncbi_101794207,ncbi_101792126,ncbi_101795151,ncbi_101803641,ncbi_101794024,ncbi_101794388,ncbi_101800328,ncbi_101797981,ncbi_101795737,ncbi_101803098,ncbi_101792808,ncbi_101803486,ncbi_1017…
apl-miR-2885-3p	1.236	5.7142	2.20887	0.0225028	6	XLOC_013865,ncbi_101800761,ncbi_101793294,ncbi_101789855,ncbi_101793645,ncbi_101793128
apl-miR-2954-5p	159.037	62.8565	-1.33922	1.3563e-13	212	ncbi_101797207,ncbi_101792798,ncbi_101801817,ncbi_101803351,ncbi_101798229,ncbi_101790262,ncbi_101801241,ncbi_101797876,ncbi_101803151,ncbi_101797452,ncbi_101789627,ncbi_101800739,ncbi_101805305,ncbi_101790963,ncbi_101796210,ncbi_101801300,ncbi_101796587,ncbi_101799645,ncbi_101796141,ncbi_101793139,ncbi_101797405,ncbi_101801247,ncbi_101804614,ncbi_101794356,ncbi_101801566,ncbi_101791448,ncbi_1017…
apl-miR-2954-3p	1077.41	335.235	-1.68433	8.88876e-116	271	ncbi_101790770,ncbi_101795175,ncbi_101797987,ncbi_101794226,ncbi_101790897,ncbi_101804791,ncbi_101797876,ncbi_101802593,ncbi_101797877,ncbi_101803151,ncbi_101790391,ncbi_101798842,ncbi_101791631,ncbi_101790964,ncbi_101794528,ncbi_101795752,ncbi_101795753,ncbi_101804612,ncbi_101797455,ncbi_101790638,ncbi_101797760,ncbi_101798057,ncbi_101801756,ncbi_101790844,ncbi_101803097,ncbi_101795636,ncbi_1017…
apl-miR-2981-3p	30.7636	116.189	1.91718	6.33139e-23	20	ncbi_101791507,ncbi_101789638,ncbi_101794127,ncbi_101800761,ncbi_101803314,ncbi_101794316,ncbi_101798108,ncbi_101790902,ncbi_101793376,ncbi_101790707,ncbi_101796744,ncbi_101794487,ncbi_101797716,ncbi_106017784,ncbi_101794444,ncbi_101797260,ncbi_101795102,ncbi_101791957,ncbi_101799711,ncbi_106020576
apl-miR-301-3p	1236.17	570.47	-1.11566	7.3082e-69	625	ncbi_101789439,ncbi_101799406,ncbi_101797327,ncbi_101793064,ncbi_101793986,ncbi_101800212,ncbi_101803351,ncbi_101802593,ncbi_101793448,ncbi_101795116,ncbi_101802017,ncbi_101802223,ncbi_101797278,ncbi_101797453,ncbi_101799585,ncbi_101790963,ncbi_101796210,ncbi_101797818,ncbi_101804978,ncbi_101798298,ncbi_101801754,ncbi_101795752,ncbi_101796278,ncbi_101799157,ncbi_101800096,ncbi_101803810,ncbi_1017…
apl-miR-3178-5p	0.01	9.5237	9.89538	6.13562e-05	5	ncbi_101795757,ncbi_101796759,ncbi_101798213,ncbi_101798108,ncbi_101789518
apl-miR-32-5p	900.521	314.282	-1.5187	4.40469e-84	395	ncbi_101802072,ncbi_101804530,ncbi_101795560,ncbi_101802721,ncbi_101805303,ncbi_101790193,ncbi_101802593,ncbi_101791694,ncbi_101799719,ncbi_101798842,ncbi_101805305,ncbi_101790963,ncbi_101792224,ncbi_101795508,ncbi_101804978,ncbi_101805171,ncbi_101796278,ncbi_101795753,ncbi_101804429,ncbi_101791826,ncbi_101794718,ncbi_101795632,ncbi_101796141,ncbi_101802409,ncbi_101796212,ncbi_101805308,ncbi_1018…
apl-miR-320-3p	0.01	5.7142	9.15841	0.00391328	84	ncbi_101793128,ncbi_101790057,ncbi_101799531,ncbi_101789805,ncbi_101789572,ncbi_101796138,ncbi_101793136,ncbi_101790965,ncbi_101801890,ncbi_101799835,ncbi_101796668,ncbi_101790399,ncbi_101799162,ncbi_101793380,ncbi_101801193,ncbi_101801119,ncbi_101799421,ncbi_101800298,ncbi_101798125,ncbi_101794363,ncbi_101798432,ncbi_101795516,ncbi_101792309,ncbi_101796682,ncbi_101803045,ncbi_101803906,ncbi_1017…
apl-miR-33-5p	66.8833	26.6664	-1.32662	2.17412e-06	305	ncbi_101793369,ncbi_101804530,ncbi_101793444,ncbi_101794575,ncbi_101795560,ncbi_101805101,ncbi_101793261,ncbi_101805303,ncbi_101793447,ncbi_101790262,ncbi_101795629,ncbi_101790962,ncbi_101792415,ncbi_101803407,ncbi_101803740,ncbi_101804065,ncbi_101797278,ncbi_101798354,ncbi_101799770,ncbi_101805305,ncbi_101798898,ncbi_101804978,ncbi_101794528,ncbi_101803094,ncbi_101791826,ncbi_101793139,ncbi_1018…
apl-miR-33-3p	14.5578	3.8095	-1.93412	0.00450375	326	ncbi_101791566,ncbi_101797987,ncbi_101801043,ncbi_101793064,ncbi_101805101,ncbi_101794525,ncbi_101795505,ncbi_101803090,ncbi_101796409,ncbi_101796007,ncbi_101790262,ncbi_101801241,ncbi_101804728,ncbi_101800410,ncbi_101803151,ncbi_101803806,ncbi_101790709,ncbi_101804065,ncbi_101797278,ncbi_101798842,ncbi_101800739,ncbi_101794528,ncbi_101791824,ncbi_101796278,ncbi_101794657,ncbi_101794979,ncbi_1017…
apl-miR-338-5p	3.0214	0.01	-8.23907	0.0215151	252	ncbi_101792934,ncbi_101804530,ncbi_101797504,ncbi_101794906,ncbi_101795560,ncbi_101797987,ncbi_101790840,ncbi_101791889,ncbi_101802721,ncbi_101800737,ncbi_101802223,ncbi_101793636,ncbi_101793811,ncbi_101797143,ncbi_101798354,ncbi_101799770,ncbi_101801495,ncbi_101789756,ncbi_101792224,ncbi_101798487,ncbi_101801954,ncbi_101802342,ncbi_101790636,ncbi_101791824,ncbi_101795752,ncbi_101799645,ncbi_1018…
apl-miR-338-3p	370.811	122.856	-1.59372	7.15487e-38	482	ncbi_101793444,ncbi_101799406,ncbi_101793064,ncbi_101794226,ncbi_101793986,ncbi_101794650,ncbi_101790262,ncbi_101791505,ncbi_101798297,ncbi_101791965,ncbi_101804306,ncbi_101805305,ncbi_101797990,ncbi_101800349,ncbi_101802836,ncbi_101789756,ncbi_101804978,ncbi_101794528,ncbi_101790636,ncbi_101796665,ncbi_101791084,ncbi_101795753,ncbi_101798659,ncbi_101792804,ncbi_101799836,ncbi_101793139,ncbi_1017…
apl-miR-34-5p	72.5141	208.569	1.52419	1.54667e-28	61	ncbi_101803348,ncbi_101800857,ncbi_101789887,ncbi_101798968,ncbi_101800606,ncbi_101799835,ncbi_101795569,ncbi_101791702,ncbi_101798603,ncbi_101797522,ncbi_101803296,ncbi_101804994,ncbi_101792625,ncbi_101793706,ncbi_101799174,ncbi_101794127,ncbi_101800169,ncbi_101804322,ncbi_101792898,ncbi_101803906,ncbi_101794675,ncbi_101794428,ncbi_101792259,ncbi_101789855,ncbi_101798812,ncbi_101799385,ncbi_1018…
apl-miR-340-5p	0.01	4.7619	8.89539	0.0156414	45	ncbi_101799531,ncbi_101792286,ncbi_101790965,ncbi_101804979,ncbi_101804549,ncbi_101798125,ncbi_101802027,ncbi_101798432,ncbi_101801128,ncbi_101794860,ncbi_101801907,ncbi_101793465,ncbi_101795329,ncbi_101800307,ncbi_101794127,ncbi_101797902,ncbi_101789770,ncbi_101792259,ncbi_101791542,ncbi_101789855,ncbi_101804275,ncbi_101802816,ncbi_101801395,ncbi_101797313,ncbi_101802318,ncbi_101794024,ncbi_1017…
apl-miR-342-3p	0.01	3.8095	8.57346	0.0156414	58	ncbi_101792286,ncbi_101790634,ncbi_101800857,ncbi_101789887,ncbi_101802838,ncbi_101798494,ncbi_101802849,ncbi_101791034,ncbi_101791453,ncbi_101801005,ncbi_101803296,ncbi_101805450,ncbi_101796682,ncbi_101792818,ncbi_101800307,ncbi_101797902,ncbi_101799302,ncbi_101792379,ncbi_101793902,ncbi_101799383,ncbi_101794316,ncbi_101804753,ncbi_101791234,ncbi_101795921,ncbi_101799442,ncbi_101797439,ncbi_1017…
apl-miR-3529-5p	15.3818	0.01	-10.587	7.2249e-08	230	ncbi_101797207,ncbi_101801884,ncbi_101805101,ncbi_101803090,ncbi_101802593,ncbi_101803151,ncbi_101802223,ncbi_101802834,ncbi_101799342,ncbi_101798487,ncbi_101800096,ncbi_101803094,ncbi_101792993,ncbi_101794980,ncbi_101795118,ncbi_101797405,ncbi_101805049,ncbi_101799161,ncbi_101804614,ncbi_101801566,ncbi_101804186,ncbi_101803216,ncbi_101793755,ncbi_101795124,ncbi_101801191,ncbi_101803219,ncbi_1017…
apl-miR-3533-3p	0.01	3.8095	8.57346	0.0156414	61	ncbi_101793128,ncbi_101799531,ncbi_101789805,ncbi_101792286,ncbi_101798538,ncbi_101796345,ncbi_101796138,ncbi_101791507,ncbi_101790965,ncbi_101797576,ncbi_101790127,ncbi_101799162,ncbi_101804803,ncbi_101789949,ncbi_101792102,ncbi_101801193,ncbi_101803103,ncbi_101802027,ncbi_101804195,ncbi_101801128,ncbi_101795516,ncbi_101800307,ncbi_101798676,ncbi_101801649,ncbi_101805269,ncbi_101791174,ncbi_1017…
apl-miR-3538-5p	2.0601	175.236	6.41044	1.81558e-84	15	ncbi_101801888,ncbi_101792948,ncbi_101791453,ncbi_101794363,ncbi_101794942,ncbi_101804454,ncbi_101794316,ncbi_101804395,ncbi_101803134,ncbi_101799261,ncbi_101800328,ncbi_101797218,ncbi_101802248,ncbi_101800826,ncbi_101792919
apl-miR-3591-5p	8.5149	0.01	-9.73385	0.000104826	300	ncbi_101790188,ncbi_101792934,ncbi_101794174,ncbi_101798414,ncbi_101791566,ncbi_101803874,ncbi_101793064,ncbi_101804679,ncbi_101797277,ncbi_101790194,ncbi_101798654,ncbi_101790709,ncbi_101791694,ncbi_101800022,ncbi_101802649,ncbi_101792224,ncbi_101794528,ncbi_101791084,ncbi_101799466,ncbi_101794980,ncbi_101799836,ncbi_101793139,ncbi_101798057,ncbi_101800743,ncbi_101792419,ncbi_101796214,ncbi_1017…
apl-miR-3607-3p	2.1974	14.2856	2.70069	3.43905e-05	90	ncbi_101790057,ncbi_101794402,ncbi_101799531,ncbi_101792286,ncbi_101804132,ncbi_101795564,ncbi_101789572,ncbi_101789887,ncbi_101794920,ncbi_101800102,ncbi_101793993,ncbi_101800298,ncbi_101802027,ncbi_101796289,ncbi_101799966,ncbi_101800162,ncbi_101803296,ncbi_101792309,ncbi_101790727,ncbi_101800307,ncbi_101794127,ncbi_101798676,ncbi_101798614,ncbi_101793340,ncbi_101800169,ncbi_101801649,ncbi_1017…
apl-miR-365-5p	12.0857	1.9047	-2.66567	0.00211339	92	ncbi_101795245,ncbi_101798536,ncbi_101803151,ncbi_101802834,ncbi_101804978,ncbi_101796141,ncbi_101790783,ncbi_101799160,ncbi_101797039,ncbi_101796280,ncbi_101793991,ncbi_101794984,ncbi_101799095,ncbi_101790787,ncbi_101793934,ncbi_101801190,ncbi_101792031,ncbi_101798846,ncbi_101804737,ncbi_101797635,ncbi_101794058,ncbi_101792621,ncbi_101793081,ncbi_101798982,ncbi_101802291,ncbi_101797893,ncbi_1017…
apl-miR-374-5p	0.01	29.5235	11.5276	1.49982e-14	10	ncbi_101800169,ncbi_101802816,ncbi_101804939,ncbi_101801408,ncbi_101800658,ncbi_101804942,ncbi_101791939,ncbi_101803925,ncbi_101794089,ncbi_101801596
apl-miR-378-3p	0.412	6.6666	4.01623	0.000489894	25	ncbi_101790057,ncbi_101804132,ncbi_101801246,ncbi_101802283,ncbi_101804195,ncbi_101797225,ncbi_101803045,ncbi_101799370,ncbi_101799930,ncbi_101790348,ncbi_101803845,ncbi_101793844,ncbi_101802063,ncbi_101795310,ncbi_101803397,ncbi_101803098,ncbi_101799410,ncbi_101796503,ncbi_101792184,ncbi_101804154,ncbi_101805409,ncbi_101800267,ncbi_101801163,ncbi_101791428,ncbi_101799279
apl-miR-3885-5p	0.01	3.8095	8.57346	0.0156414	16	ncbi_101790127,ncbi_101790515,ncbi_101791221,ncbi_101799608,ncbi_101795787,ncbi_101803709,ncbi_101793376,ncbi_101802281,ncbi_106016450,ncbi_101803907,ncbi_101800826,ncbi_101797312,ncbi_101801218,ncbi_101800465,ncbi_101799883,ncbi_106020576
apl-miR-3968-3p	65.3725	28.5711	-1.19413	1.83547e-05	323	XLOC_013770,ncbi_101797207,ncbi_101801884,ncbi_101804530,ncbi_101790770,ncbi_101791566,ncbi_101797327,ncbi_101794107,ncbi_101798536,ncbi_101803090,ncbi_101797816,ncbi_101804728,ncbi_101797876,ncbi_101800410,ncbi_101801618,ncbi_101802593,ncbi_101803151,ncbi_101804065,ncbi_101790391,ncbi_101798354,ncbi_101792489,ncbi_101804978,ncbi_101796479,ncbi_101797631,ncbi_101799645,ncbi_101804429,ncbi_1017949…
apl-miR-3971-3p	8.3776	0.01	-9.71039	0.000104826	147	ncbi_101791566,ncbi_101799411,ncbi_101791965,ncbi_101790636,ncbi_101804359,ncbi_101794980,ncbi_101800671,ncbi_101804493,ncbi_101793453,ncbi_101802345,ncbi_101799590,ncbi_101790844,ncbi_101803097,ncbi_101793991,ncbi_101803681,ncbi_101791516,ncbi_101799777,ncbi_101790912,ncbi_101805115,ncbi_101798000,ncbi_101795262,ncbi_101800423,ncbi_101795126,ncbi_101791398,ncbi_101793203,ncbi_101795325,ncbi_1018…
apl-miR-4110-5p	0.412	11.4285	4.79385	3.84742e-06	31	ncbi_101793333,ncbi_101803296,ncbi_101795067,ncbi_101800169,ncbi_101804322,ncbi_101789961,ncbi_101792380,ncbi_101796813,ncbi_101792720,ncbi_101803641,ncbi_101799129,ncbi_101792542,ncbi_101798108,ncbi_101805442,ncbi_101803549,ncbi_101793645,ncbi_101791039,ncbi_101797468,ncbi_101789473,ncbi_101803303,ncbi_101796429,ncbi_101789907,ncbi_101793214,ncbi_101794252,ncbi_101792184,ncbi_101799192,ncbi_1018…
apl-miR-4171-5p	0.01	405.71	15.3082	4.54363e-189	22	ncbi_101800483,ncbi_101796682,ncbi_101790665,ncbi_101789770,ncbi_101790340,ncbi_101797310,ncbi_101799801,ncbi_101792191,ncbi_101790297,ncbi_101799129,ncbi_101796830,ncbi_101800328,ncbi_101793918,ncbi_101792542,ncbi_101796218,ncbi_101803164,ncbi_101791081,ncbi_101791039,ncbi_101804091,ncbi_101794252,ncbi_101804154,ncbi_101801083
apl-miR-423-5p	0.01	3.8095	8.57346	0.0156414	29	ncbi_101792286,ncbi_101793000,ncbi_101795582,ncbi_101800307,ncbi_101791044,ncbi_101794428,ncbi_101793294,ncbi_101793597,ncbi_101792132,ncbi_101803448,ncbi_101804946,ncbi_101801588,ncbi_101797439,ncbi_101794825,ncbi_101803190,ncbi_101791192,ncbi_101796645,ncbi_101793376,ncbi_101805109,ncbi_106014257,ncbi_101795374,ncbi_101794210,ncbi_101796048,ncbi_106018214,ncbi_101798634,ncbi_106019200,ncbi_1018…
apl-miR-423-3p	0.01	19.9998	10.9658	4.77335e-10	11	ncbi_101799531,ncbi_101792869,ncbi_101804496,ncbi_101796289,ncbi_101801395,ncbi_101792132,ncbi_101804347,ncbi_101800624,ncbi_101795876,ncbi_101800826,ncbi_101797505
apl-miR-424-5p	0.01	5.7142	9.15841	0.00391328	216	ncbi_101797871,ncbi_101799765,ncbi_101792350,ncbi_101793128,ncbi_101794402,ncbi_101791887,ncbi_101792286,ncbi_101790502,ncbi_101804132,ncbi_101798486,ncbi_101800857,ncbi_101789887,ncbi_101791507,ncbi_101800606,ncbi_101801888,ncbi_101793136,ncbi_101792801,ncbi_101790779,ncbi_101797576,ncbi_101797456,ncbi_101794410,ncbi_101793325,ncbi_101796668,ncbi_101803882,ncbi_101790399,ncbi_101797216,ncbi_1017…
apl-miR-4286-z	8.6522	1.9047	-2.1835	0.0289589	205	XLOC_013770,XLOC_003653,XLOC_011727,XLOC_013300,ncbi_101793808,ncbi_101790770,ncbi_101797327,ncbi_101803199,ncbi_101795371,ncbi_101790897,ncbi_101797278,ncbi_101801754,ncbi_101799157,ncbi_101796587,ncbi_101795753,ncbi_101802225,ncbi_101791635,ncbi_101801824,ncbi_101800993,ncbi_101789817,ncbi_101804799,ncbi_101797458,ncbi_101799538,ncbi_101799775,ncbi_101798492,ncbi_101799095,ncbi_101802229,ncbi_1…
apl-miR-4332-3p	0.01	3.8095	8.57346	0.0156414	7	ncbi_101795757,ncbi_101798213,ncbi_101796838,ncbi_101798108,ncbi_101793376,ncbi_101799746,ncbi_101792919
apl-miR-4335-3p	0.01	3.8095	8.57346	0.0156414	38	XLOC_021918,XLOC_013581,ncbi_101795757,ncbi_101799291,ncbi_101796685,ncbi_101803906,ncbi_101805269,ncbi_101794675,ncbi_101799302,ncbi_101789855,ncbi_101795601,ncbi_101804278,ncbi_101797125,ncbi_101803709,ncbi_101793031,ncbi_101797075,ncbi_101798213,ncbi_101795301,ncbi_101803142,ncbi_101799329,ncbi_101795428,ncbi_101798246,ncbi_101796497,ncbi_101792313,ncbi_101795970,ncbi_101803907,ncbi_101794252,…
apl-miR-4448-3p	0.2747	6.6666	4.60102	0.000489894	11	ncbi_101792286,ncbi_101800857,ncbi_101793333,ncbi_101795067,ncbi_101790230,ncbi_101789961,ncbi_101797560,ncbi_101790902,ncbi_101803098,ncbi_101805409,ncbi_101791755
apl-miR-4492-3p	16.4805	122.856	2.89814	3.03013e-42	57	ncbi_101799531,ncbi_101791507,ncbi_101793136,ncbi_101801893,ncbi_101804068,ncbi_101795758,ncbi_101794534,ncbi_101805185,ncbi_101794368,ncbi_101795329,ncbi_101800307,ncbi_101789720,ncbi_101799370,ncbi_101791844,ncbi_101790146,ncbi_101804267,ncbi_101803314,ncbi_101799608,ncbi_101799748,ncbi_101792720,ncbi_101790428,ncbi_101793844,ncbi_101792132,ncbi_101797125,ncbi_101803448,ncbi_101792191,ncbi_1017…
apl-miR-4508-5p	23.622	67.6183	1.51728	2.70736e-10	22	ncbi_101793745,ncbi_101791507,ncbi_101792166,ncbi_101799857,ncbi_101804267,ncbi_101804454,ncbi_101801395,ncbi_101795351,ncbi_101797439,ncbi_101801672,ncbi_101800624,ncbi_101800859,ncbi_101793376,ncbi_101802281,ncbi_101800995,ncbi_106016450,ncbi_101803907,ncbi_101804091,ncbi_101794432,ncbi_101795229,ncbi_101804768,ncbi_101797929
apl-miR-451-5p	1848.7	5940.89	1.68417	0	23	ncbi_101802838,ncbi_101794920,ncbi_101789949,ncbi_101800298,ncbi_101793706,ncbi_101794127,ncbi_101802868,ncbi_101793844,ncbi_101791234,ncbi_101803134,ncbi_101804046,ncbi_101802063,ncbi_101803098,ncbi_101802027,ncbi_101800166,ncbi_101797836,ncbi_101804632,ncbi_106017227,ncbi_101792781,ncbi_101801163,ncbi_101794089,ncbi_101794836,ncbi_106020576
apl-miR-451-z	21.6993	96.1895	2.14823	8.65412e-23	24	ncbi_101791507,ncbi_101802838,ncbi_101794920,ncbi_101789949,ncbi_101800298,ncbi_101793706,ncbi_101802868,ncbi_101793844,ncbi_101791234,ncbi_101803134,ncbi_101804046,ncbi_101802063,ncbi_101803098,ncbi_101802027,ncbi_101795585,ncbi_101800166,ncbi_101797836,ncbi_101804632,ncbi_106017227,ncbi_101792781,ncbi_101801163,ncbi_101794089,ncbi_101794836,ncbi_106020576
apl-miR-455-5p	100.256	46.6662	-1.10324	4.45816e-07	164	ncbi_101797504,ncbi_101797327,ncbi_101802525,ncbi_101803199,ncbi_101797876,ncbi_101802223,ncbi_101797690,ncbi_101799585,ncbi_101796857,ncbi_101799645,ncbi_101803812,ncbi_101789630,ncbi_101793324,ncbi_101804432,ncbi_101792749,ncbi_101795047,ncbi_101804864,ncbi_101802227,ncbi_101802345,ncbi_101804310,ncbi_101791259,ncbi_101799161,ncbi_101794355,ncbi_101802348,ncbi_101793268,ncbi_101789707,ncbi_1017…
apl-miR-460-5p	219.053	92.38	-1.24563	2.38998e-16	368	ncbi_101793369,ncbi_101804530,ncbi_101791566,ncbi_101792679,ncbi_101801043,ncbi_101790840,ncbi_101794525,ncbi_101800212,ncbi_101800542,ncbi_101804606,ncbi_101798297,ncbi_101802078,ncbi_101790962,ncbi_101792415,ncbi_101792992,ncbi_101797452,ncbi_101797690,ncbi_101798354,ncbi_101799770,ncbi_101802836,ncbi_101798487,ncbi_101801954,ncbi_101793750,ncbi_101791826,ncbi_101803095,ncbi_101799836,ncbi_1018…
apl-miR-4607-5p	0.2747	43.8091	7.31723	1.91069e-21	19	ncbi_101794402,ncbi_101789887,ncbi_101796138,ncbi_101800298,ncbi_101793706,ncbi_101800169,ncbi_101799370,ncbi_101794207,ncbi_101804946,ncbi_101794624,ncbi_101805152,ncbi_101805427,ncbi_101805109,ncbi_101803486,ncbi_101798185,ncbi_101791039,ncbi_101790217,ncbi_101796998,ncbi_101804831
apl-miR-4745-5p	0.2747	42.8567	7.28552	7.59085e-21	21	XLOC_016028,ncbi_101802283,ncbi_101800298,ncbi_101795516,ncbi_101790146,ncbi_101801395,ncbi_101797488,ncbi_101803448,ncbi_101793784,ncbi_101797377,ncbi_101802063,ncbi_101796838,ncbi_101800859,ncbi_101800995,ncbi_101791081,ncbi_101796091,ncbi_101794487,ncbi_101796035,ncbi_106017227,ncbi_101794654,ncbi_101794836
apl-miR-4776-5p	0.01	3.8095	8.57346	0.0156414	30	ncbi_101789572,ncbi_101801193,ncbi_101792237,ncbi_101798432,ncbi_101799362,ncbi_101789473,ncbi_101789720,ncbi_101799748,ncbi_101803440,ncbi_101798213,ncbi_101801031,ncbi_101802135,ncbi_101803142,ncbi_101802063,ncbi_101791496,ncbi_101793376,ncbi_101789518,ncbi_101805109,ncbi_101794667,ncbi_101797830,ncbi_101803164,ncbi_101789528,ncbi_101790657,ncbi_101795585,ncbi_101798501,ncbi_101799739,ncbi_1017…
apl-miR-486-5p	6.4549	229.521	5.15209	7.21583e-114	28	ncbi_101789638,ncbi_101798125,ncbi_101791453,ncbi_101796289,ncbi_101792700,ncbi_101796682,ncbi_101800169,ncbi_101799302,ncbi_101792259,ncbi_101792126,ncbi_101805137,ncbi_101799007,ncbi_101802318,ncbi_101803164,ncbi_101797770,ncbi_101798435,ncbi_101802547,ncbi_101795585,ncbi_101800166,ncbi_101798501,ncbi_101800115,ncbi_101804632,ncbi_101797716,ncbi_101803118,ncbi_101794959,ncbi_101791476,ncbi_1017…
apl-miR-490-5p	5.6308	0.01	-9.1372	0.00258886	86	ncbi_101797327,ncbi_101796007,ncbi_101798168,ncbi_101791824,ncbi_101804135,ncbi_101798971,ncbi_101792419,ncbi_101799161,ncbi_101791334,ncbi_101794360,ncbi_101790580,ncbi_101797583,ncbi_101802353,ncbi_101802660,ncbi_101790912,ncbi_101801438,ncbi_101794857,ncbi_101802475,ncbi_101800563,ncbi_101798744,ncbi_101799367,ncbi_101795965,ncbi_101790085,ncbi_101791457,ncbi_101797959,ncbi_101803232,ncbi_1017…
apl-miR-490-3p	7.2789	0.01	-9.50758	0.000279321	157	ncbi_101793444,ncbi_101803874,ncbi_101800346,ncbi_101789571,ncbi_101803151,ncbi_101790962,ncbi_101790709,ncbi_101790963,ncbi_101794653,ncbi_101803479,ncbi_101804799,ncbi_101797039,ncbi_101799161,ncbi_101799775,ncbi_101794356,ncbi_101800860,ncbi_101792694,ncbi_101801377,ncbi_101804186,ncbi_101789707,ncbi_101796149,ncbi_101800484,ncbi_101790068,ncbi_101804546,ncbi_101793879,ncbi_101792811,ncbi_1017…
apl-miR-499-3p	17.9912	5.7142	-1.65467	0.00441012	395	ncbi_101791761,ncbi_101793369,ncbi_101790897,ncbi_101800212,ncbi_101793322,ncbi_101800923,ncbi_101802078,ncbi_101803151,ncbi_101790962,ncbi_101790709,ncbi_101798168,ncbi_101796348,ncbi_101797690,ncbi_101792489,ncbi_101798898,ncbi_101802649,ncbi_101790963,ncbi_101792224,ncbi_101793263,ncbi_101791444,ncbi_101791824,ncbi_101794842,ncbi_101800096,ncbi_101790320,ncbi_101796587,ncbi_101803094,ncbi_1017…
apl-miR-5001-5p	0.2747	6.6666	4.60102	0.000489894	7	ncbi_101790921,ncbi_101799748,ncbi_101797439,ncbi_101805109,ncbi_101793833,ncbi_101792724,ncbi_101789553
apl-miR-551-3p	11.811	1.9047	-2.6325	0.00312177	30	ncbi_101790188,ncbi_101803598,ncbi_101798057,ncbi_101801190,ncbi_101794921,ncbi_101801191,ncbi_101793149,ncbi_101798556,ncbi_101794065,ncbi_101792054,ncbi_101804711,ncbi_101791662,ncbi_101794826,ncbi_101797447,ncbi_101805089,ncbi_101803265,ncbi_101792670,ncbi_101800792,ncbi_101798587,ncbi_101791337,ncbi_101796208,ncbi_101796163,ncbi_101795715,ncbi_101803052,ncbi_101797250,ncbi_101797446,ncbi_1018…
apl-miR-6238-3p	4.1201	1017.13	7.94761	0	61	ncbi_101793128,ncbi_101803348,ncbi_101796851,ncbi_101796345,ncbi_101791507,ncbi_101793867,ncbi_101802723,ncbi_101797576,ncbi_101793325,ncbi_101803542,ncbi_101799540,ncbi_101795198,ncbi_101799421,ncbi_101800298,ncbi_101792237,ncbi_101796289,ncbi_101799966,ncbi_101804195,ncbi_101801005,ncbi_101800237,ncbi_101797118,ncbi_101804267,ncbi_101792259,ncbi_101799748,ncbi_101801395,ncbi_101794316,ncbi_1018…
apl-miR-6240-5p	17.4418	6596.12	8.56293	0	48	ncbi_101790955,ncbi_101800606,ncbi_101797216,ncbi_101802283,ncbi_101797460,ncbi_101790514,ncbi_101800298,ncbi_101797522,ncbi_101795957,ncbi_101801005,ncbi_101800622,ncbi_101790727,ncbi_101800307,ncbi_101798614,ncbi_101797902,ncbi_101790665,ncbi_101795591,ncbi_101790921,ncbi_101789961,ncbi_101799376,ncbi_101791542,ncbi_101798812,ncbi_101804275,ncbi_101804753,ncbi_101804939,ncbi_101790297,ncbi_1017…
apl-miR-638-5p	1.3734	17.1427	3.64177	1.57049e-08	2	XLOC_007174,ncbi_101794432
apl-miR-6651-5p	1.236	5.7142	2.20887	0.0225028	27	ncbi_101803348,ncbi_101789887,ncbi_101791507,ncbi_101791453,ncbi_101792237,ncbi_101793275,ncbi_101795717,ncbi_101791542,ncbi_101804943,ncbi_101798205,ncbi_101800707,ncbi_101800328,ncbi_101793972,ncbi_101803142,ncbi_101791679,ncbi_101795737,ncbi_101797199,ncbi_101801376,ncbi_101805442,ncbi_101798435,ncbi_101798501,ncbi_101794252,ncbi_101801299,ncbi_101791428,ncbi_101797497,ncbi_101796324,ncbi_1017…
apl-miR-6937-5p	9.8883	303.806	4.94129	8.78527e-152	12	ncbi_101796495,ncbi_101795329,ncbi_101802751,ncbi_101793667,ncbi_101797439,ncbi_101799129,ncbi_101802063,ncbi_101791192,ncbi_101794570,ncbi_101797770,ncbi_101803792,ncbi_101799279
apl-miR-7-5p	761.398	1667.6	1.13105	8.26476e-125	61	ncbi_101790057,ncbi_101790634,ncbi_101789572,ncbi_101791507,ncbi_101800606,ncbi_101801888,ncbi_101790965,ncbi_101792801,ncbi_101794410,ncbi_101801893,ncbi_101803542,ncbi_101799162,ncbi_101794920,ncbi_101794534,ncbi_101795198,ncbi_101800298,ncbi_101803756,ncbi_101794363,ncbi_101798432,ncbi_101795516,ncbi_101801907,ncbi_101803045,ncbi_101791216,ncbi_101794127,ncbi_101805069,ncbi_101789961,ncbi_1018…
apl-miR-7-3p	5.4935	0.01	-9.10158	0.00444281	369	ncbi_101792934,ncbi_101790770,ncbi_101795175,ncbi_101803874,ncbi_101796075,ncbi_101794226,ncbi_101795039,ncbi_101805101,ncbi_101794578,ncbi_101799338,ncbi_101793322,ncbi_101802078,ncbi_101795116,ncbi_101790709,ncbi_101797758,ncbi_101802079,ncbi_101802834,ncbi_101803740,ncbi_101797453,ncbi_101800925,ncbi_101791327,ncbi_101796210,ncbi_101804978,ncbi_101805171,ncbi_101796664,ncbi_101790320,ncbi_1017…
apl-miR-726-3p	72.9261	31.4282	-1.21438	3.06445e-06	252	ncbi_101792934,ncbi_101790770,ncbi_101793444,ncbi_101801367,ncbi_101792746,ncbi_101797876,ncbi_101790709,ncbi_101797278,ncbi_101799770,ncbi_101800925,ncbi_101798898,ncbi_101802649,ncbi_101794842,ncbi_101790451,ncbi_101797632,ncbi_101802225,ncbi_101801245,ncbi_101803285,ncbi_101793191,ncbi_101798057,ncbi_101798058,ncbi_101796355,ncbi_101804799,ncbi_101799590,ncbi_101799161,ncbi_101799095,ncbi_1018…
apl-miR-734-3p	0.01	3.8095	8.57346	0.0156414	76	ncbi_101802784,ncbi_101790634,ncbi_101789887,ncbi_101793136,ncbi_101789811,ncbi_101798422,ncbi_101797576,ncbi_101794410,ncbi_101798234,ncbi_101794920,ncbi_101799545,ncbi_101792700,ncbi_101801005,ncbi_101792625,ncbi_101793706,ncbi_101792309,ncbi_101796495,ncbi_101799046,ncbi_101800307,ncbi_101792710,ncbi_101793473,ncbi_101798676,ncbi_101795836,ncbi_101799370,ncbi_101789961,ncbi_101791654,ncbi_1018…
apl-miR-735-5p	3.9828	16.1903	2.02327	0.000113952	22	ncbi_101796138,ncbi_101797522,ncbi_101793706,ncbi_101801907,ncbi_101799370,ncbi_101798680,ncbi_101792126,ncbi_101799748,ncbi_101803713,ncbi_101800328,ncbi_101802265,ncbi_101790625,ncbi_101797830,ncbi_101798135,ncbi_101792898,ncbi_106017227,ncbi_101804091,ncbi_101803925,ncbi_101792838,ncbi_101794654,ncbi_101793733,ncbi_101797019
apl-miR-7550-5p	7.1415	15.2379	1.09337	0.0367252	6	ncbi_101801588,ncbi_101793959,ncbi_101799570,ncbi_101794990,ncbi_101797717,ncbi_101794654
apl-miR-7704-5p	2.8841	119.999	5.37875	1.30755e-59	19	ncbi_101802784,ncbi_101795757,ncbi_101794127,ncbi_101800169,ncbi_101796685,ncbi_101803906,ncbi_101797720,ncbi_101803190,ncbi_101793376,ncbi_101789518,ncbi_106015767,ncbi_101791921,ncbi_101797716,ncbi_106017784,ncbi_101803850,ncbi_101792781,ncbi_101797497,ncbi_101800465,ncbi_101797558
apl-miR-7977-5p	53.0122	18.095	-1.55073	2.05111e-06	77	ncbi_101793808,ncbi_101789997,ncbi_101789627,ncbi_101799342,ncbi_101791635,ncbi_101795047,ncbi_101799590,ncbi_101791703,ncbi_101795636,ncbi_101797886,ncbi_101793332,ncbi_101802024,ncbi_101800297,ncbi_101793703,ncbi_101805059,ncbi_101789529,ncbi_101794064,ncbi_101805322,ncbi_101792510,ncbi_101795584,ncbi_101794543,ncbi_101801257,ncbi_101797713,ncbi_101795208,ncbi_101801575,ncbi_101789534,ncbi_1017…
apl-miR-8975-5p	0.6867	605.708	9.78473	5.33936e-281	3	ncbi_101798108,ncbi_101789518,ncbi_101797716
apl-miR-9-z	52.0508	164.76	1.66238	5.02081e-26	47	ncbi_101793128,ncbi_101796138,ncbi_101790965,ncbi_101803606,ncbi_101797576,ncbi_101802283,ncbi_101792948,ncbi_101799420,ncbi_101791336,ncbi_101794534,ncbi_101798494,ncbi_101798432,ncbi_101800162,ncbi_101802994,ncbi_101795067,ncbi_101797902,ncbi_101789770,ncbi_101793345,ncbi_101799608,ncbi_101799982,ncbi_101794255,ncbi_101799864,ncbi_101802872,ncbi_101801672,ncbi_101801376,ncbi_101796865,ncbi_1017…
apl-miR-92-3p	23673.1	10661.8	-1.1508	0	205	ncbi_101791564,ncbi_101802072,ncbi_101804530,ncbi_101800346,ncbi_101802721,ncbi_101790193,ncbi_101799719,ncbi_101798842,ncbi_101805305,ncbi_101790963,ncbi_101792224,ncbi_101804978,ncbi_101799645,ncbi_101804429,ncbi_101791634,ncbi_101796141,ncbi_101797760,ncbi_101797405,ncbi_101798723,ncbi_101792168,ncbi_101797215,ncbi_101798491,ncbi_101796974,ncbi_101799538,ncbi_101795194,ncbi_101796359,ncbi_1018…
apl-miR-9270-5p	0.2747	177.141	9.33283	1.39393e-83	19	XLOC_013581,ncbi_101796682,ncbi_101799930,ncbi_101804516,ncbi_101792259,ncbi_101793844,ncbi_101799129,ncbi_101796899,ncbi_101797075,ncbi_101799389,ncbi_101791496,ncbi_101797199,ncbi_101797560,ncbi_101802087,ncbi_101802539,ncbi_101800166,ncbi_101795343,ncbi_101794252,ncbi_101799711
apl-miR-93-5p	0.01	19.0474	10.8954	1.90354e-09	68	ncbi_101800019,ncbi_101789805,ncbi_101790502,ncbi_101800857,ncbi_101789572,ncbi_101789887,ncbi_101801888,ncbi_101802838,ncbi_101800546,ncbi_101793380,ncbi_101791336,ncbi_101794534,ncbi_101799291,ncbi_101800298,ncbi_101793574,ncbi_101796289,ncbi_101792700,ncbi_101797225,ncbi_101803296,ncbi_101796294,ncbi_101793706,ncbi_101792309,ncbi_101790335,ncbi_101792818,ncbi_101803906,ncbi_101798806,ncbi_1018…
novel-m0012-3p	2.6094	0.01	-8.02757	0.0391047	481	ncbi_101791564,ncbi_101793808,ncbi_101797207,ncbi_101804530,ncbi_101797987,ncbi_101794226,ncbi_101803199,ncbi_101795505,ncbi_101803351,ncbi_101791505,ncbi_101793322,ncbi_101799155,ncbi_101803151,ncbi_101790709,ncbi_101797143,ncbi_101798354,ncbi_101802649,ncbi_101798487,ncbi_101804978,ncbi_101803479,ncbi_101795753,ncbi_101797631,ncbi_101795632,ncbi_101796141,ncbi_101803095,ncbi_101793191,ncbi_1017…
novel-m0028-3p	247.894	824.753	1.73424	1.10863e-126	23	ncbi_101797522,ncbi_101801005,ncbi_101793706,ncbi_101799370,ncbi_101798680,ncbi_101792126,ncbi_101799748,ncbi_101801395,ncbi_101803713,ncbi_101800328,ncbi_101802265,ncbi_101790902,ncbi_101802281,ncbi_101797468,ncbi_106016450,ncbi_101792898,ncbi_106017227,ncbi_101804091,ncbi_101794252,ncbi_106018171,ncbi_101792838,ncbi_101793733,ncbi_101799711
novel-m0041-3p	0.01	5.7142	9.15841	0.00391328	21	ncbi_101800857,ncbi_101796138,ncbi_101790399,ncbi_101794848,ncbi_101803103,ncbi_101797125,ncbi_101793959,ncbi_101797075,ncbi_101798213,ncbi_101792140,ncbi_101790902,ncbi_101802087,ncbi_101797062,ncbi_106017227,ncbi_101799192,ncbi_101803246,ncbi_101791476,ncbi_101801800,ncbi_101794290,ncbi_101805353,ncbi_101795109
novel-m0055-3p	6.0428	0.01	-9.23907	0.00149764	365	ncbi_101791761,ncbi_101804530,ncbi_101790309,ncbi_101802400,ncbi_101797987,ncbi_101801813,ncbi_101799338,ncbi_101790897,ncbi_101794650,ncbi_101802721,ncbi_101805303,ncbi_101796007,ncbi_101790262,ncbi_101798297,ncbi_101801241,ncbi_101800737,ncbi_101803151,ncbi_101792992,ncbi_101797452,ncbi_101797878,ncbi_101789627,ncbi_101797278,ncbi_101799770,ncbi_101802836,ncbi_101796210,ncbi_101796412,ncbi_1017…
novel-m0064-3p	0.01	4.7619	8.89539	0.0156414	21	ncbi_101796345,ncbi_101795758,ncbi_101797522,ncbi_101794374,ncbi_101790921,ncbi_101789770,ncbi_101794497,ncbi_101798627,ncbi_101798943,ncbi_101799073,ncbi_101805109,ncbi_101798185,ncbi_101802547,ncbi_101798501,ncbi_101799179,ncbi_101801617,ncbi_101797533,ncbi_101798634,ncbi_101793783,ncbi_101799034,ncbi_101791428
novel-m0065-5p	1.3734	11.4285	3.05681	6.66138e-05	54	ncbi_101793128,ncbi_101799531,ncbi_101792286,ncbi_101795372,ncbi_101798486,ncbi_101789887,ncbi_101796138,ncbi_101802086,ncbi_101797216,ncbi_101793000,ncbi_101799103,ncbi_101800298,ncbi_101799362,ncbi_101801128,ncbi_101805119,ncbi_101792710,ncbi_101791216,ncbi_101798676,ncbi_101793340,ncbi_101804322,ncbi_101805269,ncbi_101792126,ncbi_101804939,ncbi_101791234,ncbi_101799007,ncbi_101803713,ncbi_1017…
novel-m0069-5p	38.3171	16.1903	-1.24286	0.000814688	222	ncbi_101792679,ncbi_101803090,ncbi_101797876,ncbi_101803151,ncbi_101796348,ncbi_101804065,ncbi_101790963,ncbi_101797037,ncbi_101805171,ncbi_101800096,ncbi_101795187,ncbi_101793139,ncbi_101797405,ncbi_101804864,ncbi_101797513,ncbi_101792999,ncbi_101799161,ncbi_101797458,ncbi_101799538,ncbi_101804614,ncbi_101800860,ncbi_101793753,ncbi_101802348,ncbi_101796416,ncbi_101801566,ncbi_101804435,ncbi_1017…
novel-m0077-5p	2.7467	0.01	-8.10156	0.0391047	246	ncbi_101797987,ncbi_101793064,ncbi_101803199,ncbi_101803090,ncbi_101798898,ncbi_101802649,ncbi_101791327,ncbi_101790636,ncbi_101800096,ncbi_101796141,ncbi_101797632,ncbi_101798659,ncbi_101803095,ncbi_101791635,ncbi_101797820,ncbi_101805308,ncbi_101802345,ncbi_101792419,ncbi_101801247,ncbi_101798902,ncbi_101799956,ncbi_101800860,ncbi_101794984,ncbi_101799418,ncbi_101791516,ncbi_101791448,ncbi_1018…
novel-m0079-5p	0.01	14.2856	10.4803	4.82371e-07	12	ncbi_101790634,ncbi_101798422,ncbi_101797829,ncbi_101792710,ncbi_101805069,ncbi_101804267,ncbi_101791234,ncbi_101802135,ncbi_101789396,ncbi_101796497,ncbi_101797062,ncbi_101803246
novel-m0080-3p	0.01	34.2854	11.7434	1.19234e-16	61	ncbi_101804132,ncbi_101800149,ncbi_101802413,ncbi_101791030,ncbi_101797460,ncbi_101803103,ncbi_101796289,ncbi_101796089,ncbi_101800162,ncbi_101801005,ncbi_101802994,ncbi_101800237,ncbi_101798614,ncbi_101792898,ncbi_101801649,ncbi_101805269,ncbi_101790993,ncbi_101791170,ncbi_101791654,ncbi_101792126,ncbi_101801395,ncbi_101796380,ncbi_101794624,ncbi_101793031,ncbi_101794388,ncbi_101792140,ncbi_1018…
novel-m0091-5p	0.01	6.6666	9.38081	0.00195752	62	ncbi_101803348,ncbi_101802784,ncbi_101790502,ncbi_101791507,ncbi_101801888,ncbi_101794410,ncbi_101801893,ncbi_101797216,ncbi_101802283,ncbi_101791336,ncbi_101798494,ncbi_101800162,ncbi_101804195,ncbi_101796294,ncbi_101795582,ncbi_101801128,ncbi_101796495,ncbi_101794127,ncbi_101804322,ncbi_101794374,ncbi_101792769,ncbi_101793294,ncbi_101798143,ncbi_101795601,ncbi_101789914,ncbi_101790428,ncbi_1017…
novel-m0103-3p	0.2747	3.8095	3.79367	0.0156414	61	ncbi_101796531,ncbi_101802784,ncbi_101794581,ncbi_101800606,ncbi_101801246,ncbi_101796668,ncbi_101803882,ncbi_101802849,ncbi_101803160,ncbi_101803549,ncbi_101800298,ncbi_101798432,ncbi_101800162,ncbi_101805119,ncbi_101795329,ncbi_101792818,ncbi_101795067,ncbi_101794127,ncbi_101800761,ncbi_101797902,ncbi_101804322,ncbi_101789905,ncbi_101801649,ncbi_101799302,ncbi_101794428,ncbi_101804267,ncbi_1017…
novel-m0104-3p	0.5493	16.1903	4.88139	1.51646e-08	80	ncbi_101790057,ncbi_101794581,ncbi_101800606,ncbi_101799835,ncbi_101794410,ncbi_101796668,ncbi_101790399,ncbi_101802283,ncbi_101802920,ncbi_101804803,ncbi_101800102,ncbi_101791336,ncbi_101799291,ncbi_101789456,ncbi_101798494,ncbi_101800867,ncbi_101791453,ncbi_101797225,ncbi_101795516,ncbi_101801907,ncbi_101798068,ncbi_101804322,ncbi_101802620,ncbi_101794374,ncbi_101795836,ncbi_101794942,ncbi_1017…
novel-m0179-3p	1.236	311.425	7.97706	7.62649e-147	64	ncbi_101790502,ncbi_101789572,ncbi_101789887,ncbi_101801246,ncbi_101800546,ncbi_101799420,ncbi_101798494,ncbi_101791034,ncbi_101791453,ncbi_101799545,ncbi_101800162,ncbi_101799171,ncbi_101800237,ncbi_101797902,ncbi_101793340,ncbi_101797062,ncbi_101789770,ncbi_101794942,ncbi_101804267,ncbi_101794207,ncbi_101799383,ncbi_101803845,ncbi_101797310,ncbi_101803641,ncbi_101797439,ncbi_101790101,ncbi_1017…
novel-m0180-3p	1.9227	78.0944	5.34401	4.42888e-39	101	ncbi_101790955,ncbi_101794402,ncbi_101791887,ncbi_101789805,ncbi_101800857,ncbi_101794581,ncbi_101802723,ncbi_101794410,ncbi_101798234,ncbi_101795758,ncbi_101790399,ncbi_101797216,ncbi_101794848,ncbi_101796018,ncbi_101794534,ncbi_101796362,ncbi_101799291,ncbi_101800298,ncbi_101798125,ncbi_101791453,ncbi_101799966,ncbi_101793706,ncbi_101796682,ncbi_101792710,ncbi_101800169,ncbi_101789905,ncbi_1017…
novel-m0196-3p	0.01	4.7619	8.89539	0.0156414	4	ncbi_101801888,ncbi_101799739,ncbi_101797199,ncbi_101800465
novel-m0200-3p	4.5321	0.01	-8.82404	0.0074061	186	ncbi_101790770,ncbi_101793444,ncbi_101800346,ncbi_101792798,ncbi_101800923,ncbi_101797817,ncbi_101799585,ncbi_101791634,ncbi_101794231,ncbi_101796141,ncbi_101801374,ncbi_101800354,ncbi_101801247,ncbi_101798661,ncbi_101802346,ncbi_101796415,ncbi_101799094,ncbi_101789707,ncbi_101793934,ncbi_101797635,ncbi_101804547,ncbi_101790646,ncbi_101803291,ncbi_101791517,ncbi_101798241,ncbi_101798430,ncbi_1017…
novel-m0205-3p	8.9269	32.3806	1.8589	7.02874e-07	33	ncbi_101796138,ncbi_101797216,ncbi_101803756,ncbi_101801005,ncbi_101804994,ncbi_101792309,ncbi_101793465,ncbi_101800307,ncbi_101804322,ncbi_101789905,ncbi_101796685,ncbi_101789770,ncbi_101798812,ncbi_101797125,ncbi_101799129,ncbi_101795301,ncbi_101802135,ncbi_101803142,ncbi_101800859,ncbi_101803486,ncbi_101794667,ncbi_101794990,ncbi_101797770,ncbi_101797468,ncbi_101790217,ncbi_101796744,ncbi_1017…
novel-m0213-5p	7.0042	0.01	-9.45208	0.000279321	324	ncbi_101793369,ncbi_101794174,ncbi_101804530,ncbi_101791566,ncbi_101803874,ncbi_101794107,ncbi_101797987,ncbi_101793986,ncbi_101800346,ncbi_101793261,ncbi_101804606,ncbi_101790194,ncbi_101800737,ncbi_101799585,ncbi_101792489,ncbi_101802836,ncbi_101791631,ncbi_101794653,ncbi_101796210,ncbi_101801954,ncbi_101802342,ncbi_101796665,ncbi_101800096,ncbi_101792993,ncbi_101792804,ncbi_101795118,ncbi_1018…
novel-m0239-3p	0.01	4.7619	8.89539	0.0156414	20	ncbi_101792286,ncbi_101793325,ncbi_101789456,ncbi_101797829,ncbi_101799362,ncbi_101803045,ncbi_101800169,ncbi_101804753,ncbi_101793844,ncbi_101804278,ncbi_101790297,ncbi_101799129,ncbi_101804343,ncbi_101802004,ncbi_101804347,ncbi_101789396,ncbi_101802087,ncbi_101797717,ncbi_101795102,ncbi_101789434
novel-m0240-3p	0.01	18.095	10.8214	3.80158e-09	56	ncbi_101792350,ncbi_101790502,ncbi_101803606,ncbi_101791898,ncbi_101795757,ncbi_101796668,ncbi_101790267,ncbi_101793994,ncbi_101800298,ncbi_101797522,ncbi_101800162,ncbi_101797225,ncbi_101793645,ncbi_101790335,ncbi_101795067,ncbi_101800307,ncbi_101792710,ncbi_101794127,ncbi_101804322,ncbi_101798680,ncbi_101789961,ncbi_101798258,ncbi_101794016,ncbi_101792126,ncbi_101799748,ncbi_101801395,ncbi_1018…
novel-m0253-3p	0.01	5.7142	9.15841	0.00391328	21	ncbi_101800857,ncbi_101796138,ncbi_101790399,ncbi_101794848,ncbi_101803103,ncbi_101797125,ncbi_101793959,ncbi_101797075,ncbi_101798213,ncbi_101792140,ncbi_101790902,ncbi_101802087,ncbi_101797062,ncbi_106017227,ncbi_101799192,ncbi_101803246,ncbi_101791476,ncbi_101801800,ncbi_101794290,ncbi_101805353,ncbi_101795109
