# Supplementary material for: Immune-related miRNA-mRNA regulation network in the livers of DHAV-3-infected ducklings
Source: BMC Genomics. 2020 Feb 4;21:123. doi: 10.1186/s12864-020-6539-7 (PMC7001231; doi:10.1186/s12864-020-6539-7)
Supplement: Supplementary file 14 — Additional file 14: The primers used in this study. [file 12864_2020_6539_MOESM14_ESM.xlsx]

## Sheet: Sheet1
Additional file 14. The primers used in this study.
Primers	Sequences (5'-3')							Useage
SL32RT	CTCAACTGGTGTCGTGGAGTCGGCAATTCAGTTGAGGCAACTT							apl-miR-32-5p stem-loop qPCR primer
32F	TCGGCAGGTATTGCACATTACT
SL34RT	CTCAACTGGTGTCGTGGAGTCGGCAATTCAGTTGAGAACAACC							apl-miR-34-5p stem-loop qPCR primer
34F	TCGGCAGGTGGCAGTGTCTTAG
SL125RT	CTCAACTGGTGTCGTGGAGTCGGCAATTCAGTTGAGTCACAAG							apl-miR-125-5p stem-loop qPCR primer
125F	GCCGAGTCCCTGAGACCCTAA
SL128RT	CTCAACTGGTGTCGTGGAGTCGGCAATTCAGTTGAGAAAGAGAC							apl-miR-128-3p stem-loop qPCR primer
128F	GCCGAGTCACAGTGAACCG
SL155RT	CTCAACTGGTGTCGTGGAGTCGGCAATTCAGTTGAGAACCCCT							apl-miR-155-5p stem-loop qPCR primer
155F	GCCGAGTTAATGCTAATTGTGAT
SL184RT	CTCAACTGGTGTCGTGGAGTCGGCAATTCAGTTGAGACCCTTAT							apl-miR-184-3p stem-loop qPCR primer
184F	GCCGAGTGGACGGAGAACTG
SL221RT	CTCAACTGGTGTCGTGGAGTCGGCAATTCAGTTGAGGAAACC							apl-miR-221-3p stem-loop qPCR primer
221F	GCCGAGAGCTACATTGTCTGC
SL301RT	CTCAACTGGTGTCGTGGAGTCGGCAATTCAGTTGAGGCTTTGAC							apl-miR-301-3p stem-loop qPCR primer
301F	GCCGAGCAGTGCAATAGTATT
SL460RT	CTCAACTGGTGTCGTGGAGTCGGCAATTCAGTTGAGCACACAGT							apl-miR-460-5p stem-loop qPCR primer
460F	GCCGAGCCTGCATTGTACAC
SLm0179RT	CTCAACTGGTGTCGTGGAGTCGGCAATTCAGTTGAGGGAACCT							novel-m0179-3p stem-loop qPCR primer
m0179F	GCCGAGTTGCAATGATGAATC
SL-R	CTCAACTGGTGTCGTGGAGTCG							Unified reverse primer
U6 F	CTCGCTTCGGCAGCACA							Endogenous internal control gene primer
U6 R	AACGCTTCACGAATTTGCGT
CFI F	GAGCCCAGAACCCAACACCTTACT							CFI gene qPCR primer
CFI R	CATCCACACAGCGTTCCCAT
DDX3X F	AAAGTTTCAGCGATGTTGACA							DDX3X gene qPCR primer
DDX3X R	GCGTCCATACCTTCCATTCT
GPAM F	TGTCACCGGCTTTAATCAGG							GPAM gene qPCR primer
GPAM R	TGTGAGATTTATGAACAGGCAAGA
NF-kB F	GGCGACCAACTACAACGGACA							NF-kB gene qPCR primer
NF-kB R	TTCTGCAGGTCCACGGCTAA
PLGL F	CTTGTGCTCGGCTCAGTG							PLGL gene qPCR primer
PLGL R	GAATAAGAAGGCCCTGCAAGT
RIG-I F	CAAGTCAGCTGCCACAGATTT							RIG-I gene qPCR primer
RIG-I R	TGTGAATTCGCCTCTTAAC
SOCS1 F	CACGCACTTCCGAACCTTT							SOCS1 gene qPCR primer
SOCS1 R	GCCCAGTTGCAGTCTTAACAC
STAT1 F	TAGAAGGATCTCAAAACGAGCC							STAT1 gene qPCR primer
STAT1 R	GAGTAGTATTTGCCAAAGGCATTG
TLR2 F	TTCTCCACAATAAGGCAAGGAAAC							TLR2 gene qPCR primer
TLR2 R	CAAATGGCAGAGTGCAGAAGAT
TRIM25 F	CAAACCCAAACTGCTGAGAC							TRIM25 gene qPCR primer
TRIM25 R	TCATGTTCTGTCAGTGCCATC
GAPDH F	TGCTAAGCGTGTCATCATCTC							Endogenous internal control gene primer
GAPDH R	ATGGCATGGACAGTGGTCATA
DHAV-3-Q-F	CTTGAAATGTCAGAGACCTCACTACTG							DHAV-3 TaqMan qRT-PCR primers
DHAV-3-Q-R	AGATCCTGATTTACCAACAACCATAA
DHAV-3-Q-P	FAM-TGTTGAGCCCAACCCAGGCCC-BHQ1
